# Supplementary material for: Direct RNA targeted in situ sequencing for transcriptomic profiling in tissue
Source: Sci Rep. 2022 May 13;12:7976. doi: 10.1038/s41598-022-11534-9 (PMC9106737; doi:10.1038/s41598-022-11534-9)
Supplement: Supplementary file 3 — Supplementary Table 2. [file 41598_2022_11534_MOESM3_ESM.xlsx]

## Sheet: Sheet1
BridgeProbe_ID	BridgeProbe_Sequence_1	BridgeProbe_Sequence_2
BpID_0013	GTTGCTACGATGACTCACAACAGTTGGAAAGCCGAGTAC
BpID_0018	TAGACAGACTGCGACATTGGACAGGCAGTCACAGATATG
BpID_0035	GATACGGAAATGGACGTAGGACAGGCAGTCACAGATATG
BpID_0051	CGCGTCTACCTGACTTTTCCTGTACCCGGTCACATAGAA
BpID_0056	ACCGTCTAAACCATACGACTGTGAGGGATCGTTATCTCC
BpID_0086	ACGTACTAAGACCACTACCCTGTACCCGGTCACATAGAA
BpID_0093	GTGCTCTACGAGTCTGAATTGTGAGGGATCGTTATCTCC
BpID_0103	TATAACGATACCACCCGACACAGTTGGAAAGCCGAGTAC
BpID_0201	GTATTATATGCAAGGTCCGCTGTACCCGGTCACATAGAA	GTATTATATGCAAGGTCCGTGTGAGGGATCGTTATCTCC
BpID_0202	ACTGTAGAGAGACGATCGTTGTGAGGGATCGTTATCTCC	ACTGTAGAGAGACGATCGTCTGTACCCGGTCACATAGAA
BpID_0203	ACTTACACTTACGTCCGTTACAGTTGGAAAGCCGAGTAC	ACTTACACTTACGTCCGTTGACAGGCAGTCACAGATATG
BpID_0204	TAGCGACATTGAGTTAGGTGACAGGCAGTCACAGATATG	TAGCGACATTGAGTTAGGTACAGTTGGAAAGCCGAGTAC
BpID_0205	AGTCGTGAGATAGCGATAGCTGTACCCGGTCACATAGAA
BpID_0206	CTGTCGTACTGCTATCACCTGTGAGGGATCGTTATCTCC
BpID_0207	AGTTCGCAAACGTGTAGTGACAGTTGGAAAGCCGAGTAC
BpID_0208	CGTCTGAACACTCATTAGCGACAGGCAGTCACAGATATG
BpID_0209	GGTCATAACAGTTGAGAGCCTGTACCCGGTCACATAGAA
BpID_0210	GGTCATGCAAGTAACGAAGTGTGAGGGATCGTTATCTCC
BpID_0211	TCTCCATAACCGTGATCCTACAGTTGGAAAGCCGAGTAC
BpID_0212	TCTCGACACAAGCTAATGCGACAGGCAGTCACAGATATG
BpID_0213	TCTCGCTAACCTCTGAGATCTGTACCCGGTCACATAGAA
BpID_0214	AGGTGCTAAGACTCTGTTTTGTGAGGGATCGTTATCTCC
BpID_0215	AGTAACGGTTCTACAAGCTACAGTTGGAAAGCCGAGTAC
BpID_0216	GTCAAGTATCTCACACGTCTGTGAGGGATCGTTATCTCC
BpID_0217	ACTTATACGTCATGCGAGGACAGTTGGAAAGCCGAGTAC
BpID_0218	CGTTTAATGTGAGCTACCTCTGTACCCGGTCACATAGAA
BpID_0219	TGTTTATACGTTGAGCAGCGACAGGCAGTCACAGATATG
BpID_0220	TGTTTGACTAGCGTCTAGGACAGTTGGAAAGCCGAGTAC
BpID_0221	TTAATTCATCTAGCGCGTGACAGTTGGAAAGCCGAGTAC
BpID_0222	CTGTTCAGTATCCAGTCTGTGTGAGGGATCGTTATCTCC
BpID_0223	CTGTTGAGAGCTGAGTCATACAGTTGGAAAGCCGAGTAC
BpID_0224	ATAACATAACGCCCTGTGCTGTGAGGGATCGTTATCTCC
BpID_0225	ATACACTAAAGCTCGGTGGTGTGAGGGATCGTTATCTCC
BpID_0226	CGTGAACAATTCCACACACGACAGGCAGTCACAGATATG
BpID_0227	CGTGCCTAAAGTGTACTTGTGTGAGGGATCGTTATCTCC
BpID_0228	GGTCGTTAAGAGGCAATTGCTGTACCCGGTCACATAGAA
BpID_0229	GGTCTTGACAATAAGGAGCGACAGGCAGTCACAGATATG
BpID_0230	TCTCTACAACCGCTATGTCCTGTACCCGGTCACATAGAA
BpID_0231	TCTGACTAACGATGATGGGCTGTACCCGGTCACATAGAA
BpID_0232	AGTACACATAAGTAGCGGCACAGTTGGAAAGCCGAGTAC
BpID_0233	GAGATGTACGCACAAGAAGACAGTTGGAAAGCCGAGTAC
BpID_0234	GAGATTACAATTCACGACGCTGTACCCGGTCACATAGAA
BpID_0235	GAGCAATACATACATCTCGGACAGGCAGTCACAGATATG
BpID_0236	AGACAGGAGTGACTACAAAGACAGGCAGTCACAGATATG
BpID_0237	CGTTTCTAATGTCCACTTGACAGTTGGAAAGCCGAGTAC	CGTTTCTAATGTCCACTTTGTCCGACTGTTTATCCACAGA
BpID_0238	CTACCACCTACGTGTATTACTGTACCCGGTCACATAGAA
BpID_0239	TTACGCGAGAGGTCATTTGGACAGGCAGTCACAGATATG
BpID_0240	AGTGCAGATGACGTTAGAGGACAGGCAGTCACAGATATG
BpID_0241	AGTTATACTGTACGTGGGGGACAGGCAGTCACAGATATG	AGTTATACTGTACGTGGGGGTCCGACTGTTTATCCACAGA
BpID_0242	CTTAGGTACTTGCAGTGTGACAGTTGGAAAGCCGAGTAC	CTTAGGTACTTGCAGTGTTGTCCGACTGTTTATCCACAGA
BpID_0243	CTTATGAGATGTAGCTCCGGACAGGCAGTCACAGATATG	CTTATGAGATGTAGCTCCCGTCCGACTGTTTATCCACAGA
BpID_0244	ATAGACTAAAGCGTGTGGGTGTGAGGGATCGTTATCTCC
BpID_0246	GGTTCATACAACGTCAGTGCTGTACCCGGTCACATAGAA	GGTTCATACAACGTCAGTGGTCCGACTGTTTATCCACAGA
BpID_0249	AGTCAACGTAGTCTAACCGCTGTACCCGGTCACATAGAA	AGTCAACGTAGTCTAACCCGTCCGACTGTTTATCCACAGA
BpID_0252	GTCAGAGACACTGGAATTCTGTGAGGGATCGTTATCTCC	GTCAGAGACACTGGAATTTGTCCGACTGTTTATCCACAGA
BpID_0253	AGACATTAGAGATACGCGATGTGAGGGATCGTTATCTCC	AGACATTAGAGATACGCGGGTCCGACTGTTTATCCACAGA
BpID_0254	CTACTTACGACTCCGAGTATGTGAGGGATCGTTATCTCC	CTACTTACGACTCCGAGTTGTCCGACTGTTTATCCACAGA
BpID_0257	CTTCGATATGATAGCGTGCCTGTACCCGGTCACATAGAA	CTTCGATATGATAGCGTGGGTCCGACTGTTTATCCACAGA
