# Supplementary material for: Direct RNA targeted in situ sequencing for transcriptomic profiling in tissue
Source: Sci Rep. 2022 May 13;12:7976. doi: 10.1038/s41598-022-11534-9 (PMC9106737; doi:10.1038/s41598-022-11534-9)
Supplement: Supplementary file 4 — Supplementary Table 3. [file 41598_2022_11534_MOESM4_ESM.xlsx]

## Sheet: Sheet1
ProbeID	Sequence	5' modification	3' modification
DO_Seq1_AF750	TTCTATGTGACCGGGTACAG	AF750	none
DO_Seq2_AF488	GGAGATAACGATCCCTCACA	AF488	none
DO_Seq3_Cy3	GTACTCGGCTTTCCAACTGT	Cy3	none
DO_Seq4_Cy5	CATATCTGTGACTGCCTGTC	Cy5	none
DO_Seq5_Atto425	TCTGTGGATAAACAGTCGGA	Atto425	none
