# Supplementary material for: Direct RNA targeted in situ sequencing for transcriptomic profiling in tissue
Source: Sci Rep. 2022 May 13;12:7976. doi: 10.1038/s41598-022-11534-9 (PMC9106737; doi:10.1038/s41598-022-11534-9)
Supplement: Supplementary file 5 — Supplementary Table 4. [file 41598_2022_11534_MOESM5_ESM.xlsx]

## Sheet: Sheet1
Round	Target	BridgeProbe_ID	DetectionOligo	Fluorophore
1	Cd24a	BpID_0201	1	AlexaFluor-750
1	Lamp5	BpID_0202	2	AlexaFluor-488
1	Mbp	BpID_0204	4	Cy5
1	Gad2	BpID_0246	5	Atto 425
2	Slc32a1	BpID_0205	1	AlexaFluor-750
2	Crhbp	BpID_0206	2	AlexaFluor-488
2	Cnr1	BpID_0208	4	Cy5
2	Vip	BpID_0252	5	Atto 425
2	Slc17a7	BpID_0203	3	Cy3
3	Cpne5	BpID_0209	1	AlexaFluor-750
3	Crh	BpID_0210	2	AlexaFluor-488
3	Tbr1	BpID_0212	4	Cy5
4	Syt6	BpID_0213	1	AlexaFluor-750
4	Aldoc	BpID_0214	2	AlexaFluor-488
4	Serpinf1	BpID_0219	4	Cy5
4	Mfge8	BpID_0241	5	Atto 425
4	Gfap	BpID_0215	4	Cy5
5	Sox10	BpID_0218	1	AlexaFluor-750
5	Tmem6	BpID_0226	4	Cy5
5	Itpr2	BpID_0249	5	Atto 425
6	Ctps	BpID_0228	1	AlexaFluor-750
6	Hexb	BpID_0229	4	Cy5
6	Mrc1	BpID_0253	5	Atto 425
7	Vtn	BpID_0230	1	AlexaFluor-750
7	Flt1	BpID_0224	2	AlexaFluor-488
7	Acta2	BpID_0235	4	Cy5
7	Ttr	BpID_0242	5	Atto 425
8	Foxj1	BpID_0231	1	AlexaFluor-750
8	Sst	BpID_0225	2	AlexaFluor-488
8	Synpr	BpID_0236	4	Cy5
8	Pcp4	BpID_0243	5	Atto 425
9	Penk	BpID_0234	1	AlexaFluor-750
9	Pvalb	BpID_0227	2	AlexaFluor-488
9	Calm2	BpID_0239	4	Cy5
9	Rgs4	BpID_0257	5	Atto 425
10	Slc6a1	BpID_0238	1	AlexaFluor-750
10	Calb2	BpID_0244	2	AlexaFluor-488
10	Nrn1	BpID_0240	4	Cy5
10	Enc1	BpID_0254	5	Atto 425
11	Anln	BpID_0220	1	AlexaFluor-750
11	Apln	BpID_0221	2	AlexaFluor-488
11	Gad1	BpID_0223	4	Cy5
12	Rorb	BpID_0237	1	AlexaFluor-750
12	Plp1	BpID_0216	2	AlexaFluor-488
12	Bmp4	BpID_0222	4	Cy5
12	Tac2	BpID_0233	5	Atto 425
13	Kcnip2	BpID_0211	4	Cy5
13	Pdgfra	BpID_0217	2	AlexaFluor-488
13	Npy	BpID_0232	1	AlexaFluor-750
14	Pthlh	BpID_0207	1	AlexaFluor-750
