# Supplementary material for: Direct RNA targeted in situ sequencing for transcriptomic profiling in tissue
Source: Sci Rep. 2022 May 13;12:7976. doi: 10.1038/s41598-022-11534-9 (PMC9106737; doi:10.1038/s41598-022-11534-9)
Supplement: Supplementary file 6 — Supplementary Table 5. [file 41598_2022_11534_MOESM6_ESM.xlsx]

## Sheet: SupTable_5_individual_cell_expr
	Number	X	Y	Main_cluster	Mbp	Slc17a7	Lamp5	Cd24a	Gad2	Cnr1	Pthlh	Crhbp	Slc32a1	Vip	Tbr1	Kcnip2	Crh	Cpne5	Rorb	Serpinf1	Gfap	Aldoc	Syt6	Mfge8	Cemip2	Pdgfra	Plp1	Sox10	Itpr2	Hexb	Anln	Bmp4	Ctps	Mrc1	Acta2	Apln	Flt1	Vtn	Ttr	Synpr	Npy	Sst	Foxj1	Pcp4	Calm2	Gad1	Pvalb	Penk	Rgs4
0	1	517	401	endo/astro	6.76914	0	0	0	0	0	0	0	0	0	7.17422	0	0	0	0	6.07714	0	0	0	0	6.07714	0	0	0	0	0	0	0	0	6.07714	6.76914	0	6.07714	8.37766	0	0	0	0	0	6.07714	0	0	0	0	0
1	3	327	402	endo/astro	0	0	6.90876	0	0	0	0	0	0	0	7.82445	0	0	0	0	0	6.21661	0	0	6.21661	0	0	0	0	0	0	0	0	0	0	0	6.21661	7.6014	7.31389	0	0	0	6.21661	0	0	0	0	6.21661	0	0
2	5	737	398	OPC	0	0	0	0	0	0	0	0	0	0	0	0	7.33919	0	0	0	0	7.33919	0	0	0	6.64669	6.64669	0	0	0	0	0	0	0	0	6.64669	6.64669	0	6.64669	0	0	6.64669	0	0	0	0	6.64669	0	0
3	6	441	413	EXC10	6.81354	0	0	0	0	0	0	0	0	0	7.50614	0	0	0	0	6.81354	0	0	0	6.81354	0	6.81354	0	0	0	0	0	0	0	0	0	0	0	6.81354	0	0	0	0	0	0	7.50614	0	0	6.81354	6.81354
4	9	560	404	endo/astro	7.1317	0	0	0	0	0	0	0	0	0	8.22978	0	0	0	0	0	0	0	0	0	0	0	0	0	0	0	0	0	0	0	0	0	7.1317	7.82445	0	0	0	0	0	0	0	0	0	0	0
5	16	3786	437	endo/astro	7.6014	0	0	0	0	0	0	0	0	0	0	0	0	0	0	0	0	6.90876	0	7.6014	0	0	0	0	0	6.90876	0	0	0	0	0	0	0	7.6014	0	0	0	0	0	0	6.90876	0	0	0	0
6	17	3665	442	endo/astro	7.82445	0	0	0	0	0	0	0	0	0	0	0	0	0	0	0	0	7.41918	0	0	0	0	0	0	0	0	0	0	0	0	0	0	6.72663	6.72663	6.72663	0	0	6.72663	0	6.72663	6.72663	0	0	0	0
7	18	1989	438	endo/astro	0	0	0	0	0	0	0	0	0	0	8.62273	0	0	0	7.01401	0	7.01401	0	0	7.01401	0	0	0	0	0	0	0	0	0	7.01401	0	0	0	0	0	0	0	0	0	0	0	0	0	0	0
8	19	3722	436	endo/astro	7.1317	7.1317	0	0	0	0	0	0	0	0	0	0	0	0	0	0	7.1317	7.82445	0	0	0	0	0	0	7.1317	0	0	0	0	0	0	0	0	7.1317	7.1317	0	0	0	0	0	0	0	0	0	0
9	26	1899	443	Unknown 2	0	0	0	0	0	0	0	0	0	0	7.70671	0	0	0	0	0	0	0	0	0	7.01401	0	0	0	0	7.01401	0	0	0	0	7.01401	0	0	0	0	7.01401	0	0	0	0	7.01401	7.01401	0	0	0
10	27	3573	446	endo/astro	7.50614	0	0	0	0	0	0	0	0	0	7.50614	0	0	0	0	0	0	7.50614	0	0	0	0	0	0	6.81354	0	0	0	0	0	0	0	0	7.91142	0	0	0	0	0	6.81354	0	0	0	0	0
11	29	3290	453	endo/astro	7.16342	0	0	0	0	0	0	0	0	0	8.17453	5.77945	0	0	0	0	0	6.876	0	5.77945	0	0	0	0	5.77945	5.77945	0	0	0	0	0	0	0	7.16342	0	0	5.77945	0	0	0	5.77945	0	0	5.77945	0
12	30	1276	446	Unknown 2	0	0	0	0	0	0	0	0	0	0	6.32177	0	0	6.32177	0	0	7.41918	6.32177	6.32177	0	6.32177	0	0	6.32177	0	6.32177	0	0	0	6.32177	6.32177	0	0	7.41918	0	6.32177	0	0	0	0	6.32177	0	0	0	0
13	32	3460	449	endo/astro	6.1215	0	6.1215	0	0	0	0	0	0	0	7.21864	0	0	0	0	0	0	7.21864	0	6.1215	6.1215	0	6.81354	0	6.1215	0	0	0	0	0	0	0	0	8.19901	0	0	0	0	0	0	0	0	0	0	0
14	38	949	446	OPC	7.82445	0	0	0	0	0	0	0	0	0	7.1317	0	0	0	0	0	0	0	0	0	0	0	7.1317	0	0	0	0	0	0	0	0	0	7.1317	0	0	0	0	7.1317	0	0	0	0	7.1317	0	0
15	42	1526	452	Oligo 2	7.70671	0	0	0	0	0	0	0	0	0	8.62273	0	0	0	0	0	0	0	0	0	0	0	0	0	0	0	0	0	0	0	0	7.01401	0	0	0	0	0	0	0	0	7.01401	0	0	0	0
16	44	1127	451	endo/astro	7.1317	0	0	0	0	0	0	0	0	0	7.1317	0	0	0	0	0	0	0	0	7.1317	0	0	0	0	7.82445	7.1317	0	0	0	0	0	0	0	7.82445	0	0	0	0	0	0	0	0	0	0	0
17	51	3126	472	Unknown 2	7.05172	0	0	0	0	0	0	0	0	0	7.5622	0	0	0	0	6.64669	0	0	0	7.05172	6.64669	0	0	0	0	0	0	5.95484	0	0	7.05172	0	5.95484	7.05172	0	0	0	0	0	0	6.64669	0	0	5.95484	0
18	53	1625	460	endo/astro	0	0	0	0	0	0	0	0	0	0	0	0	0	0	0	0	0	7.1317	0	7.1317	0	0	0	0	0	0	0	0	0	0	0	0	7.82445	7.1317	0	0	0	7.1317	0	0	0	0	0	7.1317	0
19	54	1857	458	Unknown 2	0	0	0	0	0	0	0	0	0	0	7.76385	0	0	0	0	0	0	7.07112	0	0	7.07112	0	0	0	0	6.37883	0	0	0	0	6.37883	0	0	6.37883	0	6.37883	0	6.37883	0	0	6.37883	6.37883	0	0	0
20	61	2319	469	endo/astro	7.82445	0	7.1317	0	0	0	0	0	0	0	0	0	0	0	0	0	0	7.1317	0	0	0	0	0	0	0	0	0	0	0	0	0	0	7.1317	8.22978	0	0	0	0	0	0	0	0	0	0	0
21	64	2250	478	endo/astro	6.90876	0	0	6.21661	0	0	0	0	0	0	8.1608	0	0	0	0	6.21661	0	0	0	0	6.21661	0	0	0	6.90876	0	0	0	0	0	6.21661	6.21661	0	0	0	0	0	6.21661	0	0	6.21661	0	0	6.90876	0
22	65	1201	474	Inhibitory 3	0	0	5.99396	0	7.78364	7.09091	0	0	0	0	7.37838	0	0	0	0	0	0	0	0	0	0	0	0	0	0	0	0	0	0	0	0	0	0	0	0	0	0	0	0	0	7.09091	6.68586	0	5.99396	5.99396
23	67	3048	485	endo/astro	6.2678	0	0	0	0	0	0	0	0	0	8.34558	0	0	0	0	6.2678	6.2678	0	0	0	0	0	0	0	6.2678	0	0	0	0	0	0	0	6.96	7.65267	0	0	0	0	0	0	0	6.2678	0	0	0
24	71	2601	506	endo/astro	5.9172	5.9172	0	0	0	0	0	0	0	0	7.52448	0	0	0	5.9172	0	0	7.01401	0	0	5.9172	0	0	0	0	0	5.9172	0	5.9172	0	5.9172	0	7.01401	7.8608	0	0	0	0	0	0	0	0	0	0	0
25	72	2963	507	endo/astro	5.81214	0	0	0	0	0	0	5.81214	0	0	8.2943	0	0	0	0	0	0	5.81214	0	0	5.81214	0	0	0	0	5.81214	0	0	0	6.90876	0	0	0	0	0	6.50379	0	0	0	0	6.90876	0	0	5.81214	0
26	78	1327	522	endo/astro	0	0	0	0	0	0	0	0	0	0	7.1317	0	0	0	0	0	0	7.82445	0	0	0	0	0	0	0	0	0	0	0	0	0	0	8.22978	7.82445	0	0	0	0	0	0	0	0	0	0	0
27	81	1362	526	endo/astro	0	0	0	0	0	0	0	0	0	0	7.1317	0	0	0	0	0	0	7.82445	0	7.82445	0	0	0	0	0	7.1317	0	0	0	0	0	0	7.1317	0	0	0	0	0	0	0	0	0	0	0	0
28	84	2864	550	endo/astro	0	0	0	0	0	0	0	0	0	0	8.11203	0	0	0	0	0	0	0	0	0	0	0	0	0	0	0	0	0	6.72663	0	0	0	0	8.51739	0	0	0	0	0	0	6.72663	0	0	0	0
29	85	2294	541	Oligo 4	8.25509	6.64669	0	0	0	0	0	0	0	0	7.33919	0	0	0	0	0	0	0	0	0	0	6.64669	7.74444	0	0	0	6.64669	0	0	0	0	0	0	0	0	0	0	0	0	0	0	0	0	0	0
30	89	2812	551	endo/astro	6.57268	0	0	6.57268	0	0	0	0	0	0	7.67036	0	0	0	0	6.57268	0	6.57268	0	0	0	0	0	0	0	0	0	0	0	0	0	0	6.57268	7.26513	0	0	0	0	0	0	0	0	0	7.95793	0
31	92	1056	548	Inhibitory 3	0	0	6.72663	0	7.41918	6.03468	0	0	0	0	7.6422	0	0	0	0	0	0	0	0	0	0	0	0	0	0	0	0	0	0	0	0	0	0	0	0	0	6.03468	0	0	0	6.03468	7.82445	0	0	0
32	93	1687	554	Unknown 1	0	0	0	0	5.95484	0	5.95484	0	0	0	7.33919	0	0	0	5.95484	0	0	5.95484	5.95484	5.95484	0	6.64669	0	7.05172	0	7.33919	5.95484	0	5.95484	0	0	0	0	5.95484	0	0	5.95484	0	5.95484	0	0	0	0	5.95484	0
33	95	1464	556	endo/astro	0	0	0	0	0	0	0	0	0	0	7.91142	0	0	0	0	0	0	7.91142	0	7.50614	0	0	0	0	0	0	0	0	0	0	0	7.50614	0	0	0	0	0	0	0	0	0	0	0	0	0
34	98	1501	566	Unknown 2	6.57268	0	0	0	0	0	0	0	0	0	6.57268	6.57268	0	0	0	0	0	6.57268	0	0	6.57268	0	0	0	0	7.67036	0	0	0	0	6.57268	0	0	0	0	6.57268	0	0	0	0	6.57268	7.26513	0	0	0
35	100	3505	566	Inhibitory 3	0	0	6.72663	6.32177	7.41918	0	0	0	0	0	6.32177	0	0	0	0	0	0	0	0	0	0	0	0	0	0	0	0	0	0	0	0	0	0	0	0	5.63042	7.01401	0	0	0	6.72663	7.70671	0	0	0
36	107	3099	589	endo/astro	0	0	0	0	0	0	0	0	0	0	8.11203	0	0	0	0	0	6.72663	8.51739	0	0	0	0	0	0	0	0	0	0	0	0	0	0	0	0	0	0	0	0	0	0	6.72663	0	0	0	0
37	109	1157	590	Inhibitory 3	0	0	7.39857	0	7.1111	6.41876	0	0	5.32341	0	7.26513	0	0	0	5.32341	0	0	0	0	0	0	0	0	0	0	0	0	0	0	0	0	0	0	0	0	0	6.70604	0	0	0	6.92894	7.26513	0	6.01411	0
38	112	1228	595	Unknown 2	6.43935	6.43935	0	0	0	6.43935	0	0	0	0	0	0	0	0	0	6.43935	0	0	0	6.43935	6.43935	0	0	6.43935	6.43935	6.43935	0	0	0	0	6.43935	0	0	7.5369	0	6.43935	0	6.43935	0	0	0	0	0	0	0
39	115	3667	599	Inhibitory 3	6.43935	0	7.35468	0	7.5369	7.5369	0	0	0	0	5.7478	0	0	0	0	0	0	0	0	0	0	0	0	0	0	0	0	0	0	0	0	0	0	0	0	0	0	0	0	0	6.84428	7.5369	0	0	0
40	116	678	602	Inhibitory 3	0	0	7.74444	0	7.33919	6.64669	0	0	5.95484	0	7.33919	0	0	0	0	0	0	0	0	0	0	0	0	0	0	0	0	0	0	0	0	0	0	0	0	0	0	0	0	0	6.64669	7.33919	0	0	5.95484
41	119	2737	616	endo/astro	7.6014	0	0	0	0	0	0	0	0	0	8.0067	0	0	0	0	0	0	0	0	0	0	0	0	0	0	0	0	0	0	0	0	0	6.90876	0	6.90876	0	0	0	0	0	6.90876	0	0	0	0
42	121	653	621	Inhibitory 3	0	0	7.1317	0	0	7.1317	0	0	6.43935	0	7.1317	0	0	0	0	0	0	0	0	6.43935	0	0	0	6.43935	6.43935	6.43935	0	0	0	0	0	0	0	0	0	0	0	0	0	0	7.5369	7.1317	0	0	0
43	127	4156	634	endo/astro	7.70671	0	0	0	0	0	0	0	0	0	7.01401	0	0	0	0	0	0	0	0	0	0	0	0	7.01401	0	7.70671	0	0	0	0	0	0	0	0	0	0	0	0	0	0	7.01401	0	0	0	7.01401
44	129	1597	627	endo/astro	0	0	0	0	0	0	0	0	0	0	7.82445	0	0	0	0	0	0	7.1317	0	8.22978	0	7.1317	7.1317	0	0	0	0	0	0	0	0	0	0	0	0	0	0	0	0	0	0	0	0	0	0
45	131	2908	642	endo/astro	0	0	0	0	0	0	0	0	0	0	8.11203	0	0	0	6.72663	0	6.72663	8.11203	0	0	0	0	0	0	0	0	0	0	0	0	0	0	0	0	0	0	0	0	0	0	0	0	0	0	0
46	134	3012	648	Inhibitory 2	0	0	0	0	0	0	0	0	0	0	7.19619	0	6.50379	0	0	0	0	0	0	0	0	0	0	0	0	7.19619	0	0	0	0	6.50379	0	0	0	0	6.50379	0	6.50379	0	0	7.6014	6.50379	0	6.50379	6.50379
47	135	1525	657	endo/astro	8.0067	0	0	0	0	0	0	0	0	0	8.0067	0	0	0	0	0	0	0	0	0	0	0	0	6.90876	0	0	0	0	0	0	0	0	0	0	0	0	0	0	0	0	6.90876	0	0	0	0
48	144	2466	677	endo/astro	6.57268	6.57268	0	0	0	0	0	0	0	0	8.36328	0	0	0	0	0	0	7.26513	0	6.57268	0	0	0	0	0	0	0	0	0	0	0	0	0	0	0	0	0	0	0	0	6.57268	0	0	6.57268	0
49	145	1086	677	Inhibitory 3	0	5.65849	0	0	7.04216	7.85261	0	0	5.65849	0	7.44733	0	0	0	0	0	0	0	0	5.65849	0	0	0	0	0	0	0	0	0	0	0	0	0	0	0	0	0	0	0	0	6.75477	7.73487	0	0	0
50	149	3938	684	endo/astro	0	0	0	0	0	0	0	0	0	0	0	0	0	0	7.1317	0	0	7.1317	0	7.1317	0	0	0	0	0	0	0	0	0	0	0	7.1317	0	0	0	0	0	0	0	0	7.1317	0	0	0	0
51	153	1395	701	endo/astro	7.33919	0	0	0	0	0	0	0	0	0	6.64669	0	0	0	6.64669	0	6.64669	7.33919	0	7.74444	0	0	0	0	6.64669	0	0	0	0	0	0	6.64669	0	0	6.64669	0	0	0	0	0	0	0	0	0	0
52	155	4696	706	Oligo3	0	0	0	0	0	0	0	0	0	0	0	0	0	0	0	0	0	7.26513	0	7.26513	0	0	0	0	7.26513	0	0	0	0	7.26513	0	0	7.26513	0	7.26513	0	0	0	0	0	0	0	0	0	7.26513
53	157	828	704	endo/astro	0	0	0	0	0	0	0	0	0	0	7.1317	0	0	0	0	0	0	0	0	7.1317	0	0	0	0	0	0	0	0	0	0	0	0	0	0	0	0	7.1317	0	0	0	7.1317	0	0	0	0
54	159	4521	710	endo/astro	0	0	0	7.1317	7.1317	0	0	0	0	0	0	0	0	0	0	0	0	0	0	7.82445	0	0	0	0	0	0	0	0	0	0	0	0	0	8.22978	0	0	0	0	0	0	0	0	0	0	7.1317
55	161	3751	716	endo/astro	0	7.1317	0	0	0	0	0	0	0	0	7.82445	0	0	0	0	0	0	7.1317	0	7.82445	0	0	0	0	0	0	0	0	0	0	0	7.1317	0	0	0	0	0	0	0	0	0	0	0	0	0
56	162	646	718	endo/astro	6.90876	0	0	0	0	0	0	0	0	0	0	0	0	0	0	0	0	0	0	0	0	0	0	0	6.90876	0	0	0	0	0	0	0	0	8.85381	0	0	0	0	0	0	0	0	0	0	6.90876
57	166	4503	741	Inhibitory 3	5.57655	0	6.2678	6.2678	7.36515	5.57655	0	0	0	0	0	0	0	0	0	0	0	5.57655	0	0	0	0	0	0	0	5.57655	0	0	5.57655	0	0	0	0	5.57655	0	0	6.96	0	0	0	5.57655	7.65267	5.57655	0	0
58	171	5087	766	Unknown 2	0	6.2678	0	0	0	0	0	0	0	0	0	0	0	0	0	6.2678	0	0	0	6.2678	6.96	0	0	0	0	0	0	0	6.2678	0	6.2678	0	6.96	8.05798	0	6.2678	0	0	0	0	6.2678	6.2678	0	6.2678	0
59	174	1837	755	Inhibitory 3	0	5.68737	7.07112	0	7.07112	6.37883	0	0	0	0	7.47631	0	0	0	0	0	0	0	0	0	0	0	0	0	0	0	0	0	0	0	0	0	0	0	0	0	7.07112	5.68737	0	0	5.68737	7.47631	0	0	5.68737
60	181	2838	787	endo/astro	6.43935	0	0	0	0	0	0	0	0	0	7.5369	0	0	0	0	0	0	6.43935	0	6.43935	0	0	0	0	0	0	0	0	0	0	0	0	6.43935	8.51739	0	0	0	0	0	0	0	0	0	0	0
61	182	5171	796	Unknown 2	6.75477	0	5.65849	0	0	0	0	0	0	0	7.26513	0	0	0	5.65849	6.75477	5.65849	5.65849	0	0	5.65849	0	0	0	5.65849	5.65849	0	5.65849	0	0	7.04216	5.65849	6.34989	5.65849	0	5.65849	0	0	0	0	6.75477	6.34989	0	5.65849	0
62	186	667	792	EXC12	6.81354	7.50614	6.81354	0	0	0	0	0	0	0	7.21864	6.1215	0	0	0	0	0	0	0	0	0	0	0	0	0	0	0	0	0	0	0	0	0	0	0	6.1215	0	6.1215	0	0	8.06552	0	0	0	6.1215
63	189	3983	792	Inhibitory 3	0	0	0	0	0	0	0	0	6.50379	8.11203	0	0	0	0	0	0	0	0	0	0	0	0	0	0	0	0	0	0	0	0	0	0	0	0	0	6.50379	0	0	0	6.50379	7.19619	6.50379	0	6.50379	0
64	192	3880	801	microglia	0	0	0	0	0	0	0	0	0	0	0	0	0	0	0	0	0	7.26513	0	0	0	0	0	0	0	8.36328	0	0	0	0	0	7.26513	0	0	0	0	0	7.26513	0	0	7.26513	0	0	0	0
65	195	1211	817	EXC12	6.72663	7.82445	6.03468	0	0	0	0	0	0	0	7.41918	0	0	0	0	0	0	6.03468	0	0	6.03468	0	0	0	0	0	0	0	0	0	0	0	0	0	0	6.03468	0	6.03468	0	0	7.1317	0	0	0	6.72663
66	197	3229	831	EXC12	6.75477	7.04216	7.04216	0	0	5.65849	0	0	0	0	7.6014	0	0	0	0	0	0	5.65849	0	5.65849	5.65849	5.65849	5.65849	5.65849	5.65849	0	0	0	0	0	0	0	0	0	0	5.65849	0	0	0	0	7.04216	0	0	0	5.65849
67	198	5321	827	Unknown 2	6.21661	0	0	0	0	0	0	0	0	0	0	0	0	0	0	6.21661	6.21661	0	0	0	6.21661	0	6.21661	0	6.21661	6.21661	0	0	0	6.21661	7.6014	0	6.21661	6.21661	0	6.21661	0	0	0	6.21661	6.90876	0	0	0	0
68	199	2952	824	Inhibitory 3	0	0	6.32177	0	7.41918	0	0	0	0	0	6.32177	0	0	0	0	0	0	0	0	0	0	0	0	0	0	0	0	0	0	0	0	0	0	0	0	0	8.11203	0	0	0	0	7.01401	0	0	0
69	200	4681	830	Inhibitory 3	0	6.1215	6.1215	0	7.50614	7.21864	0	0	0	0	0	0	0	0	0	0	0	0	0	0	0	0	6.1215	0	0	0	0	0	6.1215	0	0	6.1215	6.1215	0	0	0	0	6.1215	0	0	0	7.72918	6.1215	0	0
70	201	1225	823	endo/astro	7.82445	0	0	0	0	0	0	0	0	0	7.1317	0	0	0	0	0	0	7.1317	0	0	7.1317	0	0	0	0	0	0	0	0	0	0	0	0	0	0	7.1317	0	0	0	0	7.1317	0	0	0	0
71	204	5358	839	endo/astro	0	0	0	0	0	0	7.01401	0	0	0	0	0	0	0	0	7.01401	0	0	0	0	0	0	7.01401	0	0	0	0	0	0	0	7.01401	0	7.01401	7.01401	0	0	0	0	0	0	7.01401	0	0	0	0
72	206	3073	829	endo/astro	0	0	0	0	0	0	0	0	0	0	6.90876	0	0	0	0	0	0	8.0067	0	7.6014	0	0	0	0	0	0	0	0	0	0	0	6.90876	0	6.90876	0	0	0	0	0	0	0	0	6.90876	0	0
73	207	3580	821	EXC2	0	7.70671	7.01401	7.01401	0	7.70671	0	0	0	0	7.70671	0	0	0	0	0	0	0	0	0	0	0	0	0	0	0	0	0	0	0	0	0	0	0	0	0	0	0	0	0	7.01401	0	0	0	0
74	208	4526	832	Inhibitory 3	0	0	5.40817	0	7.19619	7.96897	0	0	5.40817	0	0	0	0	0	0	0	0	0	0	0	0	0	0	0	0	0	0	0	0	0	0	5.40817	5.40817	0	0	0	0	5.40817	0	0	6.7911	7.6014	0	0	0
75	214	478	831	EXC2	7.70671	8.62273	7.01401	0	0	0	0	0	0	0	0	0	0	0	0	0	0	0	0	0	0	0	0	0	0	0	0	0	0	0	0	0	0	0	0	0	0	0	0	0	7.01401	0	0	0	0
76	215	661	840	EXC3	6.90876	7.46794	7.91972	0	0	0	0	0	0	0	7.1317	6.21661	0	5.52545	0	0	0	0	5.52545	0	0	0	0	0	0	0	0	0	0	0	0	0	0	0	0	0	0	5.52545	0	0	7.1317	0	0	5.52545	5.52545
77	217	1959	844	endo/astro	0	6.64669	0	0	0	0	0	0	0	0	8.59149	0	0	0	0	0	0	6.64669	0	6.64669	0	0	0	0	0	0	0	0	0	0	0	0	0	0	0	0	0	7.74444	0	0	0	0	0	0	0
78	221	1120	851	Inhibitory 3	5.65849	0	7.04216	0	7.26513	6.75477	0	0	0	0	5.65849	0	0	0	0	0	0	5.65849	0	0	0	0	0	0	0	0	0	0	5.65849	0	0	0	5.65849	0	0	0	7.44733	5.65849	0	0	6.75477	7.04216	0	0	0
79	227	1391	856	EXC1	7.05172	7.74444	7.05172	0	0	0	0	0	0	0	7.89853	5.95484	0	0	5.95484	0	0	0	0	0	0	0	0	0	0	0	0	0	0	0	0	0	0	0	0	0	0	0	0	0	7.5622	0	0	0	0
80	228	3726	860	EXC12	6.43935	7.1317	6.43935	0	0	0	0	0	0	0	7.82445	6.43935	0	0	0	0	0	5.7478	0	0	0	0	0	0	0	0	0	0	0	0	0	0	0	0	0	0	0	0	0	0	8.04751	0	0	0	6.43935
81	229	816	858	EXC6	7.87572	6.96	6.2678	0	0	0	0	0	0	0	6.2678	0	0	0	0	0	0	6.2678	0	0	0	0	7.87572	0	0	0	0	0	0	0	0	0	0	0	0	0	0	0	0	6.2678	7.36515	0	0	0	0
82	232	1464	865	EXC4	0	7.1317	0	0	0	7.1317	0	0	0	0	7.1317	0	0	0	0	0	0	0	0	0	0	0	0	0	0	8.22978	0	0	0	0	0	0	7.1317	0	0	0	0	0	0	0	7.1317	0	0	0	0
83	233	396	860	EXC2	0	7.19619	7.6014	0	0	0	0	0	0	0	6.50379	6.50379	0	0	0	0	0	6.50379	0	0	0	0	0	0	0	6.50379	0	0	0	0	0	0	0	0	0	0	0	0	0	0	8.2943	0	0	0	0
84	234	521	856	EXC2	0	8.22978	7.1317	0	0	0	0	0	0	0	0	0	0	0	0	0	0	0	0	0	0	0	0	0	0	0	0	0	0	0	0	0	0	0	0	0	0	0	0	0	8.22978	0	0	0	7.1317
85	237	3455	874	EXC12	6.37883	7.22515	7.47631	0	0	0	0	0	0	0	7.91794	5.97421	0	0	0	0	5.2836	5.97421	0	0	0	0	5.2836	0	0	0	0	0	0	0	0	0	0	0	0	5.2836	0	0	0	5.2836	7.22515	0	0	0	5.97421
86	242	3554	881	endo/astro	6.57268	0	0	0	0	0	0	0	0	0	7.67036	6.57268	0	0	0	0	6.57268	6.57268	0	7.95793	0	0	0	0	0	0	0	0	0	0	0	0	0	0	0	0	0	0	0	0	6.57268	0	0	6.57268	0
87	247	1224	880	EXC10	7.26513	8.181	0	0	0	0	0	0	0	0	7.67036	0	0	0	0	0	0	0	0	0	0	6.57268	0	0	0	0	0	0	6.57268	0	0	6.57268	0	0	0	0	0	0	0	0	6.57268	0	0	0	0
88	248	894	881	EXC12	7.31389	7.6014	6.90876	0	0	0	0	0	0	0	8.1608	6.90876	0	0	0	0	0	0	0	0	0	0	0	0	0	0	0	0	0	0	0	0	0	0	0	0	0	0	0	0	6.90876	0	0	0	0
89	249	4811	887	endo/astro	7.70671	0	0	0	0	0	0	0	0	0	0	0	0	0	0	0	0	7.01401	0	7.70671	0	0	0	0	0	0	0	0	0	0	0	0	0	0	0	0	0	0	0	0	7.70671	0	0	0	0
90	252	2732	892	Inhibitory 2	0	0	0	0	0	0	0	0	0	0	7.41918	7.41918	0	0	0	0	0	0	0	0	0	0	0	7.41918	6.72663	0	0	6.72663	0	0	0	0	0	0	0	0	0	0	0	0	6.72663	6.72663	0	0	0
91	253	909	892	EXC5	0	6.57268	7.67036	0	0	6.57268	0	0	0	0	7.67036	0	0	0	0	0	0	0	0	0	0	0	0	0	0	0	0	0	0	0	0	0	0	0	0	0	0	0	0	0	7.95793	6.57268	0	0	6.57268
92	254	1473	900	EXC4	0	8.0067	0	0	0	0	0	0	0	0	8.2943	0	0	0	0	0	0	0	0	0	0	0	0	0	0	0	0	0	0	0	0	0	0	0	0	0	0	0	0	0	7.6014	0	0	0	6.90876
93	255	3787	889	EXC2	0	0	8.22978	0	0	0	0	0	0	0	7.1317	7.1317	0	0	0	0	0	0	0	0	0	0	0	0	0	0	0	0	0	0	0	0	0	0	0	0	0	0	0	0	8.22978	0	0	0	0
94	256	4146	893	EXC2	7.41918	7.41918	7.41918	0	0	0	0	0	0	0	0	0	0	0	0	0	0	0	0	0	0	0	0	0	0	0	0	0	0	0	0	0	0	0	0	0	0	0	0	0	8.11203	0	0	0	7.41918
95	257	4310	906	Inhibitory 3	0	0	5.99396	0	6.68586	7.37838	0	0	5.99396	6.68586	0	0	0	0	0	0	0	0	0	0	0	0	0	0	0	5.99396	0	0	0	0	0	0	6.68586	6.68586	0	5.99396	0	0	0	0	6.68586	6.68586	0	0	0
96	258	2340	893	endo/astro	7.26513	0	0	0	0	0	0	0	0	0	0	0	0	0	0	0	0	7.26513	0	8.6509	0	0	0	0	0	0	0	0	0	0	0	0	0	0	0	0	0	7.26513	0	0	0	0	0	0	0
97	259	1130	900	EXC3	0	7.79369	6.40863	0	0	6.40863	0	0	0	0	7.66021	5.71713	0	0	0	0	0	0	0	0	0	0	5.71713	0	0	0	0	0	0	0	0	0	0	0	0	5.71713	0	0	0	0	7.79369	0	0	5.71713	0
98	261	1090	907	endo/astro	7.1317	0	0	0	0	0	0	0	0	0	7.82445	0	0	0	0	0	0	7.1317	0	0	0	0	0	0	0	0	0	0	0	0	0	0	7.1317	7.82445	0	0	0	0	0	0	0	0	0	0	7.1317
99	265	3919	896	EXC11	0	6.72663	7.82445	0	0	6.72663	0	0	0	0	0	0	0	0	0	0	0	0	0	6.72663	0	0	0	0	0	0	0	0	0	0	0	0	0	0	0	0	0	0	0	6.72663	7.82445	0	0	0	0
100	267	578	903	EXC1	7.33919	7.74444	7.33919	0	6.64669	0	0	0	0	0	7.33919	0	0	0	6.64669	0	0	0	0	0	0	0	0	0	0	0	0	0	0	0	0	0	0	0	0	0	0	0	0	0	6.64669	0	0	0	6.64669
101	268	4469	913	EXC2	5.7478	8.14279	8.04751	0	0	0	0	0	0	0	0	5.7478	0	0	0	0	0	0	0	0	0	0	0	0	0	0	0	0	0	0	0	0	0	0	0	0	0	0	0	0	7.82445	0	0	0	5.7478
102	270	1396	912	EXC12	0	7.41918	7.1317	0	0	6.03468	0	6.03468	0	0	7.41918	7.1317	0	0	0	0	0	6.03468	0	6.03468	0	0	0	0	0	0	0	0	6.03468	0	0	0	0	0	0	0	0	0	6.03468	0	6.72663	0	0	0	0
103	272	896	905	EXC5	0	7.1317	7.82445	0	0	0	0	0	0	0	7.82445	0	0	0	0	0	0	0	0	0	0	0	0	0	0	0	0	0	0	0	0	0	0	0	0	0	0	0	0	0	7.82445	0	0	0	7.1317
104	273	1620	904	EXC2	0	7.01401	8.11203	0	0	0	0	0	0	0	8.11203	0	0	0	0	0	0	0	0	0	0	0	0	0	0	0	0	0	0	0	0	0	0	0	0	7.01401	0	0	0	0	7.01401	0	0	0	0
105	274	1651	914	EXC5	0	7.35859	7.47631	0	5.97421	0	0	0	0	0	7.91794	5.2836	5.97421	0	0	0	5.2836	0	0	0	0	0	0	0	0	0	0	0	0	0	0	0	0	0	0	0	0	0	0	0	7.35859	5.2836	0	0	6.66608
106	276	3929	909	EXC2	0	8.22978	7.82445	0	0	7.1317	0	0	0	0	0	0	0	0	0	0	0	0	0	0	0	0	0	0	0	0	0	0	0	0	0	0	0	0	0	0	0	0	0	0	7.1317	0	0	0	7.1317
107	277	991	917	EXC12	5.57655	7.7704	7.36515	5.57655	0	6.2678	0	0	0	0	7.51921	0	0	0	0	0	0	0	0	0	0	0	5.57655	0	0	0	0	0	0	0	0	0	0	0	0	0	0	0	0	0	7.36515	0	0	0	6.2678
108	278	1914	909	EXC2	0	7.6014	8.2943	0	0	0	0	0	0	0	0	0	0	0	0	0	0	0	0	0	6.90876	0	0	0	0	0	0	0	0	0	0	0	0	0	0	0	0	0	0	0	6.90876	0	0	0	0
109	279	2949	916	Unknown 1	0	0	7.33919	0	0	0	6.64669	0	0	0	7.33919	0	0	0	6.64669	0	0	7.33919	0	6.64669	0	0	0	0	0	0	0	0	0	0	0	6.64669	0	0	0	0	6.64669	0	0	0	6.64669	0	0	0	0
110	280	3608	917	Inhibitory 2	0	0	0	0	0	0	0	0	0	0	7.41918	0	0	0	0	0	0	0	0	0	0	6.32177	0	0	0	0	0	0	0	0	0	6.32177	6.32177	0	0	6.32177	0	0	0	0	7.41918	7.01401	6.32177	0	6.32177
111	283	3911	913	EXC2	0	7.1317	7.1317	0	0	7.1317	0	0	0	0	0	0	0	0	0	0	0	0	0	0	0	0	0	0	0	0	0	0	7.1317	0	0	0	0	0	0	0	0	0	0	0	0	0	0	0	7.1317
112	284	3552	926	EXC3	6.71012	6.89224	7.58488	0	0	0	0	0	0	0	7.17967	6.20011	0	5.79566	0	0	0	5.79566	0	0	0	0	0	0	0	0	0	0	0	0	0	0	0	0	0	0	0	0	0	0	7.58488	0	0	7.04625	5.10555
113	288	971	915	endo/astro	6.90876	8.2943	0	0	0	6.90876	0	0	0	0	0	0	0	0	0	0	0	6.90876	0	0	0	0	0	0	0	0	0	0	0	0	0	0	6.90876	0	0	0	0	6.90876	0	0	0	0	0	6.90876	0
114	289	1206	924	EXC5	0	7.98691	7.07112	0	0	0	0	0	0	0	7.76385	7.07112	0	0	0	0	0	6.37883	0	0	6.37883	0	0	0	0	0	0	0	0	0	0	0	0	0	0	0	0	0	0	0	6.37883	0	0	0	6.37883
115	292	3333	936	EXC2	0	7.26513	6.57268	0	0	7.26513	0	0	0	0	7.67036	0	0	0	0	0	0	0	0	7.26513	0	0	0	0	0	0	0	0	0	6.57268	0	0	0	0	0	0	0	0	0	0	0	0	0	0	0
116	295	3088	921	EXC5	0	7.1317	8.22978	0	0	0	0	0	0	0	7.1317	0	0	0	0	0	0	7.1317	0	0	0	0	0	0	0	0	0	0	0	0	0	0	0	0	0	0	0	0	0	0	7.1317	0	0	0	7.1317
117	304	1626	930	EXC2	0	8.51739	7.41918	0	0	0	0	0	0	0	0	7.41918	0	0	0	0	0	7.41918	0	0	0	0	0	0	0	0	0	0	0	0	0	0	0	0	0	0	0	0	0	0	0	0	0	0	0
118	306	3881	931	EXC2	6.72663	8.11203	8.33511	0	0	0	0	0	0	6.72663	0	0	0	0	0	0	0	0	0	0	0	0	0	0	0	0	0	0	0	0	0	0	6.72663	0	0	0	0	0	0	0	0	0	0	0	0
119	307	4280	938	Inhibitory 3	6.07714	0	7.17422	0	7.68474	6.76914	0	0	6.07714	0	0	0	0	0	0	0	0	0	0	0	0	0	0	0	0	0	0	0	0	0	0	0	0	0	0	0	0	0	0	0	6.76914	7.46171	0	6.07714	0
120	309	2429	945	Inhibitory 2	0	0	5.34393	0	7.28573	0	5.34393	6.72663	0	0	7.41918	0	0	5.34393	0	0	0	0	0	0	0	5.34393	5.34393	0	0	0	0	0	0	0	0	0	0	0	0	6.43935	6.72663	7.28573	0	0	6.43935	6.72663	5.34393	0	0
121	310	2314	934	EXC2	6.81354	7.91142	6.81354	0	0	7.50614	0	0	0	0	7.50614	6.81354	0	0	0	0	0	6.81354	0	0	0	0	0	0	0	0	0	0	0	0	0	0	0	0	0	0	0	0	0	0	0	0	0	0	0
122	312	3896	946	EXC2	6.96	8.05798	7.87572	0	0	0	0	0	0	0	0	6.2678	0	0	0	0	0	0	0	0	0	0	0	0	0	0	0	0	0	0	0	0	6.2678	0	0	0	0	0	0	0	7.36515	0	0	0	0
123	313	4184	947	Inhibitory 3	0	0	5.50086	0	0	6.59675	0	0	0	7.10703	0	0	7.10703	0	0	0	0	0	0	0	0	0	0	0	0	0	0	0	5.50086	0	0	0	0	0	0	6.59675	0	0	0	5.50086	5.50086	7.10703	0	7.44326	0
124	314	1363	941	EXC3	6.50379	7.19619	7.6014	0	0	0	0	0	0	0	7.19619	6.50379	0	0	0	0	0	7.19619	0	0	0	0	0	0	0	0	0	0	0	0	0	0	0	0	0	0	0	0	0	0	7.6014	0	0	6.50379	0
125	316	2360	951	EXC12	5.88093	7.48813	7.26513	0	0	0	0	0	0	0	7.82445	6.57268	0	0	0	0	0	0	0	0	0	0	0	0	0	0	0	0	0	0	0	0	0	0	0	0	0	0	0	0	7.48813	0	0	0	5.88093
126	317	4473	953	EXC2	6.16792	7.55264	7.77568	0	0	6.16792	0	0	0	0	0	0	0	0	0	0	0	0	0	6.86001	0	0	0	0	0	0	0	0	0	0	0	0	0	0	0	0	0	6.16792	0	0	8.11203	0	0	0	0
127	319	1681	954	EXC3	0	6.32177	7.23698	0	0	0	0	0	5.63042	0	7.70671	7.01401	5.63042	0	0	0	0	0	0	0	0	0	0	0	0	0	0	0	0	0	0	0	0	0	0	0	0	6.32177	0	0	6.72663	0	0	7.01401	7.01401
128	320	2314	949	EXC12	6.43935	7.5369	7.1317	0	0	0	0	0	0	0	7.5369	6.43935	0	0	0	0	0	6.43935	0	0	0	0	0	0	0	0	0	0	0	0	0	0	7.1317	0	0	0	0	6.43935	0	0	6.43935	0	0	0	0
129	321	3202	956	EXC12	5.57655	7.51921	7.7704	0	0	6.2678	0	0	0	0	6.96	5.57655	5.57655	0	0	0	0	0	0	0	0	0	0	0	0	0	0	0	0	0	0	0	0	0	0	0	0	0	0	0	7.36515	0	0	0	6.67263
130	322	1769	958	EXC12	6.34989	7.44733	7.44733	5.65849	0	0	0	0	0	0	7.44733	6.34989	0	0	0	0	0	0	0	0	0	0	0	0	0	0	0	0	0	0	0	0	0	0	0	0	0	5.65849	0	0	7.73487	0	0	0	5.65849
131	323	3173	952	endo/astro	6.21661	0	0	0	0	0	0	0	0	7.6014	8.0067	0	6.90876	0	0	0	0	6.21661	0	0	0	0	0	0	0	0	0	0	0	0	0	0	0	0	0	6.90876	0	0	0	0	0	0	0	0	6.21661
132	324	1545	955	endo/astro	0	0	6.32177	0	0	0	0	0	0	0	7.70671	0	0	0	0	0	0	7.01401	0	6.32177	0	0	0	0	0	0	0	0	0	0	0	0	7.01401	7.70671	0	6.32177	0	0	0	0	6.32177	0	0	0	0
133	325	2666	952	EXC2	0	8.51739	7.1317	0	0	0	0	0	0	0	7.1317	0	0	0	0	0	0	0	0	0	0	0	0	0	0	0	0	0	0	0	0	0	0	0	0	0	0	0	0	0	7.82445	0	0	0	0
134	328	1964	951	EXC10	7.6014	7.6014	0	0	0	0	0	0	0	0	6.90876	6.90876	0	0	0	0	0	0	0	0	0	0	0	0	0	0	0	0	0	0	0	0	0	0	0	6.90876	0	0	0	0	7.6014	0	0	0	6.90876
135	331	2302	972	endo/astro	0	7.6014	0	6.50379	0	0	0	0	0	0	7.19619	0	0	0	0	0	0	6.50379	0	0	0	0	0	0	0	0	0	0	0	0	0	0	7.88896	0	0	0	0	6.50379	0	0	7.19619	0	0	0	0
136	332	5692	964	Oligo 4	0	0	0	0	0	0	0	0	0	0	0	6.21661	0	0	0	0	0	0	0	6.21661	0	6.21661	6.90876	0	0	6.90876	0	6.90876	0	0	0	6.21661	0	6.90876	0	0	0	0	0	0	6.21661	6.90876	0	0	0
137	334	1281	958	EXC2	0	7.1317	7.82445	0	0	0	0	0	0	0	0	0	0	0	0	0	0	0	0	0	0	0	0	0	0	0	0	0	0	0	0	0	0	0	0	0	0	0	0	0	8.22978	7.1317	0	0	7.1317
138	336	3145	960	EXC10	6.90876	6.90876	0	0	0	6.90876	0	0	0	0	8.2943	0	0	0	0	0	0	0	0	0	0	0	0	0	0	0	0	0	6.90876	0	0	0	0	0	0	0	0	0	0	0	6.90876	0	0	0	0
139	337	1209	963	EXC10	7.6014	6.90876	0	0	0	0	0	0	0	0	8.2943	6.90876	0	0	0	0	0	0	0	0	0	0	0	0	0	0	0	0	0	0	0	0	0	0	0	0	0	0	0	0	6.90876	0	0	0	6.90876
140	340	4353	971	EXC2	0	0	8.22978	0	0	0	0	0	0	0	0	7.1317	0	0	0	0	0	0	0	0	7.1317	0	0	0	0	0	0	0	0	0	0	0	0	0	0	0	0	0	0	0	8.22978	0	0	0	0
141	341	1132	983	EXC12	5.9172	7.99428	6.609	0	0	0	0	0	0	0	7.99428	5.9172	0	0	0	0	0	0	0	0	0	0	0	5.9172	0	0	0	0	0	0	0	0	0	0	0	0	0	0	0	0	7.70671	0	0	0	0
142	342	1564	983	EXC12	6.24187	7.157	5.55067	0	0	6.24187	0	0	0	0	7.33919	6.24187	0	0	0	0	0	5.55067	0	5.55067	0	0	5.55067	0	0	0	0	0	0	0	0	0	5.55067	5.55067	5.55067	6.64669	0	5.55067	0	0	7.49325	0	5.55067	0	6.24187
143	344	1922	986	EXC12	6.19196	7.10703	6.59675	0	0	5.50086	0	0	0	0	7.89504	5.50086	0	5.50086	0	0	0	0	0	0	0	0	0	0	0	0	0	0	5.50086	0	0	0	0	0	0	0	0	0	0	0	7.57672	0	0	0	7.10703
144	345	1986	974	EXC2	0	8.19901	7.50614	0	0	6.81354	0	0	0	0	6.81354	6.81354	0	0	0	0	0	0	0	0	0	0	0	0	0	0	0	0	0	0	0	0	0	0	0	0	0	0	0	0	7.50614	0	0	0	0
145	346	2589	984	Inhibitory 3	0	5.50086	0	6.19196	5.50086	6.19196	5.50086	0	0	7.44326	6.59675	0	6.59675	0	0	0	0	5.50086	6.19196	0	0	0	0	0	0	0	0	0	0	0	0	0	0	0	0	6.19196	0	0	0	0	6.19196	6.59675	0	0	0
146	348	557	981	EXC2	0	8.0067	8.0067	0	0	7.6014	0	0	0	0	0	0	0	0	0	0	0	0	0	0	0	0	0	0	0	0	0	0	0	0	0	0	0	0	0	0	0	0	0	0	7.6014	0	0	0	0
147	349	701	986	EXC12	6.64669	6.64669	8.43737	6.64669	0	6.64669	0	0	0	0	6.64669	0	0	0	0	0	0	0	0	0	0	0	0	0	0	0	0	0	0	0	0	0	0	0	0	0	0	0	0	0	6.64669	0	0	0	6.64669
148	350	3796	987	Inhibitory 3	0	6.50379	5.81214	6.50379	0	0	0	0	0	7.88896	5.81214	0	6.90876	5.81214	0	0	0	5.81214	0	0	0	0	0	0	0	5.81214	0	0	0	0	0	0	0	0	0	5.81214	0	0	0	5.81214	0	5.81214	0	5.81214	0
149	351	1382	989	EXC2	0	8.2412	6.94262	0	0	0	0	0	0	0	7.78937	6.53764	0	0	0	0	0	0	0	0	0	0	0	0	0	0	0	0	0	0	0	0	0	0	0	0	0	0	0	0	7.63529	0	0	0	0
150	352	3152	984	EXC2	7.1317	7.1317	8.51739	7.1317	0	0	0	0	0	0	0	0	0	0	0	0	0	0	0	0	0	0	0	0	0	0	0	0	0	0	0	0	0	0	0	0	0	0	0	0	0	0	0	0	7.1317
151	353	2019	986	EXC11	7.17422	6.07714	6.07714	0	6.07714	0	0	0	0	0	7.46171	6.76914	0	0	0	0	0	0	0	0	0	0	0	0	0	0	0	0	6.07714	0	0	0	0	0	0	0	0	6.07714	0	6.07714	7.46171	0	0	0	7.17422
152	354	3421	981	EXC2	6.81354	0	8.4221	0	0	0	0	0	0	0	6.81354	6.81354	0	0	0	0	0	0	0	0	0	0	0	0	0	0	0	0	0	0	0	0	0	0	0	0	0	0	0	0	7.50614	0	0	0	6.81354
153	357	968	994	EXC12	7.01401	7.52448	7.01401	0	0	0	0	0	0	0	7.8608	5.9172	0	0	0	0	0	0	0	0	0	0	5.9172	0	0	0	0	0	0	0	0	0	0	0	0	0	0	0	0	0	7.52448	0	0	0	5.9172
154	358	3544	984	EXC2	7.41918	8.51739	7.41918	0	0	0	0	0	0	0	0	0	0	0	0	0	0	0	0	0	0	0	0	0	0	0	0	0	0	0	0	0	0	0	0	0	0	0	0	0	0	0	0	0	7.41918
155	359	3616	996	EXC12	6.50379	7.6014	7.88896	0	0	0	0	0	0	0	7.41918	0	5.81214	0	0	0	0	0	0	0	0	0	0	0	0	0	0	0	0	0	0	0	0	0	0	0	0	5.81214	0	0	7.41918	0	0	0	5.81214
156	360	4458	995	Inhibitory 3	0	0	7.28573	5.34393	7.1317	5.34393	0	0	5.34393	0	0	0	0	0	0	0	0	0	0	0	0	0	0	0	0	0	0	0	0	0	0	5.34393	0	0	0	0	7.82445	0	0	0	6.43935	7.1317	0	0	0
157	361	2006	986	EXC10	7.26513	7.95793	0	0	0	0	0	0	0	0	7.26513	0	0	0	0	0	0	0	0	0	0	0	0	0	0	0	0	0	0	0	0	0	0	0	0	0	0	0	0	0	7.95793	0	0	0	7.26513
158	364	2488	987	EXC2	0	0	8.2943	0	0	6.50379	0	0	0	0	7.6014	0	0	0	0	0	0	0	0	0	0	0	0	0	0	0	0	0	0	0	0	0	0	0	0	0	0	0	0	0	7.6014	0	0	0	6.50379
159	367	3426	997	EXC12	7.01401	7.01401	7.8608	0	0	0	0	0	0	0	7.70671	5.9172	0	0	0	0	0	0	0	0	5.9172	0	5.9172	0	0	0	0	0	0	0	0	0	0	0	0	0	0	0	0	0	7.30147	0	0	0	5.9172
160	368	3757	990	EXC2	0	0	7.6014	0	0	6.90876	0	0	0	0	8.0067	0	0	0	0	0	0	0	0	0	0	0	0	0	0	0	0	0	0	0	0	0	0	0	0	0	0	0	0	0	7.6014	0	0	0	7.6014
161	370	1280	995	EXC2	0	7.82445	7.1317	0	0	0	0	0	0	0	8.22978	7.1317	0	0	0	0	0	0	0	0	0	0	0	0	0	0	0	0	0	0	0	0	0	0	0	0	0	0	0	0	7.1317	0	0	0	0
162	371	1295	994	EXC4	0	7.41918	0	0	0	0	0	0	0	0	7.41918	7.41918	0	0	0	0	0	0	0	0	0	0	0	0	0	0	0	0	0	0	0	0	0	0	0	0	0	0	0	0	8.11203	0	0	0	7.41918
163	372	328	999	EXC10	7.91142	7.50614	0	0	0	0	0	0	0	0	6.81354	6.81354	0	0	0	0	0	0	0	0	0	0	0	0	0	0	0	0	0	0	0	0	0	0	0	0	0	0	0	0	7.91142	0	0	0	6.81354
164	374	2482	1005	EXC2	7.1317	0	8.38389	0	0	0	0	0	0	0	7.5369	0	0	0	0	0	0	0	0	0	0	0	0	0	0	0	0	0	0	0	0	0	0	0	0	0	0	0	0	0	7.1317	0	0	0	7.1317
165	375	3895	1007	Inhibitory 2	0	0	0	0	5.95484	0	0	5.95484	0	0	8.03201	6.64669	0	5.95484	0	0	0	0	0	0	0	0	0	0	0	0	0	0	0	0	0	0	0	0	0	0	0	0	0	0	7.05172	6.64669	5.95484	0	0
166	378	4763	1015	Oligo3	6.72663	0	0	0	0	0	0	0	0	0	0	0	0	0	6.72663	0	0	0	0	0	0	0	0	0	0	7.41918	0	0	0	6.72663	0	0	6.72663	0	6.72663	0	0	6.72663	0	6.72663	0	0	6.72663	0	6.72663
167	379	2385	1007	Inhibitory 3	5.71713	0	6.40863	0	5.71713	5.71713	0	0	0	7.50614	6.40863	5.71713	6.81354	0	0	0	0	0	0	0	0	0	0	0	0	0	0	0	0	0	0	0	0	0	0	6.40863	0	0	0	5.71713	6.40863	5.71713	0	7.32393	0
168	382	2782	1019	EXC3	5.88093	7.26513	6.57268	0	0	5.88093	0	0	0	0	7.82445	6.57268	0	0	0	0	0	0	0	5.88093	0	0	0	0	0	0	0	0	0	0	0	0	0	0	0	0	0	0	5.88093	0	6.97768	0	0	7.67036	0
169	383	3840	1018	OPC	5.50086	7.28921	7.57672	0	0	0	0	0	0	0	7.44326	0	0	0	0	0	0	0	0	0	0	5.50086	6.19196	0	0	0	0	0	0	0	0	5.50086	5.50086	0	0	0	0	5.50086	0	0	7.69445	0	5.50086	0	5.50086
170	388	3537	1014	EXC2	7.26513	0	7.95793	0	0	0	0	0	0	0	7.26513	0	0	0	0	0	0	0	0	0	0	0	0	0	0	0	0	0	0	0	0	0	0	0	0	0	0	0	0	0	7.26513	0	0	0	7.95793
171	389	1914	1025	EXC5	0	7.1317	6.43935	5.7478	5.7478	5.7478	0	0	0	0	7.35468	7.1317	0	0	0	0	0	0	0	0	0	5.7478	5.7478	0	0	0	0	0	5.7478	0	0	5.7478	0	0	5.7478	0	0	0	0	0	7.69097	0	0	0	5.7478
172	391	4340	1026	EXC2	0	7.88896	7.88896	0	0	6.50379	0	0	0	0	0	6.50379	0	0	0	0	0	0	0	0	0	0	0	0	0	0	0	0	6.50379	0	0	0	0	0	0	0	0	0	0	0	7.88896	0	0	0	0
173	392	411	1024	Inhibitory 2	0	0	0	0	0	0	0	6.43935	6.43935	0	0	0	0	6.43935	0	0	0	0	0	6.43935	0	0	0	0	6.43935	0	0	0	0	0	0	0	0	0	0	6.43935	6.43935	7.5369	0	0	7.1317	7.1317	0	0	0
174	393	3658	1032	OPC	0	0	0	0	6.57268	0	0	0	0	0	7.67036	0	0	0	0	0	0	0	0	0	0	0	0	0	0	0	0	0	0	0	0	0	7.95793	0	6.57268	0	0	7.26513	0	0	0	0	7.26513	0	0
175	394	1302	1030	EXC12	6.67263	7.87572	7.18295	0	0	0	0	0	0	0	7.18295	5.57655	0	0	0	0	0	0	0	0	5.57655	0	0	0	0	0	0	0	0	0	0	0	0	0	0	5.57655	0	5.57655	0	0	7.65267	0	0	0	6.67263
176	396	3552	1023	EXC12	7.01401	7.01401	8.11203	0	0	0	0	0	0	0	7.01401	0	0	0	0	0	0	0	0	0	0	0	0	0	0	0	0	0	0	0	0	0	0	0	0	0	7.01401	0	0	0	7.01401	0	0	0	7.01401
177	398	998	1035	EXC1	6.07714	7.68474	6.58705	0	0	0	4.98311	0	0	4.98311	7.05654	6.07714	0	4.98311	4.98311	4.98311	0	0	4.98311	4.98311	4.98311	0	0	4.98311	4.98311	4.98311	4.98311	0	5.67283	4.98311	0	0	0	0	4.98311	0	4.98311	4.98311	4.98311	0	6.76914	0	0	0	6.76914
178	399	2664	1031	EXC2	6.64669	7.33919	7.33919	0	0	0	0	0	0	0	0	0	0	0	0	0	0	0	0	0	0	0	0	0	0	0	0	0	0	0	0	0	0	0	0	0	0	0	0	0	8.43737	0	0	0	7.33919
179	400	1233	1033	EXC5	0	7.01401	7.92977	0	0	6.32177	0	0	0	0	7.01401	6.32177	0	0	0	0	0	0	0	0	0	0	0	0	0	0	0	0	6.32177	0	0	0	0	0	0	0	0	0	0	0	7.70671	0	6.32177	0	6.32177
180	401	3777	1030	EXC2	0	7.91142	7.91142	0	0	0	0	0	0	0	8.19901	0	0	0	0	0	0	0	0	0	0	0	0	0	0	0	0	0	0	0	0	0	0	0	0	0	0	0	0	0	0	6.81354	0	0	0
181	402	2280	1037	EXC10	6.16792	7.95793	0	0	0	6.16792	0	0	0	0	8.24552	0	0	0	0	0	0	0	0	0	0	0	0	0	0	0	0	0	0	0	0	0	0	0	0	0	0	0	0	0	7.26513	0	0	6.16792	6.16792
182	403	4199	1034	EXC2	0	7.91142	6.81354	0	0	0	0	0	0	0	0	6.81354	0	0	0	0	0	0	0	0	0	0	0	0	0	0	0	0	0	0	0	0	0	0	6.81354	0	0	0	0	0	8.19901	0	0	0	6.81354
183	406	2726	1044	EXC3	5.60312	7.99765	6.69927	0	0	5.60312	0	0	0	0	7.67933	6.69927	0	5.60312	0	0	0	0	0	0	0	0	0	0	0	0	0	0	0	0	0	0	0	0	0	0	0	5.60312	0	0	7.2096	0	0	6.29442	5.60312
184	407	843	1044	EXC12	6.16792	7.55264	6.86001	0	0	0	0	0	0	0	7.95793	0	0	0	0	0	0	0	0	0	0	0	0	0	0	0	0	0	0	0	0	0	0	0	0	0	0	0	0	0	7.55264	0	6.16792	0	6.86001
185	408	1464	1041	Inhibitory 3	0	5.55067	5.55067	0	7.157	6.24187	0	0	0	7.33919	7.33919	0	5.55067	0	0	0	0	0	0	0	0	0	0	0	0	0	0	0	0	0	0	0	0	0	0	0	6.64669	0	0	5.55067	6.24187	6.93405	0	6.64669	5.55067
186	409	3059	1040	EXC12	6.57268	7.82445	7.67036	0	0	0	0	0	0	0	6.97768	5.88093	0	0	0	0	0	5.88093	0	0	0	0	0	0	0	0	0	0	0	0	0	0	0	0	0	5.88093	0	0	0	0	6.97768	0	0	0	6.57268
187	412	3574	1036	EXC12	7.01401	7.01401	7.70671	0	0	0	0	0	0	0	7.70671	0	0	0	0	0	0	0	0	0	0	0	0	0	0	0	0	0	0	0	0	0	0	0	0	0	0	0	0	0	7.70671	0	0	0	7.01401
188	414	3401	1044	EXC3	7.68474	7.46171	0	0	0	0	0	0	0	0	7.86699	6.07714	0	0	0	0	0	0	0	0	0	0	0	0	0	0	0	0	0	0	0	0	0	0	0	0	0	0	0	0	7.46171	0	0	6.76914	6.07714
189	417	3368	1054	EXC12	6.19196	7.69445	7.10703	0	0	6.19196	0	0	0	0	7.89504	6.59675	0	0	0	0	0	0	0	0	0	0	0	0	0	0	0	0	0	0	0	0	0	0	0	0	0	0	0	0	6.59675	0	0	0	7.28921
190	418	3588	1050	EXC12	6.76914	7.46171	7.17422	0	6.07714	0	0	0	0	0	8.02108	0	0	0	0	0	0	0	0	0	0	0	0	0	0	0	0	0	0	0	0	0	0	0	0	6.07714	0	6.07714	0	0	6.76914	0	0	0	6.76914
191	419	2311	1051	EXC10	5.99396	7.78364	0	0	0	7.09091	0	0	0	0	7.6014	0	0	0	0	0	0	0	0	0	0	0	0	0	0	0	0	0	0	0	0	0	0	0	0	0	0	0	0	0	7.37838	0	0	7.6014	5.99396
192	420	1822	1051	EXC5	0	7.6014	7.6014	0	0	0	0	0	0	0	7.41918	0	0	0	0	0	0	0	0	0	0	0	0	0	0	0	0	0	0	0	0	5.81214	0	0	0	0	0	0	0	0	8.0067	0	0	0	5.81214
193	422	4449	1051	EXC2	6.64669	7.33919	6.64669	0	0	0	0	0	0	0	0	7.33919	0	6.64669	0	0	0	6.64669	0	0	0	0	6.64669	0	0	0	0	0	0	0	0	0	0	0	0	0	0	0	0	0	7.74444	0	0	0	6.64669
194	424	1440	1058	Inhibitory 3	0	5.60312	6.98664	0	7.10432	6.00735	0	0	0	6.00735	6.98664	0	0	0	0	0	0	0	0	0	0	0	0	0	0	0	0	0	4.91365	0	0	0	0	0	0	0	7.3918	0	0	0	6.98664	7.10432	0	4.91365	4.91365
195	425	3787	1049	EXC12	6.72663	6.72663	7.41918	0	0	6.72663	6.72663	0	0	0	7.41918	0	0	0	0	0	0	0	0	0	0	0	0	0	0	0	0	0	0	0	0	0	0	0	0	0	0	0	0	0	7.82445	6.72663	0	0	0
196	426	4131	1046	EXC5	0	7.41918	7.41918	0	0	6.72663	0	0	0	0	6.72663	0	0	0	0	0	0	0	0	0	6.72663	0	0	0	0	0	0	0	0	0	0	0	0	0	0	6.72663	0	0	0	0	7.41918	0	0	0	7.41918
197	427	5858	1060	endo/astro	0	0	0	7.1317	0	0	0	0	0	0	0	0	0	0	0	7.1317	0	0	0	0	0	7.1317	0	0	0	0	0	0	0	0	7.82445	0	0	7.82445	0	0	0	0	0	0	7.1317	0	0	0	0
198	428	1561	1045	EXC2	7.01401	7.70671	8.11203	0	0	0	0	0	0	0	7.70671	0	0	0	0	0	0	0	0	0	0	0	0	0	0	0	0	0	0	0	0	0	0	0	0	0	0	0	0	0	0	0	0	0	0
199	429	892	1063	EXC3	6.21661	6.21661	6.21661	0	6.62141	0	0	6.90876	0	0	6.90876	0	0	0	0	0	0	0	0	0	0	0	0	0	0	0	0	0	0	0	0	0	0	0	0	0	0	7.46794	0	0	7.46794	6.21661	0	5.52545	6.21661
200	432	2206	1057	EXC3	0	6.50379	7.19619	0	0	5.81214	0	0	0	0	6.50379	5.81214	0	5.81214	0	0	0	5.81214	0	0	0	0	5.81214	0	0	5.81214	0	0	0	0	0	0	0	5.81214	0	0	5.81214	0	0	0	7.41918	6.50379	5.81214	6.50379	6.50379
201	433	4207	1062	EXC3	0	7.04216	7.95793	0	0	5.65849	0	0	0	0	5.65849	6.75477	6.34989	0	0	0	0	0	0	0	0	0	0	0	0	0	0	0	0	0	0	0	0	0	0	0	0	0	0	0	7.73487	0	0	6.75477	5.65849
202	434	4364	1057	EXC12	6.16792	8.11203	6.86001	6.16792	0	0	0	0	0	0	6.86001	0	0	0	0	0	0	0	0	0	0	0	6.86001	0	0	0	0	0	0	0	0	0	0	0	0	0	0	6.86001	0	0	7.26513	0	0	0	6.16792
203	435	4301	1063	EXC3	6.72663	7.1317	6.72663	0	0	0	0	0	0	0	6.72663	6.03468	0	6.72663	0	0	0	0	0	0	0	0	0	0	0	0	0	0	0	0	0	0	0	0	0	0	0	0	0	0	8.11203	0	0	7.41918	0
204	436	3416	1055	EXC5	0	7.41918	7.41918	0	0	0	0	0	0	0	7.41918	0	0	0	0	0	0	0	0	0	0	0	0	0	0	0	0	0	0	0	0	0	0	0	0	0	0	0	0	0	7.41918	0	0	0	7.41918
205	437	665	1065	OPC	5.50086	7.28921	7.57672	0	0	5.50086	0	0	0	0	7.28921	0	0	0	0	0	0	0	0	0	0	0	0	0	0	5.50086	0	0	0	0	0	5.50086	0	0	0	5.50086	0	5.50086	0	0	7.10703	0	5.50086	5.50086	7.28921
206	438	5896	1073	OPC	6.43935	0	0	7.1317	0	0	0	0	0	0	0	0	0	0	0	6.43935	0	0	0	0	0	6.43935	0	0	0	0	0	0	0	0	6.43935	6.43935	6.43935	6.43935	0	0	0	6.43935	0	0	6.43935	0	7.1317	6.43935	0
207	439	1886	1056	EXC3	6.50379	7.19619	7.6014	0	0	0	0	0	0	0	8.11203	0	0	0	0	0	0	6.50379	0	0	0	0	0	0	0	0	0	0	0	0	0	0	0	0	0	0	0	0	0	0	7.19619	0	0	6.50379	0
208	440	1865	1060	EXC2	0	7.26513	7.95793	0	0	0	0	0	0	0	7.26513	0	0	0	0	0	0	0	0	0	0	0	7.26513	0	0	7.26513	0	0	0	0	0	0	0	0	0	0	0	0	0	0	7.26513	0	0	0	0
209	442	1511	1073	Inhibitory 3	5.97421	0	0	0	6.88897	7.07112	0	0	5.97421	8.05142	6.37883	5.97421	0	0	0	0	0	6.66608	0	0	0	0	0	0	0	0	0	0	0	0	0	0	0	0	0	5.97421	0	0	0	0	6.66608	5.97421	0	5.97421	5.2836
210	444	1838	1076	EXC2	0	7.26513	7.67036	0	0	0	0	0	0	0	6.57268	6.57268	0	0	0	0	0	0	0	0	0	0	0	0	0	6.57268	0	0	0	0	0	0	0	0	0	0	0	0	0	0	8.36328	0	0	0	0
211	447	2215	1072	Inhibitory 3	0	6.57268	7.26513	0	6.57268	6.57268	0	0	0	0	0	0	0	0	0	0	0	0	0	0	0	0	6.57268	0	0	0	0	0	0	0	0	0	0	0	0	0	0	0	0	0	7.67036	7.26513	6.57268	6.57268	0
212	451	2892	1072	EXC2	6.90876	8.0067	7.6014	0	0	0	0	0	0	0	0	6.90876	0	0	0	0	0	0	0	0	0	0	0	0	0	0	0	0	0	0	0	0	0	0	0	0	0	6.90876	0	0	7.6014	0	0	0	0
213	452	1314	1074	Inhibitory 3	0	0	7.78364	0	7.37838	0	0	0	0	0	6.68586	0	0	0	0	0	0	0	0	0	0	0	0	0	0	0	0	0	5.99396	0	0	0	0	0	0	0	7.6014	0	0	0	5.99396	7.09091	0	0	0
214	453	2599	1076	EXC3	6.64669	7.5622	7.05172	0	0	0	0	0	0	0	7.5622	5.95484	0	0	0	0	0	0	0	0	0	0	0	0	0	0	0	0	0	0	0	0	5.95484	0	0	0	0	0	0	0	7.89853	0	0	5.95484	5.95484
215	454	1872	1075	EXC2	0	7.50614	8.4221	0	0	0	0	0	0	0	6.81354	0	0	0	0	0	0	0	0	0	0	0	0	0	0	6.81354	0	0	0	0	0	0	0	0	0	6.81354	0	0	0	0	6.81354	0	0	0	0
216	455	3878	1079	EXC12	6.21661	7.31389	7.71913	5.52545	0	6.62141	0	0	0	0	7.6014	0	0	0	0	0	0	0	0	0	0	0	5.52545	0	0	0	0	0	5.52545	0	0	0	0	0	0	0	0	0	0	0	6.90876	0	0	0	6.62141
217	456	4552	1076	EXC2	7.26513	7.67036	7.95793	0	0	6.57268	0	0	0	0	0	6.57268	0	0	0	0	0	0	0	0	0	0	0	0	0	0	0	0	0	0	0	0	0	0	0	0	0	6.57268	0	0	7.26513	0	0	0	0
218	458	323	1076	EXC10	7.1317	7.1317	0	0	0	0	0	0	0	0	7.82445	0	0	0	0	0	0	0	0	0	0	0	0	0	0	0	0	0	0	0	0	0	0	0	0	0	0	0	0	0	7.82445	0	0	0	7.1317
219	459	971	1081	EXC3	6.40863	6.40863	6.81354	0	0	5.71713	0	0	0	0	7.66021	6.40863	0	0	5.71713	0	0	0	0	0	5.71713	0	0	0	0	0	0	0	5.71713	0	0	0	0	0	0	6.40863	0	0	0	0	7.10095	5.71713	0	5.71713	6.81354
220	460	1889	1077	EXC5	0	7.41918	7.82445	0	0	0	0	0	0	0	7.41918	6.72663	0	0	0	0	0	0	0	0	0	0	0	0	0	0	0	0	0	0	0	0	0	0	0	6.72663	0	0	0	0	7.41918	0	0	0	6.72663
221	461	3569	1082	EXC3	6.78372	7.47631	6.78372	0	0	5.68737	0	0	0	0	7.2941	0	0	0	0	0	0	0	0	5.68737	5.68737	0	0	0	0	0	0	0	0	0	0	0	0	0	0	5.68737	0	0	0	0	7.47631	0	0	5.68737	7.07112
222	462	4626	1082	EXC2	6.81354	8.19901	7.50614	0	0	0	0	0	0	0	0	6.81354	0	0	0	0	0	0	0	0	0	0	0	0	0	0	0	0	0	0	0	0	0	0	0	0	0	0	0	0	6.81354	0	0	0	6.81354
223	463	2646	1092	EXC3	5.99396	6.68586	6.68586	0	0	0	0	0	0	0	8.07122	7.09091	5.99396	0	0	0	0	0	0	0	0	0	0	0	0	0	0	0	0	0	0	0	0	0	0	0	0	5.99396	0	0	5.99396	0	0	5.99396	7.37838
224	464	4734	1080	EXC2	0	7.26513	7.26513	0	0	0	0	0	0	0	0	0	0	0	0	0	0	0	0	0	0	0	0	0	0	0	0	0	7.26513	0	0	0	0	0	0	0	0	0	0	0	7.95793	0	0	0	7.95793
225	465	1457	1082	EXC2	0	6.37883	7.07112	6.37883	0	0	0	0	0	0	8.32328	6.37883	0	0	0	0	0	0	0	0	0	0	0	0	0	0	0	0	6.37883	0	0	0	0	0	0	0	0	0	0	0	7.47631	0	0	0	0
226	466	3205	1097	EXC3	6.2678	7.65267	7.36515	0	0	6.2678	0	0	0	0	6.96	5.17297	0	0	0	0	0	0	0	0	5.17297	0	0	0	0	0	0	0	5.17297	0	0	0	5.17297	0	0	5.17297	0	0	0	5.86328	7.65267	0	0	5.17297	6.2678
227	468	5952	1098	endo/astro	0	0	0	7.26513	0	0	0	0	0	0	0	0	0	0	0	7.67036	0	6.57268	0	6.57268	0	0	0	0	0	0	0	0	0	0	7.26513	0	0	7.26513	0	0	0	6.57268	0	0	6.57268	0	0	0	0
228	470	903	1085	EXC2	0	6.72663	7.41918	0	6.72663	6.72663	0	6.72663	0	0	0	0	0	0	0	0	0	0	0	0	0	0	0	0	0	0	0	0	0	0	0	0	0	0	0	0	0	7.41918	0	0	7.41918	0	0	0	6.72663
229	471	2779	1082	EXC4	0	7.82445	0	0	0	0	0	0	0	0	8.22978	7.1317	0	0	0	0	0	0	0	0	0	0	0	0	0	0	0	0	0	0	0	0	0	0	0	0	0	0	0	0	7.82445	0	0	0	0
230	473	2751	1094	EXC2	0	0	7.26513	0	0	0	0	0	0	0	8.36328	0	0	0	0	0	0	7.26513	0	0	0	0	0	0	7.26513	0	0	0	0	0	0	0	0	0	0	0	0	0	0	0	7.26513	0	0	0	0
231	474	2546	1100	EXC12	6.50379	7.6014	7.19619	5.81214	0	5.81214	0	0	0	0	7.41918	5.81214	0	0	0	0	0	0	0	0	0	0	0	0	0	0	0	0	0	0	0	0	0	0	0	0	0	0	0	0	7.6014	0	0	0	6.90876
232	475	334	1092	EXC12	6.81354	6.81354	7.50614	0	0	0	0	0	0	0	8.19901	6.81354	0	0	0	0	0	0	0	0	0	0	0	0	0	0	0	0	0	0	0	0	0	0	0	0	0	0	0	0	7.50614	0	0	0	0
233	476	3345	1099	EXC3	0	7.51921	7.65267	0	0	5.57655	0	0	0	0	7.971	6.2678	0	5.57655	0	0	0	0	0	0	0	0	0	0	0	0	0	0	0	0	0	0	0	0	0	0	0	5.57655	0	0	7.18295	0	0	5.57655	5.57655
234	482	1466	1096	EXC5	0	7.19619	6.50379	6.50379	0	0	0	0	0	6.50379	8.11203	6.50379	0	0	0	0	0	0	0	0	0	0	0	0	0	0	0	0	0	0	0	0	0	0	0	0	0	0	0	0	7.19619	0	0	0	6.50379
235	483	4217	1103	EXC3	5.40817	7.35023	7.01402	0	0	7.01402	0	0	0	0	7.70671	5.40817	0	0	0	0	0	0	0	0	5.40817	0	0	0	0	0	0	0	0	0	0	0	0	0	0	5.40817	0	0	0	0	7.80198	0	0	5.40817	6.09907
236	484	1854	1098	EXC12	6.57268	7.67036	7.26513	0	0	6.57268	0	0	0	0	8.181	0	0	0	0	0	0	0	0	0	0	0	0	0	0	0	0	0	6.57268	0	0	0	0	0	0	0	0	0	0	0	6.57268	0	0	0	0
237	485	2785	1099	Unknown 1	5.68737	7.63038	7.76385	0	0	0	5.68737	0	0	0	7.07112	0	0	0	5.68737	0	0	5.68737	5.68737	0	0	0	0	0	0	0	5.68737	0	5.68737	0	0	0	0	0	0	0	5.68737	0	5.68737	0	6.78372	0	0	5.68737	5.68737
238	486	2670	1107	EXC3	5.52545	7.31389	7.1317	0	0	5.52545	0	0	0	0	7.82445	5.52545	6.21661	0	0	0	0	0	0	5.52545	0	0	0	0	0	0	0	0	0	0	0	0	5.52545	5.52545	0	0	0	0	0	0	6.21661	0	0	7.1317	6.90876
239	487	2928	1108	EXC3	5.57655	7.18295	6.96	0	0	0	0	0	0	0	7.51921	5.57655	0	0	0	0	0	0	0	0	0	0	0	0	0	0	0	0	6.2678	0	0	0	0	0	0	0	0	0	0	0	7.65267	0	0	7.36515	6.67263
240	488	3071	1102	EXC2	0	7.49325	7.74444	0	0	5.55067	0	0	0	0	7.74444	6.64669	0	0	0	0	0	0	0	0	0	0	0	0	0	0	0	0	5.55067	0	0	0	0	0	0	5.55067	0	5.55067	0	0	7.33919	0	0	0	0
241	492	3464	1101	EXC12	6.57268	6.57268	8.181	0	0	0	0	0	0	0	6.57268	0	0	0	0	0	0	0	0	0	0	0	0	0	0	0	0	0	0	0	0	0	0	0	0	6.57268	0	0	0	0	7.67036	0	0	0	7.26513
242	493	650	1115	EXC12	5.68737	7.07112	7.63038	0	0	5.68737	0	0	0	0	7.76385	6.37883	0	0	0	0	0	0	0	0	0	0	0	0	0	0	0	0	0	0	0	0	0	0	0	6.37883	0	5.68737	0	0	6.78372	0	0	0	7.07112
243	496	1272	1115	EXC12	7.50614	7.79369	7.32393	0	0	5.71713	0	0	0	0	7.50614	0	0	0	0	0	0	0	0	0	0	0	0	0	0	0	0	0	0	0	0	0	0	0	0	0	0	0	0	0	7.32393	5.71713	0	0	5.71713
244	497	6139	1117	Unknown 1	7.82445	0	0	0	0	0	7.1317	0	0	0	0	0	0	0	7.1317	0	7.1317	7.1317	0	0	0	0	0	0	0	0	0	0	0	0	0	0	0	0	0	0	7.1317	0	0	0	0	0	0	0	0
245	499	1464	1120	EXC5	0	7.37838	7.6014	0	0	0	0	0	0	5.99396	7.78364	5.99396	0	0	0	0	0	0	0	0	0	0	0	0	0	0	0	0	0	0	0	0	0	0	0	0	0	0	0	0	7.09091	0	0	0	7.6014
246	500	1711	1110	EXC2	0	0	8.0067	0	0	6.90876	0	0	0	0	8.0067	0	0	0	0	0	0	0	0	0	0	0	0	0	0	0	0	0	0	0	0	0	0	0	0	0	0	0	0	0	6.90876	0	0	6.90876	6.90876
247	503	5634	1126	Unknown 1	0	0	0	0	0	0	6.90876	0	0	0	0	0	0	0	6.90876	0	0	6.90876	0	0	0	0	0	0	0	0	6.90876	0	6.90876	0	0	0	0	0	0	0	6.90876	0	6.90876	0	0	0	0	6.90876	0
248	504	3403	1128	EXC3	0	6.90876	7.82445	0	0	5.52545	0	0	0	0	8.0067	6.21661	0	0	0	0	0	0	0	0	0	0	0	0	0	0	0	0	0	0	0	0	0	0	0	0	0	0	0	0	7.1317	0	5.52545	5.52545	6.62141
249	505	2077	1130	EXC12	6.53764	6.53764	7.45306	0	0	6.53764	0	0	0	0	7.45306	6.53764	0	0	0	0	0	0	0	0	0	0	0	0	0	0	0	0	0	0	0	0	0	0	0	0	0	0	0	0	7.78937	0	5.84594	0	6.94262
250	508	3057	1134	EXC3	0	7.3918	7.54586	0	0	5.60312	0	0	0	0	7.67933	0	0	0	0	0	0	0	0	0	0	0	0	5.60312	0	0	0	0	5.60312	0	0	0	0	0	0	5.60312	0	0	0	0	7.2096	0	0	6.98664	6.69927
251	509	1919	1134	EXC3	5.77945	7.85618	6.876	0	0	0	0	0	0	0	7.85618	5.77945	0	6.47105	0	0	0	0	0	0	0	0	0	0	0	0	0	0	0	0	0	0	0	0	0	0	0	0	0	0	7.72271	0	0	5.77945	0
252	512	2677	1126	EXC3	7.26513	7.95793	7.26513	0	0	0	0	0	0	0	7.26513	0	0	0	0	0	0	0	0	0	0	0	0	0	0	0	0	0	0	0	0	0	0	0	0	0	0	0	0	0	0	0	0	7.95793	0
253	513	3624	1125	EXC12	6.81354	7.50614	7.50614	0	0	0	0	0	0	0	7.50614	7.50614	0	0	0	0	0	0	0	0	0	0	0	0	0	0	0	0	0	0	0	6.81354	0	0	0	0	0	0	0	0	0	0	0	0	6.81354
254	515	2751	1133	EXC12	5.88093	7.48813	6.97768	0	0	0	0	0	0	0	7.67036	6.57268	0	0	0	0	0	5.88093	0	0	0	0	5.88093	0	6.57268	0	0	0	0	0	0	0	0	0	0	0	0	0	0	0	7.67036	5.88093	0	0	0
255	517	3007	1136	Inhibitory 2	5.88093	0	5.19057	0	6.57268	0	5.19057	0	6.57268	0	7.38284	5.19057	0	0	5.19057	0	0	5.88093	0	0	0	0	0	0	0	0	0	0	0	0	0	0	0	0	0	0	6.97768	0	0	0	6.79555	6.57268	6.57268	0	5.88093
256	518	1442	1131	EXC5	0	7.70671	7.01401	0	0	0	0	0	0	0	7.70671	0	0	0	0	0	0	0	0	0	0	0	0	0	0	0	0	0	0	0	0	0	0	0	0	0	7.01401	0	0	0	7.70671	0	0	0	7.01401
257	519	5027	1138	EXC2	6.07714	7.46171	6.76914	0	0	0	0	0	0	0	0	6.76914	0	0	0	0	0	0	0	0	6.07714	0	0	0	0	0	0	0	0	0	0	0	0	0	0	0	0	0	0	0	6.76914	6.07714	0	7.86699	7.46171
258	520	3946	1138	EXC2	6.57268	0	6.97768	0	0	5.88093	0	0	0	0	8.07567	6.97768	0	6.57268	0	0	0	0	0	0	0	0	0	0	0	0	0	0	0	0	0	0	0	0	0	0	0	0	0	0	7.82445	0	0	0	5.88093
259	524	5711	1141	endo/astro	0	7.01401	0	0	0	0	0	0	0	0	0	0	0	0	0	0	0	7.70671	0	0	0	0	0	0	0	0	0	0	0	0	0	0	8.62273	0	0	0	0	0	0	0	0	0	0	0	0
260	525	3545	1144	EXC10	6.50379	7.41918	0	0	0	6.90876	0	0	0	0	8.0067	0	0	0	0	0	0	0	0	0	0	0	0	0	0	0	0	0	0	5.81214	0	0	0	0	0	0	0	0	0	0	7.6014	0	0	6.50379	0
261	527	1154	1134	EXC12	6.43935	7.1317	7.82445	0	0	0	0	0	0	0	7.82445	6.43935	0	0	0	0	0	0	0	0	0	0	0	0	0	0	0	0	0	0	0	0	0	0	0	0	0	0	0	0	7.5369	0	0	0	6.43935
262	530	4287	1143	EXC11	0	6.72663	8.33511	0	0	0	0	0	0	0	7.82445	0	0	0	0	0	0	0	0	7.41918	0	0	0	0	0	0	0	0	0	0	0	0	0	0	0	0	0	0	0	6.72663	0	0	0	0	0
263	531	934	1138	EXC3	6.86001	7.55264	7.26513	0	0	0	0	0	0	0	7.55264	6.86001	0	0	0	0	0	0	0	0	0	0	0	0	0	0	0	0	0	0	0	0	0	0	0	0	0	0	0	0	7.26513	0	0	6.86001	0
264	532	2285	1135	endo/astro	8.36328	0	0	0	0	0	0	0	0	0	7.95793	0	0	0	0	0	0	0	0	0	0	0	0	0	0	0	0	0	0	0	0	0	0	0	0	0	0	0	0	0	7.26513	0	0	0	0
265	534	2242	1149	Oligo3	7.36515	0	6.2678	0	0	0	0	0	0	0	7.36515	0	0	0	0	0	0	0	0	7.65267	0	0	0	0	0	0	0	0	0	6.96	0	0	0	0	0	0	0	0	0	0	0	0	0	6.2678	6.96
266	536	4863	1139	EXC10	6.64669	8.03201	0	6.64669	0	0	0	0	0	0	6.64669	6.64669	0	0	0	0	0	0	0	0	0	0	0	0	0	0	0	0	0	0	0	0	0	0	0	0	0	0	0	0	8.03201	0	0	0	0
267	538	919	1142	EXC3	0	7.07112	6.37883	0	0	6.37883	0	0	0	0	7.98691	0	0	0	0	0	0	0	0	0	0	0	0	0	0	6.37883	0	0	0	0	0	0	0	0	0	0	0	0	0	0	7.47631	0	0	7.07112	6.37883
268	539	3291	1140	EXC2	0	0	7.95793	0	0	0	0	0	0	0	7.26513	0	0	0	0	0	0	0	0	0	0	0	0	0	0	0	0	0	0	0	0	0	0	0	0	0	0	0	0	0	7.95793	0	0	0	7.26513
269	541	2278	1148	endo/astro	7.01401	7.01401	0	0	0	7.01401	0	0	0	0	8.11203	0	0	0	0	0	0	0	0	0	0	0	0	0	0	0	0	0	0	0	0	0	0	0	0	0	0	0	0	0	0	0	0	0	7.70671
270	542	2617	1158	EXC12	6.50379	6.7911	8.04306	0	0	0	0	0	0	0	7.70671	6.09907	0	0	0	0	0	0	0	0	0	0	0	0	0	0	0	0	0	0	0	0	0	0	0	0	0	0	0	0	7.48368	0	0	0	6.50379
271	545	1159	1149	EXC2	7.41918	0	7.41918	0	0	0	0	0	0	0	7.41918	0	7.41918	0	0	0	0	0	0	0	0	0	0	0	0	0	0	0	0	0	0	0	0	0	0	0	0	0	0	0	8.11203	0	0	0	0
272	546	2297	1149	EXC12	6.64669	8.03201	7.33919	0	0	0	0	0	0	0	7.33919	0	0	0	0	0	0	0	0	0	0	0	0	0	0	0	0	0	0	0	0	0	0	0	0	0	0	0	0	0	7.33919	0	0	0	7.33919
273	547	3143	1153	EXC2	0	0	7.50614	0	0	0	0	0	0	0	6.81354	6.81354	0	0	0	0	0	0	0	0	0	0	0	0	0	8.19901	0	0	0	0	0	0	0	0	0	0	0	0	0	0	6.81354	0	0	6.81354	0
274	548	3812	1158	EXC2	6.90876	0	7.6014	0	0	0	0	0	0	0	6.90876	0	0	0	0	0	0	0	0	0	0	0	0	0	0	0	0	0	0	0	0	0	7.6014	0	0	0	0	0	0	0	8.0067	0	0	0	6.90876
275	549	4249	1156	EXC3	0	7.6014	5.99396	5.99396	0	5.99396	0	0	0	0	7.37838	5.99396	0	0	0	0	0	0	0	0	0	0	0	0	0	0	0	0	0	0	0	0	0	0	0	0	0	0	0	0	7.78364	0	0	6.68586	7.09091
276	550	4875	1152	EXC4	0	7.1317	0	0	0	0	0	0	0	0	7.82445	0	0	0	0	0	0	0	0	0	0	0	0	0	0	0	0	0	0	0	0	0	0	0	0	0	0	0	0	0	8.22978	7.1317	0	0	0
277	553	3099	1164	EXC12	5.60312	7.67933	7.3918	5.60312	0	5.60312	0	0	0	0	7.54586	0	0	0	0	0	0	0	0	0	0	0	0	0	0	0	0	0	5.60312	0	0	0	0	0	0	0	0	0	0	0	7.90238	0	0	0	6.29442
278	555	531	1157	EXC3	7.26513	7.26513	8.36328	0	0	0	0	0	0	0	7.26513	0	0	0	0	0	0	0	0	0	0	0	0	0	0	0	0	0	0	0	0	0	0	0	0	0	0	0	0	0	0	0	0	7.26513	0
279	558	1371	1168	EXC12	5.7478	6.43935	8.14279	0	0	0	0	0	0	0	7.5369	6.84428	0	0	0	0	0	5.7478	0	0	0	0	0	0	0	0	0	0	5.7478	0	0	0	0	0	0	0	0	0	0	0	7.69097	0	0	0	0
280	559	1848	1157	EXC1	7.41918	6.72663	7.41918	0	0	0	6.72663	0	0	0	7.41918	0	0	0	6.72663	0	0	0	0	0	0	0	0	0	0	0	0	0	0	0	0	0	0	0	0	0	6.72663	0	0	0	7.41918	0	0	0	0
281	561	5466	1169	Inhibitory 3	0	0	6.72663	0	7.82445	7.82445	0	0	5.63042	0	0	0	0	0	0	0	0	0	0	0	0	0	0	0	0	0	0	0	0	0	0	0	0	0	0	0	0	0	0	0	5.63042	7.57325	0	5.63042	0
282	562	1706	1163	EXC2	0	7.1317	7.1317	0	0	0	0	0	0	0	0	0	0	0	0	0	0	0	0	0	0	0	0	0	0	0	0	0	0	0	0	0	0	0	0	0	0	0	0	0	8.51739	0	0	0	7.82445
283	563	1831	1166	EXC12	6.64669	7.33919	8.25509	0	0	0	0	0	0	0	6.64669	0	0	0	0	0	0	0	0	0	0	0	0	0	0	0	0	0	0	0	0	0	0	0	0	0	0	0	0	0	7.74444	0	0	0	6.64669
284	566	810	1169	EXC12	6.68586	7.37838	7.93773	0	0	0	0	0	0	0	7.78364	6.68586	0	5.99396	0	0	0	0	0	0	0	0	0	0	0	0	0	0	0	0	0	0	0	0	0	0	0	0	0	0	6.68586	0	0	0	5.99396
285	567	994	1168	EXC12	6.81354	6.81354	6.81354	0	0	0	0	0	0	0	7.50614	0	0	0	0	0	0	0	0	0	0	0	0	0	0	0	0	0	6.81354	0	0	0	0	0	0	0	0	0	0	0	7.91142	0	0	0	7.50614
286	570	4683	1173	endo/astro	7.01401	0	7.01401	0	0	0	0	0	0	0	7.01401	0	0	0	0	0	0	7.01401	0	7.01401	0	0	0	0	0	0	0	0	0	0	0	0	0	0	0	0	0	0	0	0	7.70671	0	0	0	7.01401
287	571	1161	1173	Inhibitory 3	5.22674	6.609	5.22674	0	5.22674	6.83187	0	0	5.22674	7.61974	6.609	0	6.609	0	0	0	0	0	0	0	0	0	0	0	0	0	0	0	0	0	0	0	0	0	0	6.32177	0	0	0	5.9172	6.83187	5.9172	0	5.9172	5.22674
288	572	513	1167	EXC5	0	7.1317	7.1317	0	0	7.1317	0	0	0	0	7.1317	0	0	0	0	0	0	0	0	0	0	0	0	0	0	0	0	0	0	0	0	0	0	0	0	0	0	0	0	0	7.82445	0	0	0	7.1317
289	573	4874	1176	EXC2	0	6.57268	7.67036	0	0	6.57268	0	0	0	0	7.26513	0	0	0	0	0	0	0	0	0	0	0	0	0	0	0	0	0	0	0	0	0	0	0	0	6.57268	0	0	0	0	7.95793	6.57268	0	0	0
290	575	2471	1180	EXC3	5.47686	7.08295	7.08295	0	0	6.86001	0	0	0	0	7.41918	5.47686	0	5.47686	0	0	0	0	0	5.47686	0	0	0	0	0	0	0	0	0	0	0	0	0	0	0	6.16792	0	0	0	0	7.67036	0	0	6.16792	6.86001
291	576	6392	1188	EXC2	6.64669	6.64669	6.64669	0	0	0	0	0	0	0	0	0	0	0	0	0	0	6.64669	0	6.64669	0	0	0	0	0	0	0	0	0	6.64669	0	0	0	8.25509	0	0	0	0	0	0	6.64669	0	6.64669	0	0
292	577	3674	1184	EXC12	7.08295	7.08295	7.26513	0	0	5.47686	0	0	0	0	7.67036	6.16792	0	0	0	0	0	0	0	0	0	0	0	0	0	0	0	0	5.47686	0	0	0	0	0	0	0	0	5.47686	0	0	7.41918	0	0	0	6.16792
293	578	4620	1185	EXC3	6.14443	7.52912	7.75216	0	0	0	0	0	0	0	7.64684	5.45343	5.45343	0	0	0	0	0	0	0	0	0	0	0	0	0	0	0	0	0	0	0	0	0	0	0	0	0	0	0	6.83651	0	0	7.24162	6.14443
294	579	4254	1180	EXC3	0	8.0067	6.90876	0	0	6.90876	0	0	0	0	6.90876	0	0	0	0	0	0	0	0	0	0	0	0	0	0	0	0	0	0	0	0	0	0	0	0	0	0	0	0	0	7.6014	0	0	7.6014	0
295	583	1921	1183	EXC5	0	7.6014	8.07122	0	0	0	0	0	0	0	8.07122	5.99396	0	0	0	0	0	0	0	0	0	0	0	0	0	0	0	0	5.99396	0	0	0	0	0	0	0	0	0	0	0	5.99396	0	0	0	5.99396
296	585	3588	1191	EXC3	5.36488	7.66325	7.66325	5.36488	0	0	0	0	0	0	7.30677	6.46037	0	6.46037	0	0	0	0	0	0	0	0	0	0	0	0	0	0	0	0	0	0	0	0	0	0	0	0	0	0	7.30677	0	0	6.46037	0
297	587	3004	1195	EXC12	6.59675	7.69445	7.89504	0	0	0	0	0	0	0	7.10703	6.19196	0	0	0	0	0	0	0	0	0	0	0	0	0	0	0	0	0	0	0	0	0	0	0	0	0	0	0	0	7.28921	0	0	0	6.59675
298	590	570	1191	EXC2	0	0	7.26513	0	0	0	0	0	0	0	7.95793	7.26513	0	0	0	0	0	0	0	0	0	0	0	0	0	0	0	0	7.26513	0	0	0	0	0	0	0	0	0	0	0	7.26513	0	0	0	7.26513
299	591	925	1192	EXC2	7.26513	0	7.95793	0	0	7.26513	0	0	0	0	0	0	0	0	0	0	0	0	0	0	0	0	0	0	0	0	0	0	0	0	0	0	0	0	0	0	0	0	0	0	7.26513	0	0	0	7.26513
300	592	4043	1196	EXC3	6.2678	7.36515	7.36515	0	0	0	0	0	0	0	7.87572	0	0	6.2678	0	0	0	0	0	0	0	0	0	0	0	6.2678	0	0	0	0	0	0	0	0	0	0	0	0	0	0	7.36515	0	0	6.96	0
301	593	1910	1197	EXC2	0	7.95793	7.95793	0	0	0	0	0	0	0	7.95793	7.26513	0	0	0	0	0	0	0	0	0	0	0	0	0	0	0	0	0	0	0	0	0	0	0	0	0	0	0	0	0	0	0	0	0
302	594	3256	1191	EXC12	6.90876	7.6014	7.6014	0	0	0	0	0	0	0	7.6014	0	0	0	0	0	0	0	0	0	0	0	0	0	0	0	0	0	0	0	0	0	0	0	0	0	0	0	0	0	6.90876	0	0	0	6.90876
303	598	6482	1213	Epen/C.plexus	0	0	6.43935	6.43935	0	0	0	0	0	0	0	6.43935	0	0	0	0	0	7.5369	0	6.43935	6.43935	0	0	0	0	0	0	6.43935	0	6.43935	0	0	0	7.5369	0	0	0	0	6.43935	6.43935	0	0	0	6.43935	0
304	599	1675	1204	Inhibitory 2	0	6.24187	5.55067	0	0	0	0	0	5.55067	0	7.49325	0	0	0	0	0	0	0	0	0	0	0	5.55067	0	0	0	0	0	0	0	0	0	0	0	0	0	6.24187	0	0	0	7.33919	7.157	7.49325	0	0
305	600	3242	1197	EXC3	6.72663	7.82445	7.82445	0	0	0	0	0	0	0	6.72663	0	0	0	0	0	0	0	0	0	0	0	0	0	0	0	0	0	0	0	0	0	0	0	0	0	0	0	0	0	7.41918	0	0	6.72663	0
306	602	706	1196	EXC12	6.43935	7.5369	7.1317	0	0	0	0	0	0	0	7.82445	0	0	6.43935	0	0	0	0	0	0	0	0	0	0	0	0	0	0	0	0	0	0	0	0	0	6.43935	0	0	0	0	7.5369	0	0	0	6.43935
307	603	3174	1196	EXC10	7.1317	7.1317	0	0	0	0	0	0	0	0	7.1317	7.1317	0	0	0	0	0	0	0	0	0	0	0	7.82445	0	0	0	0	0	0	0	0	0	0	0	0	0	0	0	0	7.82445	0	0	0	0
308	604	1173	1197	EXC8	0	7.01401	0	0	0	0	0	0	7.01401	0	7.70671	0	0	0	0	0	0	0	0	0	0	0	0	0	0	0	0	0	0	0	0	0	0	0	0	0	0	0	0	7.01401	7.01401	0	7.01401	0	7.01401
309	605	1431	1198	Oligo 2	7.1317	0	0	0	0	0	0	0	0	0	0	0	0	0	0	0	0	0	0	0	0	0	7.1317	0	0	7.82445	0	0	0	0	0	0	0	0	0	0	0	0	0	0	7.82445	7.1317	0	0	0
310	606	1449	1197	EXC12	7.26513	6.57268	6.57268	0	0	0	0	0	0	0	6.57268	6.57268	0	0	0	0	0	0	0	0	0	0	0	0	0	6.57268	0	6.57268	0	6.57268	0	0	0	0	0	0	0	6.57268	0	0	6.57268	0	0	0	6.57268
311	607	3159	1198	EXC2	7.6014	7.6014	6.90876	0	0	6.90876	0	0	0	0	0	6.90876	0	0	0	0	0	0	0	0	0	0	0	0	0	0	0	0	0	0	0	0	0	0	0	0	0	0	0	0	8.0067	0	0	0	0
312	608	4831	1202	EXC12	6.81354	7.50614	7.50614	6.81354	0	6.81354	0	0	0	0	6.81354	6.81354	0	0	0	0	0	0	0	0	0	0	0	0	0	0	0	0	0	0	0	0	0	0	0	0	0	0	0	0	7.50614	0	0	0	0
313	609	5043	1198	EXC2	0	7.26513	8.36328	0	0	0	0	0	0	0	0	0	0	7.26513	0	0	0	0	0	0	0	0	0	0	0	0	0	0	0	0	0	0	0	0	0	0	0	0	0	0	7.26513	0	0	7.26513	0
314	610	1759	1198	EXC2	6.90876	0	8.0067	0	0	0	0	0	0	0	8.0067	0	0	0	0	0	0	0	0	0	0	0	0	0	0	0	0	0	0	0	0	0	0	0	0	0	0	0	0	0	7.6014	0	0	0	6.90876
315	611	2188	1209	EXC12	6.43935	7.69097	7.5369	0	0	0	0	0	0	0	7.69097	0	0	0	0	0	0	0	0	5.7478	0	0	0	0	0	0	0	0	0	0	0	0	0	0	0	0	0	5.7478	0	0	7.69097	0	0	0	5.7478
316	612	4212	1212	EXC3	6.59675	7.10703	5.50086	0	0	0	0	0	0	0	7.79976	6.88409	0	5.50086	0	5.50086	0	5.50086	0	0	5.50086	0	0	0	0	6.19196	0	0	6.19196	0	5.50086	0	0	0	0	5.50086	0	0	0	0	6.88409	0	0	6.88409	0
317	613	1634	1209	Inhibitory 3	5.26428	5.95484	6.86957	0	7.20575	0	0	0	5.26428	0	6.64669	0	0	0	0	5.26428	0	0	0	0	0	0	0	0	0	0	0	0	0	0	0	0	0	0	0	0	7.4569	5.26428	0	0	6.64669	7.05172	0	0	5.95484
318	614	1930	1202	EXC5	0	7.91142	6.81354	0	0	0	0	0	0	0	7.50614	6.81354	0	0	0	0	0	0	0	0	0	0	0	0	0	0	0	0	6.81354	0	0	0	0	0	0	0	0	0	0	0	6.81354	0	0	0	7.50614
319	617	1980	1211	Inhibitory 3	5.60312	0	5.60312	7.79706	6.69927	7.54586	0	0	5.60312	0	6.98664	0	0	0	0	5.60312	0	0	0	0	0	0	0	0	0	0	0	0	0	0	0	0	0	0	0	0	0	0	0	0	6.98664	6.29442	0	0	0
320	620	1522	1210	Unknown 2	5.60312	6.69927	6.69927	0	0	4.91365	4.91365	0	4.91365	4.91365	6.85324	6.29442	0	4.91365	4.91365	4.91365	0	0	4.91365	4.91365	4.91365	4.91365	4.91365	4.91365	4.91365	4.91365	4.91365	4.91365	5.60312	4.91365	4.91365	4.91365	5.60312	4.91365	4.91365	4.91365	4.91365	5.60312	4.91365	0	6.29442	4.91365	5.60312	4.91365	6.69927
321	624	3976	1213	EXC3	6.40863	5.71713	7.91142	0	0	0	0	0	0	0	7.79369	7.10095	0	0	0	0	0	5.71713	0	0	0	0	0	0	0	0	0	0	0	0	0	0	0	0	0	0	0	0	0	0	7.32393	0	0	6.40863	5.71713
322	626	2110	1215	EXC3	5.9172	7.01401	7.70671	0	0	5.9172	0	0	0	0	7.30147	5.9172	0	0	0	0	0	0	0	0	0	0	0	0	0	0	0	0	0	0	0	0	0	0	0	0	0	0	0	0	7.70671	0	5.9172	7.30147	0
323	627	2248	1207	EXC2	0	7.6014	7.19619	0	0	6.50379	0	0	0	0	8.11203	7.19619	0	0	0	0	0	0	0	0	0	0	0	0	0	0	0	0	0	0	0	0	0	0	0	0	0	0	0	0	6.50379	0	0	0	0
324	629	1768	1211	EXC12	6.50379	7.6014	7.6014	6.50379	0	0	0	0	0	0	7.6014	6.50379	0	0	0	0	0	0	0	0	0	0	0	0	0	0	0	0	0	0	0	0	0	0	0	0	0	0	0	0	7.19619	0	0	0	6.50379
325	632	4547	1235	EXC12	7.21452	6.609	6.89634	0	0	4.82396	0	0	0	0	7.52448	5.51308	0	0	0	4.82396	4.82396	0	0	0	4.82396	4.82396	6.89634	5.51308	4.82396	5.9172	0	0	0	0	0	0	0	0	0	0	0	0	0	0	7.30147	0	0	4.82396	6.42695
326	634	4655	1223	endo/astro	7.41918	6.72663	0	0	0	6.72663	0	0	0	0	6.72663	0	0	0	0	0	0	7.41918	0	8.11203	0	0	0	0	0	0	0	0	0	0	0	0	0	0	0	0	0	0	0	0	0	0	0	0	0
327	635	5030	1227	Inhibitory 3	0	5.81214	6.21661	5.12198	5.12198	6.72663	0	0	0	7.19619	7.41918	6.21661	0	5.12198	0	0	0	0	0	0	0	5.12198	0	0	0	0	0	0	0	0	0	0	0	0	0	6.21661	0	0	0	5.12198	6.72663	5.81214	0	6.21661	5.12198
328	636	1458	1227	EXC3	0	6.72663	6.72663	0	0	0	0	0	0	0	7.82445	0	0	0	0	0	0	6.72663	0	0	0	0	0	0	0	7.82445	0	0	0	0	0	0	0	0	0	0	0	6.72663	0	0	0	0	0	7.41918	0
329	637	4878	1230	EXC5	0	7.32393	7.32393	0	0	5.71713	0	0	0	0	7.79369	6.40863	0	0	0	0	0	5.71713	0	0	0	0	0	0	0	0	0	0	0	0	0	0	0	0	0	5.71713	0	0	0	0	7.79369	0	0	0	5.71713
330	639	1659	1221	EXC4	0	7.26513	0	0	0	0	0	6.57268	0	0	7.26513	0	0	0	0	0	0	0	0	0	0	0	6.57268	0	0	0	0	0	0	0	0	0	0	0	0	0	7.67036	6.57268	0	0	7.67036	0	6.57268	0	0
331	641	837	1223	Inhibitory 2	0	7.01401	0	0	0	0	0	0	0	0	7.01401	0	0	0	0	0	0	7.01401	0	0	0	0	0	0	0	0	0	0	0	0	0	0	0	0	0	0	0	0	7.01401	0	7.01401	7.01401	7.01401	0	7.01401
332	642	2259	1225	EXC12	6.90876	6.90876	8.0067	0	0	6.90876	0	0	0	0	7.6014	0	0	0	0	0	0	0	0	0	0	0	0	0	0	0	0	0	0	0	0	0	0	0	0	0	0	0	0	0	0	0	0	0	6.90876
333	644	6533	1235	OPC	6.50379	0	0	0	0	0	0	0	0	0	0	0	0	0	0	0	7.19619	7.6014	0	6.50379	0	6.50379	0	0	0	0	0	0	0	0	0	6.50379	6.50379	6.50379	0	0	0	6.50379	0	0	0	0	6.50379	6.50379	0
334	645	2244	1229	EXC12	6.81354	6.81354	7.91142	0	0	0	0	0	0	0	7.91142	0	0	0	0	0	0	0	0	0	0	0	0	0	0	0	0	0	0	0	0	0	0	0	0	0	0	0	0	0	0	0	0	0	6.81354
335	646	5098	1247	EXC3	5.9172	7.52448	7.01401	0	5.9172	0	0	0	0	0	5.9172	0	5.9172	0	0	0	0	0	0	5.9172	0	0	0	0	0	0	0	0	5.9172	0	0	0	5.9172	7.01401	0	5.9172	5.9172	0	0	0	7.30147	0	0	5.9172	0
336	648	4458	1237	EXC5	0	7.77568	6.86001	0	0	0	0	0	0	0	7.77568	6.16792	0	0	0	0	0	0	0	0	0	0	0	0	0	0	0	0	0	0	0	0	0	0	0	0	0	0	0	0	7.77568	6.16792	0	0	6.86001
337	650	1854	1230	EXC10	7.41918	8.11203	0	0	0	0	0	0	0	0	7.41918	6.72663	0	0	0	0	0	0	0	0	0	0	0	0	0	0	0	0	0	0	0	0	0	0	0	0	0	0	0	0	7.41918	0	0	0	0
338	653	1867	1237	EXC3	6.64669	8.03201	6.64669	0	0	0	0	0	0	0	7.33919	0	0	0	0	0	0	0	0	0	0	0	0	0	0	0	0	0	0	0	0	0	0	0	0	0	0	0	0	0	7.33919	0	0	7.33919	0
339	655	1844	1238	EXC12	7.1317	8.22978	7.1317	0	0	0	0	0	0	0	7.1317	7.1317	0	0	0	0	0	0	0	0	0	0	0	0	0	0	0	0	0	0	0	0	0	0	0	0	0	0	0	0	0	0	0	0	0
340	656	1309	1246	EXC2	0	0	6.90876	0	0	0	0	0	0	0	7.6014	0	0	0	0	0	0	0	0	0	0	0	0	0	0	6.90876	0	0	0	0	0	0	0	0	0	0	0	6.90876	0	0	8.0067	0	0	6.90876	6.90876
341	658	4693	1247	endo/astro	0	0	0	0	0	0	0	0	0	0	7.95793	0	0	0	7.26513	0	0	0	0	0	0	0	0	0	0	0	0	0	0	0	0	0	7.95793	0	0	0	0	0	0	0	7.26513	0	0	0	0
342	660	5014	1257	Inhibitory 3	0	7.34777	6.76049	0	5.15568	5.15568	0	0	0	6.53764	7.54832	6.76049	0	0	0	0	0	0	0	0	0	0	0	0	0	0	0	0	0	0	0	0	0	0	0	0	0	0	0	5.84594	6.94262	6.53764	0	6.53764	5.84594
343	661	715	1247	Inhibitory 2	5.7478	0	0	0	7.1317	0	0	7.5369	0	0	6.43935	0	0	5.7478	0	0	0	0	0	0	0	0	0	0	0	0	0	0	0	0	0	0	0	0	0	5.7478	7.35468	7.5369	0	0	6.43935	6.84428	0	0	0
344	663	3121	1254	EXC1	6.92554	7.21298	6.23338	0	0	5.13869	0	0	0	0	7.53123	6.52057	0	5.13869	5.13869	0	0	5.13869	0	5.13869	0	0	0	0	5.13869	0	0	0	0	0	0	0	0	0	0	0	0	5.8289	0	0	7.53123	0	0	5.13869	7.07956
345	664	320	1247	EXC12	6.72663	7.1317	7.41918	0	0	6.03468	0	0	0	0	7.6422	0	0	0	0	0	0	0	0	0	0	0	0	0	0	0	0	0	0	0	0	0	0	0	0	0	0	0	0	0	7.41918	0	0	0	7.6422
346	665	2987	1258	EXC12	6.57268	7.87095	7.41918	0	0	6.16792	0	0	0	0	7.41918	6.16792	0	0	0	0	0	0	0	0	0	0	5.47686	0	0	0	0	0	0	0	0	0	0	0	0	0	0	0	0	0	7.55264	0	0	0	5.47686
347	666	3955	1250	Epen/C.plexus	0	0	7.01401	0	0	0	0	0	0	0	7.70671	0	0	0	0	0	0	0	0	0	0	0	0	0	0	0	0	0	0	0	0	0	0	0	7.01401	0	7.01401	0	0	0	8.39963	0	0	0	0
348	668	933	1249	EXC12	6.72663	7.41918	6.72663	6.03468	0	0	0	0	6.03468	0	6.72663	0	0	0	0	0	0	0	0	0	6.03468	0	6.03468	0	0	0	0	0	0	0	0	0	0	0	0	0	0	0	0	0	7.41918	0	0	0	7.1317
349	669	585	1248	EXC10	6.90876	6.90876	0	0	0	0	0	0	0	0	8.0067	6.90876	0	0	6.90876	0	0	0	0	0	0	0	0	0	0	0	0	0	0	0	0	0	0	0	0	6.90876	0	0	0	0	7.6014	0	0	0	0
350	670	1517	1259	EXC12	6.69927	7.79706	5.60312	0	0	0	0	0	0	0	7.54586	6.29442	0	0	0	0	0	0	0	0	0	0	0	0	0	0	0	0	0	0	0	0	0	0	0	5.60312	0	0	0	0	7.99765	0	0	0	6.69927
351	671	4989	1250	EXC2	0	7.82445	7.82445	0	0	0	0	0	0	0	0	0	0	0	0	0	0	0	0	0	0	0	0	0	0	0	0	0	0	0	0	0	0	0	0	0	0	0	0	0	7.82445	0	0	0	7.1317
352	674	3038	1255	Inhibitory 2	0	0	0	0	0	0	0	6.21661	6.21661	0	7.31389	0	0	0	6.21661	0	0	0	0	0	0	0	0	0	0	6.21661	0	0	6.21661	0	0	0	0	0	0	6.90876	0	7.6014	0	0	6.90876	6.21661	6.21661	0	0
353	675	3353	1263	Oligo3	5.71713	7.66021	6.81354	0	0	0	0	0	0	0	7.66021	5.71713	0	0	0	0	0	0	0	5.71713	0	0	0	0	5.71713	0	0	0	0	5.71713	0	0	0	0	5.71713	0	0	0	0	5.71713	7.10095	6.40863	0	5.71713	5.71713
354	676	6620	1269	endo/astro	0	0	6.50379	6.50379	6.50379	0	0	0	0	0	0	0	0	0	0	0	0	6.50379	0	6.50379	6.50379	0	6.50379	0	0	7.19619	0	0	0	6.50379	0	0	0	6.50379	0	0	0	0	0	0	0	6.50379	0	0	0
355	681	3303	1266	Inhibitory 3	0	0	0	0	5.55067	6.24187	0	0	0	7.62671	6.64669	0	6.93405	0	0	0	0	0	0	0	0	0	0	0	0	0	0	0	5.55067	0	0	0	0	0	0	6.24187	7.33919	0	0	5.55067	6.24187	7.157	0	0	0
356	682	4853	1270	EXC12	5.50086	7.44326	7.28921	0	0	0	0	0	0	0	7.89504	6.19196	0	0	0	0	0	6.19196	0	0	0	0	0	0	0	0	0	0	6.19196	0	0	0	0	0	0	5.50086	0	0	0	0	7.10703	6.19196	0	0	6.19196
357	683	5147	1268	Inhibitory 3	0	0	0	0	7.46794	7.31389	0	0	6.90876	0	6.90876	0	0	0	0	0	0	0	6.90876	6.21661	0	0	0	0	0	0	0	0	0	0	0	0	0	0	0	0	6.62141	0	0	0	5.52545	7.31389	0	0	0
358	685	1930	1270	EXC4	0	7.33919	0	0	0	0	0	0	0	0	7.33919	7.33919	0	0	0	0	0	0	0	0	0	0	0	0	0	0	0	0	0	0	0	0	0	0	0	6.64669	0	0	0	0	7.33919	0	0	0	7.74444
359	686	1113	1276	endo/astro	6.37883	0	6.37883	0	6.37883	0	0	0	0	0	7.76385	6.37883	0	0	6.37883	0	0	6.37883	0	7.07112	0	0	0	0	6.37883	0	0	0	0	0	0	6.37883	0	0	0	0	0	6.37883	0	0	0	0	6.37883	0	6.37883
360	687	1787	1265	EXC4	0	7.01401	0	0	0	7.01401	0	0	0	0	7.70671	0	0	0	0	0	0	0	0	0	0	0	0	0	0	7.70671	0	0	0	0	0	0	0	0	0	7.01401	0	0	0	0	7.01401	0	0	0	7.01401
361	688	4257	1277	EXC5	0	7.52448	7.30147	0	0	7.30147	0	0	0	0	7.30147	7.01401	0	0	0	0	0	0	0	0	0	0	0	0	0	0	0	0	0	0	0	0	0	0	0	0	0	0	0	0	7.52448	0	0	0	5.9172
362	689	3206	1265	EXC2	7.6014	0	7.6014	0	0	0	0	0	0	0	8.0067	0	0	0	0	0	0	0	0	0	0	0	0	0	0	0	0	0	0	0	0	0	0	0	0	0	0	0	0	0	7.6014	0	0	0	6.90876
363	690	4806	1269	EXC12	7.1317	7.82445	7.1317	0	0	0	0	0	0	0	8.22978	0	0	0	0	0	0	0	0	0	0	0	0	0	0	0	0	0	0	0	0	0	0	0	0	0	0	0	0	0	7.1317	0	0	0	0
364	692	3251	1275	EXC3	6.2678	7.51921	6.96	0	0	5.57655	0	0	0	0	7.65267	6.96	0	0	0	0	0	0	0	0	0	0	5.57655	0	0	0	0	5.57655	0	0	0	0	0	0	0	0	5.57655	0	0	0	7.18295	0	0	5.57655	6.67263
365	693	4468	1277	EXC1	0	7.6014	7.4961	0	0	6.3986	0	0	0	0	7.24494	5.3033	0	0	5.3033	5.3033	0	0	0	0	0	0	5.3033	0	0	0	0	0	0	0	0	0	0	0	0	0	5.99396	0	0	0	7.24494	0	0	6.90876	5.99396
366	694	1030	1284	EXC1	6.1215	7.50614	6.52623	5.43054	0	5.43054	0	0	0	0	7.37269	6.1215	0	5.43054	5.43054	0	0	0	0	0	0	0	0	0	0	5.43054	0	0	0	0	0	0	0	0	0	0	0	0	0	0	7.72918	0	0	0	7.03647
367	696	2168	1285	EXC3	6.19196	7.44326	7.44326	0	0	0	0	0	0	0	7.89504	6.59675	0	0	0	0	0	0	0	0	0	0	0	0	5.50086	0	0	0	0	0	0	0	0	0	0	0	0	0	0	0	7.44326	0	0	5.50086	6.19196
368	697	2873	1287	EXC3	5.43054	7.50614	7.50614	0	0	0	0	0	0	0	6.81354	5.43054	0	6.1215	0	0	0	0	0	5.43054	0	0	0	0	0	0	0	0	0	0	0	0	0	0	5.43054	0	0	0	0	0	7.82445	0	0	5.43054	6.81354
369	698	4126	1280	EXC12	6.50379	7.6014	6.90876	0	0	7.19619	0	0	0	0	7.6014	0	0	0	0	0	0	0	0	0	0	0	0	0	0	5.81214	0	0	0	0	0	0	0	0	0	0	0	0	0	0	6.50379	0	0	0	7.41918
370	699	1777	1279	microglia	7.01401	0	0	0	0	7.01401	0	0	0	0	8.11203	0	0	7.01401	0	0	0	0	0	0	0	0	0	0	0	7.01401	0	0	0	0	0	0	0	0	0	0	0	0	0	0	0	0	0	0	7.70671
371	700	1760	1278	EXC2	0	7.26513	7.95793	0	0	0	0	0	0	0	7.95793	0	0	0	0	0	0	0	0	0	0	0	0	0	0	0	0	0	0	0	0	0	0	0	0	0	0	0	0	0	7.26513	0	0	0	0
372	701	3215	1279	EXC12	7.82445	7.1317	8.22978	0	0	0	0	0	0	0	7.1317	0	0	0	0	0	0	0	0	0	0	0	0	0	0	0	0	0	0	0	0	0	0	0	0	0	0	0	0	0	7.1317	0	0	0	0
373	702	3813	1281	EXC3	6.50379	6.50379	7.41918	0	0	5.81214	0	0	0	0	7.75548	5.81214	0	0	0	0	0	0	0	0	0	0	0	0	0	0	0	0	0	0	0	0	0	0	0	0	0	0	0	0	7.75548	0	0	5.81214	7.19619
374	703	3405	1285	EXC12	6.21661	7.1317	7.6014	0	0	5.52545	0	0	0	0	8.0067	6.21661	0	5.52545	0	0	0	0	0	0	0	0	0	0	0	0	0	0	0	0	0	0	0	0	0	0	0	0	0	0	6.90876	0	0	0	6.62141
375	704	2010	1289	EXC3	5.77945	7.56863	6.876	5.77945	0	7.16342	0	0	0	0	7.16342	0	0	0	5.77945	0	0	0	0	0	0	0	0	0	0	0	0	0	0	0	0	0	0	0	0	0	0	0	0	0	7.16342	0	0	5.77945	7.16342
376	705	3971	1282	Inhibitory 3	0	0	0	7.07112	0	6.37883	0	0	0	6.37883	7.47631	0	6.37883	0	0	0	0	0	0	0	0	0	0	0	0	0	0	0	0	0	0	0	0	0	0	6.37883	7.07112	0	0	0	7.07112	7.07112	0	0	6.37883
377	708	1084	1295	Unknown 2	0	6.76914	6.76914	0	5.38629	0	5.38629	0	0	0	6.48184	6.48184	0	0	6.48184	0	0	6.07714	0	5.38629	6.07714	0	0	0	0	5.38629	0	5.38629	0	0	6.07714	0	0	5.38629	0	6.07714	5.38629	5.38629	0	5.38629	6.99206	5.38629	0	0	6.48184
378	709	1981	1286	EXC12	6.2678	7.36515	6.2678	0	0	0	0	0	0	0	7.87572	6.2678	0	0	0	0	0	0	0	0	0	0	0	0	0	6.96	0	0	0	0	0	0	0	0	0	6.96	0	0	0	0	7.65267	0	0	0	0
379	710	666	1296	Inhibitory 3	0	0	0	0	5.77945	7.16342	0	0	0	7.38641	7.38641	0	7.16342	0	0	0	0	0	0	0	0	0	0	0	0	0	0	0	0	0	0	0	0	0	0	0	5.77945	0	0	0	6.876	6.47105	0	0	0
380	711	2464	1289	EXC2	7.26513	8.36328	7.26513	0	0	0	0	0	0	0	7.95793	0	0	0	0	0	0	0	0	0	0	0	0	0	0	0	0	0	0	0	0	0	0	0	0	0	0	0	0	0	0	0	0	0	0
381	712	3799	1290	EXC3	0	6.57268	6.57268	0	0	7.26513	0	0	0	0	7.26513	7.26513	0	0	0	0	0	0	0	0	0	0	0	0	0	0	0	0	0	0	0	0	0	0	0	0	0	0	0	0	7.95793	0	0	6.57268	6.57268
382	713	4110	1291	EXC2	7.1317	7.1317	7.82445	7.1317	0	7.1317	0	0	0	0	0	0	0	7.1317	0	0	0	0	0	0	0	0	0	0	0	0	0	0	0	0	0	0	0	0	0	0	0	0	0	0	7.1317	0	0	0	0
383	715	2263	1299	Inhibitory 2	0	0	0	0	6.37883	0	0	6.78372	6.78372	0	7.47631	5.68737	0	0	0	0	0	0	0	0	0	0	0	0	0	0	0	0	0	0	0	0	0	0	0	5.68737	6.37883	0	0	0	6.37883	7.07112	7.2941	0	5.68737
384	716	2326	1305	EXC12	6.57268	7.26513	8.27629	0	0	0	0	0	0	0	5.88093	5.88093	0	0	0	0	0	5.88093	0	0	0	0	0	0	0	0	0	0	0	0	0	0	0	0	0	5.88093	0	0	0	0	7.26513	0	0	0	6.97768
385	717	5197	1294	EXC4	0	0	0	0	0	0	0	0	0	0	7.95793	7.95793	0	0	0	0	0	0	0	0	0	0	0	0	7.26513	0	0	0	0	0	0	0	0	0	0	0	0	0	0	0	0	7.26513	0	0	7.26513
386	718	4574	1293	OPC	0	7.19619	6.50379	0	0	6.50379	0	0	0	0	7.19619	0	0	0	0	0	0	0	0	0	0	6.50379	6.50379	0	0	0	0	0	0	0	0	6.50379	6.50379	0	0	0	0	6.50379	0	0	6.50379	0	6.50379	0	6.50379
387	720	3739	1305	Inhibitory 3	0	0	0	7.157	0	6.24187	0	0	0	6.93405	6.64669	0	0	0	0	0	0	0	0	0	5.55067	0	0	0	0	5.55067	0	0	0	0	5.55067	0	0	0	0	5.55067	6.93405	0	0	6.24187	6.93405	6.64669	5.55067	0	5.55067
388	721	3397	1304	EXC5	0	7.6014	8.11203	0	0	0	0	0	0	0	6.50379	7.19619	0	6.50379	0	0	0	0	0	0	0	0	0	0	0	0	0	0	0	0	0	0	0	0	0	0	0	0	0	0	6.50379	0	0	0	6.50379
389	722	899	1310	Inhibitory 3	5.26428	0	6.86957	5.26428	7.5622	0	0	0	5.26428	0	6.64669	0	0	0	0	0	0	0	0	0	0	0	0	0	0	0	0	0	0	0	0	0	0	0	0	0	7.82445	0	0	0	5.26428	7.33919	0	0	0
390	723	813	1300	Inhibitory 2	0	0	0	0	0	0	0	0	0	0	8.22978	0	0	0	0	0	0	0	0	0	0	0	0	0	0	0	0	0	0	0	0	0	0	0	0	0	0	0	0	0	7.82445	7.82445	7.1317	0	0
391	724	2625	1317	endo/astro	7.19619	0	7.19619	0	0	0	0	0	0	0	7.19619	0	0	0	0	0	0	6.50379	0	0	0	0	0	6.50379	6.50379	0	0	0	0	0	0	0	7.19619	6.50379	0	0	0	0	0	0	0	0	0	0	7.6014
392	726	4576	1304	EXC12	7.1317	7.1317	8.22978	0	0	0	0	0	0	0	7.1317	0	0	0	0	0	0	0	0	0	0	0	0	0	0	0	0	0	0	0	0	0	0	0	0	0	0	0	0	0	7.82445	0	0	0	0
393	727	2104	1305	EXC2	0	0	7.6014	0	0	0	0	0	0	0	7.88896	6.50379	0	6.50379	0	0	0	0	0	0	0	0	0	0	0	0	0	0	0	0	0	0	0	0	0	7.19619	0	0	0	0	7.19619	0	0	0	7.19619
394	729	5826	1313	Inhibitory 3	0	0	6.53764	0	6.53764	6.94262	0	0	0	0	0	0	0	0	0	0	0	0	0	0	0	5.84594	0	6.53764	5.84594	0	0	0	0	0	0	0	0	0	0	0	5.84594	0	0	5.84594	7.45306	7.23006	0	0	0
395	730	2592	1309	EXC5	0	7.6014	7.19619	0	0	0	0	0	0	0	7.6014	0	0	0	0	0	0	0	0	0	0	0	0	0	0	0	0	0	5.81214	5.81214	0	0	0	0	5.81214	0	0	0	0	0	7.75548	0	0	0	6.90876
396	733	2240	1311	EXC12	6.57268	6.57268	6.57268	0	0	0	0	6.57268	0	0	7.95793	6.57268	0	0	0	0	0	0	0	0	0	0	0	0	0	0	0	0	0	0	0	0	0	0	0	0	6.57268	0	0	0	7.26513	0	6.57268	0	6.57268
397	734	5217	1310	EXC12	7.26513	6.57268	7.26513	0	0	6.57268	0	0	0	0	7.67036	0	0	0	0	0	0	0	0	0	0	0	0	0	0	6.57268	0	0	0	0	0	0	0	0	0	0	0	0	0	0	7.26513	0	0	0	7.26513
398	736	5001	1329	EXC12	5.63042	7.70671	7.41918	0	0	0	0	0	0	0	7.57325	0	0	0	0	0	0	5.63042	0	6.32177	0	0	0	5.63042	0	5.63042	0	0	5.63042	0	0	0	0	0	0	0	0	0	0	0	7.23698	0	0	0	6.72663
399	737	822	1317	Inhibitory 2	7.01401	0	0	0	0	0	0	0	7.70671	0	7.01401	0	0	0	0	0	0	0	0	0	0	0	0	0	0	0	0	0	0	0	0	0	0	0	0	0	0	0	0	0	7.01401	7.01401	0	0	0
400	738	2276	1331	Inhibitory 1	0	0	0	0	6.90876	0	0	0	0	7.31389	7.31389	6.21661	0	0	0	0	0	0	6.21661	0	0	0	0	0	0	0	0	0	0	0	0	0	0	0	0	6.21661	0	0	0	0	6.90876	6.21661	0	7.31389	6.21661
401	739	2582	1322	EXC5	0	8.19901	6.81354	0	0	0	0	0	0	0	6.81354	0	0	0	0	0	0	0	0	0	0	0	0	0	0	0	0	0	0	0	0	0	0	0	0	0	0	0	0	0	7.91142	0	0	0	7.50614
402	741	2152	1325	Inhibitory 3	0	6.07714	7.17422	0	6.76914	0	0	0	6.07714	0	6.76914	6.07714	0	0	0	0	0	0	0	0	0	0	0	0	0	0	0	0	0	0	0	0	0	0	0	0	8.02108	0	0	0	0	7.68474	0	0	0
403	742	4946	1328	endo/astro	7.33919	0	6.64669	0	0	0	0	0	0	0	7.74444	0	0	0	0	0	0	6.64669	0	7.33919	0	0	0	0	0	0	0	0	0	0	0	0	0	0	0	6.64669	0	0	0	0	7.33919	0	0	0	6.64669
404	744	2172	1324	EXC2	0	7.26513	7.26513	0	7.95793	0	0	0	0	0	7.26513	0	0	0	0	0	0	0	0	0	0	0	0	0	0	0	0	0	0	0	0	0	0	0	0	0	0	0	0	0	7.26513	0	0	0	0
405	745	4132	1331	EXC3	6.76914	7.46171	8.02108	0	0	0	0	0	0	0	7.17422	0	0	0	0	0	0	0	0	0	0	0	0	0	0	0	0	0	0	0	0	0	6.07714	0	0	0	0	0	0	0	7.17422	0	0	6.76914	6.07714
406	748	5228	1324	EXC2	6.64669	8.03201	8.25509	0	0	0	0	0	0	0	7.74444	0	0	0	0	0	0	0	0	0	0	0	0	0	0	0	0	0	0	0	0	0	0	0	0	0	0	0	0	0	0	0	0	0	0
407	750	1199	1336	EXC1	6.32177	7.57325	6.72663	0	0	0	0	0	0	0	7.41918	6.32177	0	0	6.32177	0	0	0	0	0	0	0	0	0	0	0	0	0	0	0	0	0	0	0	0	0	0	0	0	0	7.41918	0	0	0	7.23698
408	752	532	1337	Inhibitory 3	0	0	0	0	0	0	5.63042	0	5.63042	7.70671	7.57325	0	0	0	0	0	0	0	0	5.63042	0	0	0	0	0	0	0	0	0	0	0	5.63042	0	0	0	5.63042	0	5.63042	0	0	7.01401	6.32177	0	7.23698	0
409	754	813	1340	Inhibitory 3	5.65849	0	0	0	7.04216	7.04216	0	5.65849	0	5.65849	5.65849	0	6.75477	0	0	0	0	0	0	0	0	0	0	0	0	0	0	0	0	0	0	0	0	0	0	6.34989	0	0	0	0	6.34989	7.04216	0	7.95793	0
410	756	2971	1343	EXC12	6.47105	7.16342	7.16342	0	0	5.77945	0	0	0	0	7.38641	6.47105	0	0	0	0	0	0	0	0	0	0	0	0	0	0	0	5.77945	5.77945	0	0	0	0	0	0	0	0	0	0	0	7.56863	0	0	0	6.876
411	759	930	1342	Inhibitory 3	0	0	6.81354	0	6.81354	0	0	0	0	0	6.81354	0	0	0	0	0	0	0	0	0	0	0	6.81354	0	0	0	0	0	0	0	0	0	6.81354	0	0	0	8.19901	0	0	0	0	0	0	0	0
412	760	2395	1345	EXC3	7.3918	6.98664	7.3918	5.60312	0	6.29442	0	0	0	0	6.98664	0	0	0	0	0	0	5.60312	0	0	0	0	0	0	0	5.60312	0	0	0	0	0	0	0	0	0	0	0	0	0	0	7.3918	0	5.60312	5.60312	6.98664
413	763	4488	1346	EXC1	0	7.41918	7.6014	0	0	0	0	0	0	0	7.88896	6.50379	0	0	5.81214	0	0	0	0	0	0	0	0	0	0	0	0	0	0	0	0	0	0	0	0	0	0	0	0	0	7.6014	0	0	0	6.50379
414	764	4903	1344	EXC2	0	7.41918	8.26614	0	0	7.41918	0	0	0	0	7.01401	0	0	0	0	0	0	0	0	0	0	0	0	0	0	0	0	0	0	0	0	0	0	0	0	0	0	0	0	0	7.41918	0	0	0	0
415	766	321	1348	EXC4	0	7.1317	0	0	0	0	0	0	0	0	7.82445	7.82445	0	0	0	0	0	0	0	0	7.1317	0	0	0	0	0	0	0	0	0	0	0	0	0	0	0	0	0	0	0	7.1317	0	0	0	0
416	768	4730	1353	EXC3	5.97421	7.47631	7.47631	5.2836	0	0	0	0	0	0	7.47631	5.2836	0	5.2836	0	0	0	0	0	0	0	0	0	0	0	0	0	0	5.2836	0	0	0	0	0	0	0	0	0	0	0	7.22515	0	5.2836	7.07112	5.97421
417	769	4861	1346	EXC10	7.41918	7.41918	0	0	0	0	0	0	0	0	0	0	0	0	0	0	0	0	0	0	0	0	0	0	0	8.11203	0	0	0	0	0	0	0	0	0	0	0	0	0	0	7.41918	0	0	0	0
418	771	4203	1342	EXC2	0	7.6014	7.6014	0	0	0	0	0	0	0	6.90876	8.0067	0	0	0	0	0	0	0	0	0	0	0	0	0	6.90876	0	0	0	0	0	0	0	0	0	0	0	0	0	0	6.90876	0	0	0	0
419	772	1365	1345	Inhibitory 3	0	0	0	0	0	7.33919	0	0	0	7.33919	7.33919	0	0	0	0	0	0	0	0	0	0	0	0	0	0	0	0	0	0	0	0	0	0	0	0	6.64669	0	0	0	7.33919	6.64669	6.64669	0	7.33919	0
420	773	4189	1349	EXC3	6.37883	0	7.47631	0	0	0	0	0	0	0	7.76385	7.07112	0	0	0	0	0	0	0	0	6.37883	0	0	0	0	6.37883	0	0	0	0	0	0	0	0	0	0	0	0	0	0	7.07112	0	0	6.37883	7.07112
421	774	1552	1358	EXC12	6.67263	7.18295	6.96	5.57655	0	0	0	0	0	0	7.87572	6.96	0	5.57655	5.57655	0	0	0	0	0	5.57655	0	0	0	0	0	0	0	0	0	0	0	0	0	0	5.57655	0	0	0	0	7.51921	0	0	0	0
422	775	3836	1347	EXC5	0	7.82445	7.1317	0	0	0	0	0	0	0	7.82445	0	0	0	0	0	0	0	0	0	0	0	0	0	7.1317	0	0	0	0	0	0	0	0	0	0	0	0	0	0	0	7.1317	0	0	0	7.1317
423	776	5091	1361	Inhibitory 3	5.22674	5.9172	6.32177	5.22674	7.01401	6.32177	0	0	5.9172	0	7.01401	5.22674	0	5.22674	0	0	0	5.22674	5.22674	0	5.22674	0	0	0	0	0	0	0	0	0	0	0	0	0	0	5.9172	7.30147	5.22674	0	0	6.83187	6.83187	5.22674	5.22674	5.22674
424	779	5426	1349	Inhibitory 3	0	0	0	6.07714	7.17422	6.07714	0	0	6.07714	0	6.76914	0	0	0	0	0	0	0	6.76914	0	0	6.07714	6.07714	0	0	0	0	0	0	0	0	6.07714	0	0	0	0	6.07714	0	0	6.07714	7.46171	6.76914	0	0	0
425	780	1286	1358	EXC1	6.37883	7.07112	0	0	0	0	0	0	0	0	7.47631	0	0	0	6.37883	0	0	6.37883	0	7.07112	0	0	0	0	0	0	0	0	0	0	0	0	0	0	0	0	6.37883	0	0	0	7.76385	0	0	0	7.07112
426	781	1598	1360	EXC1	0	6.93405	7.49325	0	0	0	5.55067	0	0	0	7.84975	6.64669	0	0	5.55067	0	0	0	0	0	0	0	0	0	0	0	0	0	0	0	0	0	0	0	0	0	5.55067	0	0	0	7.33919	0	0	0	6.93405
427	782	3151	1364	EXC12	6.16792	7.26513	7.08295	0	0	6.16792	0	0	0	0	7.26513	0	0	0	0	0	0	0	0	0	5.47686	0	0	0	0	0	0	0	0	0	0	0	0	0	0	0	0	0	0	0	7.87095	0	0	0	7.55264
428	783	3916	1355	Oligo 1	7.82445	6.90876	0	0	0	0	0	0	0	0	7.31389	6.21661	0	0	0	0	0	0	0	0	0	0	7.82445	6.21661	0	0	0	0	0	0	0	0	0	0	0	0	0	6.21661	0	0	6.21661	0	0	0	6.21661
429	786	5270	1351	Unknown 1	0	0	0	0	0	0	7.1317	0	0	0	0	0	0	0	7.1317	0	0	0	0	0	0	0	0	0	0	0	7.1317	0	7.1317	0	0	0	0	0	0	0	7.1317	0	7.1317	0	0	0	0	7.1317	0
430	787	5348	1355	Inhibitory 3	6.50379	0	6.50379	0	7.19619	6.90876	0	0	0	0	5.81214	0	0	0	0	0	0	0	0	0	0	0	5.81214	0	0	0	0	0	0	0	0	0	0	0	0	0	6.90876	0	0	6.50379	6.50379	7.19619	0	0	5.81214
431	788	4345	1365	EXC3	6.53764	7.23006	7.23006	0	0	7.23006	0	0	0	0	8.04059	5.84594	0	0	0	0	0	0	0	0	0	0	0	0	0	0	0	0	0	0	0	0	0	0	0	0	0	0	0	0	6.94262	0	0	5.84594	5.84594
432	789	5450	1352	Inhibitory 2	6.72663	0	0	0	7.41918	6.72663	0	0	0	0	7.41918	0	0	6.72663	0	0	0	0	7.41918	0	0	0	0	0	0	0	0	0	0	0	0	0	0	0	0	0	0	6.72663	0	0	6.72663	0	0	0	0
433	790	369	1356	Inhibitory 1	5.88093	0	0	5.88093	6.97768	7.82445	0	0	5.88093	0	5.88093	0	0	5.88093	0	0	5.88093	0	6.57268	0	5.88093	0	0	5.88093	5.88093	0	0	0	0	0	0	0	0	0	0	5.88093	0	5.88093	5.88093	0	5.88093	5.88093	0	5.88093	0
434	791	2920	1353	EXC2	6.72663	0	6.72663	0	0	0	0	0	0	0	6.72663	6.72663	0	0	0	0	0	0	0	0	0	0	0	0	0	0	0	0	0	0	0	0	0	0	0	0	0	0	0	0	8.51739	0	6.72663	0	6.72663
435	793	3411	1356	EXC4	0	8.11203	0	0	0	0	0	0	0	0	8.11203	0	0	0	0	0	0	0	0	0	0	0	0	0	0	0	0	0	0	0	0	0	0	0	0	0	0	0	0	0	7.01401	0	0	0	7.01401
436	794	2754	1368	EXC12	7.1317	7.1317	7.5369	0	0	6.43935	0	0	0	0	6.43935	6.43935	0	0	0	0	0	0	0	0	0	0	0	0	0	0	0	0	0	0	0	0	0	0	0	6.43935	0	0	0	0	7.5369	0	0	0	7.1317
437	795	4124	1368	EXC5	0	7.91142	7.91142	0	0	0	0	0	0	0	7.50614	0	0	0	0	0	0	0	0	6.81354	0	0	0	0	0	0	0	0	0	0	0	6.81354	0	0	0	0	0	0	0	0	0	0	0	0	6.81354
438	796	5563	1367	EXC2	7.98691	7.47631	7.47631	0	0	0	0	0	0	0	0	0	0	0	0	0	0	6.37883	0	0	0	0	0	0	0	0	0	0	0	0	0	0	0	0	0	0	0	0	0	0	7.76385	0	0	0	0
439	799	5236	1360	EXC13	0	6.90876	0	0	0	6.90876	0	0	0	0	8.85381	0	0	0	0	0	0	0	0	0	0	0	0	0	0	0	0	0	0	0	0	0	0	0	0	0	0	0	0	6.90876	0	0	0	0	0
440	800	4811	1368	EXC10	7.1317	7.82445	0	0	0	0	0	0	0	0	7.82445	0	0	0	0	0	0	0	0	0	0	0	0	0	0	0	0	0	0	0	0	0	7.1317	0	0	0	0	0	0	0	0	0	0	0	7.1317
441	801	5444	1365	Inhibitory 3	6.86001	6.16792	6.16792	0	6.86001	7.26513	0	0	0	0	6.86001	0	0	0	0	0	0	0	7.26513	0	0	0	0	0	0	0	0	0	0	0	0	0	0	0	0	0	0	6.16792	0	0	6.86001	6.86001	0	0	6.16792
442	802	4756	1374	EXC3	7.35468	7.5369	5.7478	0	0	5.7478	0	0	0	0	7.5369	5.7478	0	0	0	0	0	0	0	0	5.7478	0	0	0	0	0	0	0	0	0	0	0	0	0	0	0	0	0	5.7478	0	7.69097	0	0	5.7478	5.7478
443	803	5432	1367	Inhibitory 1	6.21661	0	0	0	6.90876	6.90876	0	0	6.21661	0	7.31389	6.21661	0	0	0	0	0	0	6.90876	0	0	0	0	0	0	0	0	0	6.21661	0	0	0	0	0	0	0	0	0	0	6.21661	6.90876	6.21661	0	0	6.21661
444	804	3452	1375	EXC3	6.05569	6.97057	7.66325	0	0	5.36488	0	0	0	0	7.55794	6.05569	6.46037	5.36488	0	0	0	0	0	0	0	0	0	0	0	0	0	0	0	0	0	0	0	0	0	0	0	0	0	0	7.30677	0	0	6.05569	6.46037
445	807	681	1364	EXC2	0	8.39963	7.01401	0	0	0	0	0	0	0	7.70671	0	0	0	0	0	0	0	0	0	0	0	0	0	0	0	0	0	0	0	0	0	0	0	0	7.01401	0	0	0	0	7.01401	0	0	0	0
446	809	2917	1374	EXC12	6.84428	7.5369	6.43935	0	0	0	0	0	0	0	7.35468	6.84428	0	0	0	0	0	0	0	0	0	0	0	0	0	0	0	0	0	0	0	0	5.7478	0	0	0	0	5.7478	0	0	7.69097	0	0	0	6.84428
447	810	5474	1368	EXC12	6.64669	7.33919	7.33919	0	0	0	0	0	0	0	8.03201	0	0	0	0	0	0	0	0	0	0	0	0	0	0	0	0	0	0	0	0	0	0	0	0	0	0	0	0	0	8.03201	0	0	0	0
448	811	1461	1366	EXC2	0	0	7.1317	0	0	0	0	0	0	0	8.22978	0	0	0	7.1317	0	0	0	0	0	0	0	0	0	0	0	0	0	0	0	0	0	0	0	0	0	0	0	0	0	7.82445	0	0	0	7.1317
449	812	5618	1373	EXC2	6.32177	8.26614	7.01401	0	0	0	0	0	0	0	0	7.01401	0	0	0	0	0	0	0	0	0	0	0	0	0	0	0	0	0	0	0	0	0	0	0	0	0	0	0	0	7.70671	0	0	0	0
450	813	5291	1370	EXC12	6.2678	6.2678	7.36515	0	6.2678	0	0	0	0	0	8.21208	0	0	0	0	0	0	0	0	0	0	0	0	0	0	0	0	0	0	0	0	0	0	0	0	0	0	6.2678	0	0	7.65267	0	0	0	6.2678
451	814	5402	1368	EXC2	0	0	8.2943	0	0	0	0	0	0	0	7.6014	7.6014	0	0	0	0	0	0	0	0	0	0	0	0	0	0	0	0	0	0	0	0	0	0	0	0	0	0	0	0	0	0	0	0	7.6014
452	815	6821	1388	OPC	6.43935	0	0	0	0	0	0	0	0	0	0	0	0	0	0	0	0	7.82445	0	6.43935	0	6.43935	6.43935	0	6.43935	6.43935	0	0	0	0	0	6.43935	0	7.1317	0	0	0	0	0	0	0	0	6.43935	6.43935	0
453	820	724	1372	EXC2	0	8.11203	7.01401	0	0	0	0	0	0	0	0	7.01401	0	0	7.01401	0	0	0	0	0	0	0	0	0	0	0	0	0	0	0	0	0	0	0	0	0	0	0	0	0	7.70671	0	0	0	0
454	821	1024	1383	EXC1	0	7.79369	7.32393	0	0	5.71713	0	0	0	0	7.50614	5.71713	0	0	6.40863	0	0	5.71713	0	0	0	0	0	0	0	0	0	0	0	0	0	0	0	0	0	5.71713	0	0	0	0	7.32393	0	0	0	5.71713
455	822	4833	1388	EXC12	6.50379	8.0067	5.81214	0	0	5.81214	0	0	0	0	8.0067	6.50379	0	0	0	0	0	0	0	0	0	0	0	0	0	0	0	0	0	0	0	0	0	0	0	0	0	5.81214	0	0	6.50379	0	0	0	6.50379
456	824	5808	1384	EXC4	0	6.81354	0	0	0	0	0	0	0	0	0	0	0	0	0	0	0	0	0	0	0	0	0	0	0	7.91142	0	0	0	0	0	6.81354	0	0	0	0	6.81354	6.81354	0	0	7.50614	6.81354	6.81354	0	0
457	825	4258	1385	Inhibitory 3	0	6.16792	7.26513	0	5.47686	6.16792	0	0	5.47686	0	6.86001	5.47686	0	5.47686	0	0	0	0	0	0	0	0	0	0	0	0	0	0	0	0	0	0	0	0	0	0	7.55264	0	0	0	6.57268	7.26513	0	0	0
458	827	713	1383	EXC2	0	7.33919	7.74444	0	0	0	0	0	0	0	7.33919	0	0	0	7.33919	0	0	6.64669	0	0	0	0	0	0	0	0	0	0	0	0	0	0	0	0	0	0	0	0	0	0	6.64669	0	0	0	0
459	828	772	1381	EXC5	0	8.39963	7.01401	0	0	7.01401	0	0	0	0	7.70671	0	0	0	0	0	0	0	0	0	0	0	0	0	0	0	0	0	0	0	0	0	0	0	0	0	0	0	0	0	0	0	0	0	7.01401
460	829	5484	1382	EXC2	0	7.95793	7.95793	0	0	7.26513	0	0	0	0	7.95793	0	0	0	0	0	0	0	0	0	0	0	0	0	0	0	0	0	0	0	0	0	0	0	0	0	0	0	0	0	0	0	0	0	0
461	830	5383	1385	EXC2	0	7.6014	7.6014	0	6.90876	0	0	0	0	0	6.90876	0	0	0	0	0	0	0	0	0	0	0	0	0	0	0	0	0	0	0	0	0	0	0	0	0	7.6014	0	0	0	7.6014	0	0	0	0
462	831	4011	1384	EXC5	0	7.41918	7.82445	0	0	6.72663	0	0	0	0	7.82445	0	0	0	0	0	0	0	0	0	0	0	0	0	0	0	0	0	0	0	0	0	0	0	0	0	0	0	0	0	6.72663	0	0	0	6.72663
463	832	4898	1387	EXC3	6.03468	7.41918	6.72663	0	0	6.03468	0	0	0	0	8.11203	0	0	6.03468	0	0	0	0	0	0	0	0	0	0	0	0	0	0	6.03468	0	0	0	0	0	0	0	0	0	0	0	7.1317	0	0	6.72663	0
464	833	5155	1395	EXC3	5.24533	7.32015	7.43786	0	0	5.24533	0	0	0	0	8.01297	5.24533	0	0	0	0	0	0	0	0	0	0	0	0	0	5.24533	0	0	0	0	0	0	0	0	0	0	0	0	0	0	7.43786	0	0	5.24533	5.93584
465	834	1315	1395	EXC1	0	7.54586	6.69927	0	5.60312	5.60312	5.60312	0	0	0	7.54586	6.29442	0	0	7.2096	0	0	0	0	0	5.60312	0	0	0	0	0	0	0	0	0	0	0	0	0	0	5.60312	5.60312	0	0	0	6.69927	0	0	0	6.98664
466	836	732	1397	EXC5	0	8.16917	7.47631	0	0	0	0	0	0	0	7.76385	0	0	0	6.37883	0	0	0	0	0	0	0	0	0	0	0	0	0	0	0	0	0	0	0	0	6.37883	0	0	0	0	0	0	0	0	7.07112
467	838	3741	1390	EXC3	6.03468	7.97854	7.41918	0	0	0	0	0	0	0	6.72663	0	0	0	0	0	0	0	0	0	0	0	0	0	0	0	0	0	0	0	0	0	0	0	0	0	0	0	0	0	7.82445	0	0	6.72663	6.03468
468	839	4417	1397	EXC12	6.16792	7.77568	7.67036	0	5.47686	5.47686	0	0	0	0	6.57268	6.16792	0	0	0	0	0	0	0	0	0	0	0	0	0	0	0	0	0	0	0	0	0	0	0	0	0	5.47686	0	0	7.67036	0	0	0	6.57268
469	840	6148	1395	Inhibitory 3	5.60312	0	0	0	7.54586	8.23874	0	0	5.60312	0	0	0	0	0	0	0	0	0	0	0	0	0	0	0	0	5.60312	0	0	0	0	0	0	0	0	0	0	0	0	0	0	5.60312	7.2096	0	0	0
470	843	763	1396	EXC5	0	7.6014	6.50379	0	0	6.50379	0	0	0	0	7.19619	7.6014	0	0	0	0	0	0	0	0	0	0	0	0	0	0	0	0	0	0	0	0	0	0	0	0	0	0	0	0	7.6014	0	0	0	7.19619
471	844	3708	1391	EXC12	7.19619	6.50379	7.88896	0	0	6.50379	0	0	0	0	7.6014	6.50379	0	0	0	0	0	0	0	0	0	0	0	0	0	0	0	0	0	0	0	0	0	0	0	0	0	0	0	0	7.19619	0	0	0	6.50379
472	845	4909	1394	EXC3	0	7.6014	6.90876	0	0	0	0	0	0	0	8.2943	0	0	0	0	0	0	0	0	0	0	0	6.90876	0	0	0	0	0	6.90876	0	0	0	0	0	0	0	0	0	0	0	0	0	0	6.90876	0
473	846	1074	1395	EXC12	6.90876	7.82445	6.90876	0	0	6.21661	0	0	0	0	7.31389	0	0	0	0	0	0	0	0	0	0	0	0	0	0	0	0	0	0	0	0	0	6.21661	0	0	0	0	0	0	0	7.6014	0	0	0	6.90876
474	848	4441	1392	EXC5	0	6.81354	7.50614	0	0	0	0	0	0	0	7.50614	6.81354	0	0	0	0	0	6.81354	0	0	0	0	0	0	0	0	0	0	0	0	0	0	0	0	0	0	0	6.81354	0	0	7.50614	0	0	0	6.81354
475	850	2419	1399	EXC12	6.81354	8.06552	6.1215	6.1215	0	0	6.1215	0	0	0	7.50614	0	0	0	0	0	0	6.1215	0	0	0	0	0	0	0	0	0	0	0	0	0	0	0	0	0	0	0	0	0	0	7.50614	0	0	0	6.1215
476	854	6877	1414	endo/astro	0	0	0	0	0	0	0	0	0	0	0	0	0	0	0	6.16792	6.16792	7.26513	0	6.16792	0	6.16792	6.16792	0	6.16792	6.16792	0	0	0	0	0	6.16792	6.16792	7.95793	6.16792	0	0	0	0	0	0	0	0	0	6.16792
477	856	3720	1399	EXC12	6.72663	7.41918	6.72663	0	0	0	0	0	0	0	8.11203	6.72663	0	0	0	0	0	0	0	0	0	0	0	0	0	0	0	0	0	0	0	0	0	0	0	0	0	0	0	0	7.41918	0	0	0	0
478	857	5374	1399	Inhibitory 3	0	0	6.43935	0	7.1317	0	0	0	0	0	0	0	0	0	0	0	0	0	0	0	0	0	0	0	0	0	0	0	0	0	0	0	0	0	0	0	8.04751	0	0	0	6.43935	8.22978	0	0	0
479	858	2696	1399	EXC2	0	8.33511	7.82445	0	0	0	0	0	0	0	0	0	0	0	0	0	0	0	0	0	6.72663	0	0	0	0	6.72663	0	0	0	0	0	0	0	0	0	6.72663	0	0	0	0	6.72663	0	0	0	0
480	859	4252	1415	Inhibitory 3	0	7.26513	7.1111	0	5.32341	5.32341	0	0	5.32341	0	7.1111	6.70604	0	5.32341	0	0	0	0	0	0	0	0	0	0	0	5.32341	0	0	0	0	0	5.32341	0	0	0	0	6.41876	0	0	0	6.92894	6.41876	0	0	7.1111
481	860	5345	1406	Inhibitory 3	0	6.43935	6.43935	0	7.5369	0	0	0	0	0	6.43935	0	0	0	0	0	0	0	0	6.43935	0	0	0	0	0	0	0	0	0	0	0	0	0	7.5369	0	0	0	0	0	0	6.43935	7.5369	0	0	0
482	861	5262	1413	EXC3	0	7.79706	7.54586	0	0	5.60312	0	0	0	0	7.79706	0	0	0	0	0	0	0	0	0	0	0	0	0	0	0	0	0	5.60312	0	0	0	0	0	0	5.60312	0	0	0	0	7.67933	0	0	5.60312	0
483	862	4751	1412	EXC12	5.63042	7.57325	7.57325	0	0	6.32177	0	0	0	0	7.57325	0	0	0	0	0	0	0	0	0	5.63042	0	0	0	0	0	0	0	5.63042	0	0	0	0	0	0	0	0	0	0	0	7.23698	0	0	0	6.32177
484	863	5551	1411	EXC3	5.68737	7.63038	7.2941	0	0	5.68737	0	0	0	0	7.76385	0	0	0	0	0	0	0	0	0	0	0	0	0	0	0	0	0	0	0	0	5.68737	0	0	0	0	0	0	5.68737	0	7.07112	0	0	6.37883	7.07112
485	864	5085	1407	EXC4	0	7.82445	0	0	0	6.72663	0	0	0	0	7.82445	0	0	0	0	0	0	0	0	0	0	0	0	0	0	0	0	0	0	0	0	0	0	0	0	0	0	0	0	0	7.41918	0	0	0	7.41918
486	867	2618	1411	EXC12	6.24187	6.24187	7.84975	0	0	0	0	0	0	0	7.33919	5.55067	0	0	0	0	0	0	0	0	5.55067	0	0	0	0	0	0	0	5.55067	0	0	0	0	0	0	6.24187	0	0	0	0	7.74444	0	0	0	6.93405
487	869	3895	1416	Inhibitory 3	0	0	5.32341	0	6.92894	5.32341	0	0	5.32341	0	6.92894	5.32341	6.92894	0	0	0	0	0	0	0	0	0	0	0	0	0	0	0	0	0	0	0	5.32341	0	0	5.32341	5.32341	0	0	0	0	6.70604	0	7.1111	6.01411
488	870	4437	1416	EXC2	0	8.0067	7.6014	0	0	0	0	0	0	0	0	6.90876	0	0	0	0	0	6.90876	0	0	0	0	0	0	6.90876	0	0	0	0	0	0	0	7.6014	0	0	0	0	0	0	0	0	0	0	0	0
489	872	4086	1408	EXC12	6.64669	7.33919	7.74444	0	0	0	0	0	0	0	7.33919	6.64669	0	6.64669	0	0	0	0	0	0	0	0	0	0	0	0	0	0	0	0	0	0	0	0	0	0	0	0	0	0	0	0	0	0	7.74444
490	873	3992	1417	EXC12	6.1215	7.62386	6.52623	0	0	0	0	0	0	0	7.62386	6.81354	0	0	0	0	0	0	0	0	0	0	0	0	0	0	0	0	5.43054	0	0	0	0	0	0	0	0	0	0	0	7.37269	0	0	0	7.03647
491	874	863	1418	EXC1	0	7.41918	8.11203	0	0	0	0	0	0	0	7.1317	6.72663	0	0	6.72663	0	0	0	0	0	0	0	0	0	0	0	0	0	0	0	0	0	0	0	0	0	0	0	0	0	6.72663	0	0	0	6.72663
492	876	4686	1414	EXC2	7.70671	0	7.70671	0	0	7.01401	0	0	0	0	7.70671	7.01401	0	0	0	0	0	0	0	0	0	0	0	0	0	0	0	0	0	0	0	0	0	0	0	0	0	0	0	0	7.01401	0	0	0	0
493	877	1373	1426	EXC1	5.84594	7.23006	7.09664	0	0	5.15568	0	0	0	0	7.78937	6.25044	0	0	6.76049	0	5.15568	0	0	0	0	0	0	0	0	0	0	0	0	0	0	0	0	0	0	5.15568	5.15568	0	0	0	7.34777	0	0	0	6.94262
494	878	1723	1424	EXC1	0	7.44326	7.10703	0	0	5.50086	0	0	0	0	7.79976	6.88409	0	0	6.19196	0	0	0	0	0	0	0	0	0	0	0	0	0	0	0	0	5.50086	0	0	0	0	0	0	0	0	7.10703	0	5.50086	0	6.88409
495	880	2843	1415	EXC5	0	7.19619	7.6014	0	0	0	0	0	0	0	7.88896	0	0	0	0	0	0	0	0	0	0	0	0	0	0	0	0	0	0	0	0	0	0	0	0	0	0	0	0	0	7.88896	0	0	0	6.50379
496	881	4944	1413	EXC12	6.81354	6.81354	7.91142	0	0	6.81354	0	0	0	0	6.81354	0	0	0	0	0	0	0	0	0	0	0	0	0	0	0	0	0	0	0	0	0	0	0	0	0	0	0	0	0	8.19901	0	0	0	0
497	883	2832	1421	EXC3	0	7.82445	7.41918	0	0	0	0	0	0	0	6.72663	0	0	0	0	0	0	0	0	0	0	0	0	0	0	0	0	0	0	0	0	0	0	0	0	0	0	0	0	0	7.82445	0	0	6.72663	0
498	884	2901	1428	Unknown 2	6.76049	7.54832	6.53764	0	0	5.84594	0	0	0	0	7.34777	5.84594	0	0	0	0	0	0	0	0	5.84594	0	0	0	0	5.84594	0	0	0	0	5.15568	0	0	0	0	5.15568	0	0	0	0	7.34777	5.15568	0	0	7.09664
499	885	5530	1421	EXC5	0	7.91142	8.19901	0	0	0	0	0	0	0	7.50614	0	0	0	0	0	0	0	0	0	0	0	0	0	0	0	0	0	0	0	0	0	0	0	0	0	0	0	0	0	6.81354	0	0	0	6.81354
500	886	2824	1424	EXC3	0	7.70671	7.01401	0	0	0	0	0	0	0	7.01401	0	0	0	0	0	0	0	0	0	0	0	0	0	0	0	0	0	0	0	0	7.01401	0	0	0	0	0	0	0	0	7.01401	0	0	7.01401	7.01401
501	887	3641	1421	EXC2	0	0	7.01401	0	0	0	0	0	0	0	8.11203	0	0	0	0	0	0	0	0	0	0	0	7.01401	0	0	0	0	0	0	0	0	0	0	0	0	0	0	0	0	0	7.70671	0	0	7.01401	0
502	888	4103	1422	EXC2	0	7.41918	8.11203	0	0	0	0	0	0	0	8.11203	0	0	0	0	0	0	0	0	0	0	0	0	0	0	0	0	0	0	0	0	0	0	0	0	0	0	0	0	0	7.41918	0	0	0	0
503	891	4949	1434	EXC5	0	6.84428	7.69097	0	0	6.84428	0	0	0	0	7.5369	5.7478	0	0	0	0	0	0	0	0	0	0	0	0	0	0	0	0	0	0	0	0	5.7478	0	0	0	0	5.7478	0	0	7.5369	0	0	0	7.1317
504	892	6921	1441	Oligo 4	0	0	0	0	0	0	0	0	0	0	0	0	0	0	0	0	0	0	0	0	0	7.01401	7.01401	0	0	0	0	0	0	0	7.01401	7.01401	0	8.39963	0	0	0	0	0	0	0	0	0	0	0
505	893	2771	1430	EXC5	0	7.91142	7.91142	0	0	0	0	0	0	0	7.50614	0	0	0	0	0	0	0	0	0	0	0	0	0	0	0	0	0	0	0	0	0	0	0	0	0	0	0	0	0	6.81354	0	0	0	6.81354
506	894	756	1439	EXC1	5.50086	7.28921	6.88409	5.50086	0	0	6.19196	0	0	5.50086	7.57672	5.50086	0	0	6.88409	0	0	0	0	0	5.50086	0	0	0	0	0	0	0	5.50086	0	0	0	0	0	0	0	6.19196	5.50086	0	0	6.88409	0	0	0	6.59675
507	895	1607	1434	Inhibitory 2	5.97421	5.97421	0	0	6.37883	0	0	7.22515	5.2836	0	7.35859	5.2836	0	5.2836	0	0	0	5.2836	0	0	0	0	0	0	0	5.2836	0	0	0	0	0	0	0	0	0	0	0	7.67687	0	5.2836	6.37883	6.66608	0	0	0
508	897	2112	1431	EXC10	6.81354	8.19901	0	0	0	0	0	0	0	0	6.81354	6.81354	0	0	0	0	0	0	0	0	0	0	0	0	0	0	0	0	0	0	0	6.81354	0	0	0	0	0	0	0	0	6.81354	0	0	0	6.81354
509	898	3621	1432	EXC4	0	7.26513	0	0	0	0	0	0	0	0	7.26513	0	0	0	0	0	0	0	0	0	0	0	0	0	0	0	0	0	0	0	0	0	0	0	0	0	0	0	0	0	7.26513	0	0	7.95793	7.26513
510	903	1678	1453	endo/astro	7.1317	0	0	0	0	0	0	0	0	0	7.1317	0	0	0	0	0	0	7.1317	0	7.82445	7.1317	0	0	0	0	0	0	0	0	0	0	0	0	0	0	0	0	0	0	0	0	0	0	0	0
511	904	5769	1450	EXC2	6.96	6.2678	6.96	6.2678	0	6.96	0	0	0	0	0	6.2678	0	0	0	0	0	0	0	6.2678	0	0	0	0	0	0	0	0	0	0	0	0	0	0	0	0	0	0	0	0	7.87572	0	0	6.2678	6.96
512	910	3224	1452	Inhibitory 3	5.9172	0	0	5.9172	0	6.609	0	0	0	7.99428	5.9172	0	5.9172	0	0	0	0	5.9172	0	0	0	0	0	0	0	0	0	0	0	0	0	0	0	0	0	0	0	0	0	0	7.30147	6.609	0	0	0
513	911	5020	1455	EXC12	6.37883	7.07112	7.07112	6.37883	0	0	0	0	0	0	7.98691	6.37883	0	0	0	0	0	0	0	0	0	0	0	0	0	0	0	0	0	0	0	0	0	0	0	0	0	0	0	0	7.47631	0	0	0	6.37883
514	912	644	1462	Inhibitory 2	5.79566	0	5.10555	0	5.79566	0	0	6.20011	5.10555	0	7.04625	0	5.10555	0	0	0	0	5.10555	0	0	0	5.10555	5.10555	0	0	0	0	0	0	0	0	5.10555	5.10555	0	0	0	7.49792	5.10555	0	0	6.20011	7.04625	7.04625	5.10555	6.48728
515	914	1998	1453	EXC1	6.37883	6.37883	6.37883	0	0	0	0	0	0	0	7.07112	7.47631	0	0	6.37883	0	0	0	0	0	0	0	0	0	0	0	0	0	0	0	0	0	0	0	0	0	0	6.37883	0	0	7.47631	0	0	6.37883	7.47631
516	917	5785	1458	EXC2	0	0	7.41918	0	0	7.41918	0	0	0	0	0	0	0	0	0	0	0	0	0	0	0	0	0	0	0	0	0	0	0	0	0	0	0	0	0	0	0	0	0	0	8.51739	0	0	0	7.41918
517	918	2171	1468	EXC1	5.88093	5.88093	7.67036	0	0	0	0	0	0	0	8.07567	5.88093	0	0	5.88093	0	0	0	0	0	0	0	0	0	0	0	0	0	0	0	0	0	0	0	0	0	0	5.88093	0	0	7.26513	0	0	0	6.97768
518	919	4390	1459	EXC10	7.70671	7.70671	0	0	0	0	0	0	0	0	8.11203	0	0	0	0	0	0	0	0	0	0	0	0	0	0	0	0	0	0	0	0	0	0	0	0	0	0	0	0	0	7.01401	7.01401	0	0	0
519	920	2872	1465	EXC7	0	7.50614	0	0	0	0	0	0	0	0	7.50614	7.50614	0	0	0	0	0	0	0	0	0	0	0	0	0	0	0	0	0	0	0	0	0	0	0	0	0	0	0	6.81354	8.19901	0	0	0	0
520	921	3741	1474	EXC2	0	6.90876	7.6014	0	0	0	0	0	0	0	0	0	0	0	0	0	0	0	0	0	0	0	0	6.90876	0	0	0	0	0	0	0	0	0	6.90876	0	0	0	0	0	0	6.90876	0	0	0	7.6014
521	923	920	1475	EXC1	5.81214	7.19619	7.19619	0	0	6.50379	0	0	0	0	6.90876	7.19619	0	0	6.50379	0	0	0	0	0	5.81214	0	0	0	0	0	0	0	0	0	0	0	0	0	0	0	0	0	0	0	7.41918	0	0	0	7.19619
522	924	2008	1467	EXC1	0	6.64669	6.64669	0	0	0	0	0	0	0	6.64669	7.74444	0	0	7.33919	0	0	0	0	0	0	0	0	0	0	0	0	0	0	0	0	0	0	0	0	0	0	0	0	0	7.33919	0	0	0	7.33919
523	925	1632	1479	EXC1	6.40863	7.10095	7.32393	0	0	5.71713	6.40863	0	0	0	7.50614	6.40863	0	0	6.40863	0	0	0	0	0	0	0	0	0	0	0	0	0	0	0	0	0	0	0	0	0	5.71713	0	0	0	7.10095	0	0	0	7.10095
524	927	3196	1471	EXC2	0	7.6014	7.6014	0	0	0	0	0	0	0	8.51739	0	0	0	0	0	0	0	0	0	0	0	0	0	0	0	0	0	0	0	0	0	0	0	0	0	0	0	0	0	6.90876	0	0	0	0
525	929	1134	1475	EXC2	0	7.82445	7.1317	0	0	0	0	0	0	0	8.22978	0	0	0	7.1317	0	0	0	0	0	0	0	0	0	0	0	0	0	7.1317	0	0	0	0	0	0	0	0	0	0	0	0	0	0	0	0
526	930	1051	1475	EXC2	7.1317	0	7.1317	7.1317	0	0	0	0	0	0	7.1317	7.1317	0	0	0	0	0	0	0	0	0	0	0	0	0	0	0	0	0	0	0	7.1317	0	0	0	0	0	0	0	0	7.1317	0	0	0	0
527	932	5987	1487	EXC2	0	8.15457	7.17422	6.76914	0	0	0	0	0	0	0	0	0	0	0	0	0	0	0	0	0	0	0	0	0	0	0	0	6.76914	0	0	0	0	0	0	0	0	6.07714	0	0	7.68474	0	0	0	6.07714
528	934	3161	1479	EXC2	0	0	7.70671	0	0	0	0	0	0	0	7.01401	0	0	0	0	0	7.01401	0	0	0	0	0	0	0	0	0	0	0	0	0	0	0	0	0	0	0	0	0	0	0	8.11203	0	0	0	7.01401
529	935	3210	1480	Unknown 2	0	0	6.90876	0	0	0	0	0	0	6.90876	6.90876	0	0	0	0	0	0	0	0	0	0	0	0	0	0	6.90876	0	0	0	0	0	0	0	0	0	6.90876	0	0	0	0	7.6014	6.90876	0	0	0
530	936	5251	1488	EXC4	0	7.50614	0	0	0	0	0	0	0	0	8.19901	0	0	0	0	0	0	0	6.81354	0	0	0	0	0	0	7.91142	0	0	0	0	0	0	0	0	0	0	0	0	0	0	6.81354	0	0	0	0
531	938	7058	1495	Oligo 4	0	0	0	0	0	0	0	0	0	0	0	0	0	0	0	0	7.01401	7.01401	0	0	7.01401	7.01401	7.01401	0	0	0	0	0	0	0	0	7.01401	7.01401	0	0	0	0	0	0	0	0	0	0	7.01401	0
532	939	1081	1489	Unknown 2	7.26513	0	0	0	0	0	0	0	0	0	7.67036	6.57268	0	0	0	0	0	0	0	0	6.57268	0	0	0	0	6.57268	0	6.57268	0	0	6.57268	0	0	0	0	6.57268	0	6.57268	0	0	0	6.57268	0	0	0
533	941	1719	1493	EXC1	0	7.2096	6.98664	5.60312	0	0	5.60312	0	0	0	7.79706	6.98664	0	5.60312	5.60312	0	0	0	0	0	0	0	0	0	0	0	0	0	0	0	0	0	0	0	0	5.60312	5.60312	0	0	0	6.98664	0	0	0	7.2096
534	942	1864	1484	Inhibitory 2	0	0	0	0	6.2678	0	0	0	6.2678	0	7.87572	6.2678	0	0	0	0	0	0	0	0	0	0	0	0	0	0	0	0	0	0	0	0	0	0	0	0	0	0	0	0	6.2678	6.96	7.65267	0	0
535	943	3190	1486	EXC2	0	7.95793	7.95793	0	0	0	0	0	0	0	7.95793	0	0	0	0	0	0	0	0	0	0	0	0	0	0	0	0	0	0	0	0	0	0	0	0	0	0	0	0	0	7.26513	0	0	0	0
536	944	3917	1483	EXC10	7.1317	0	0	0	0	0	0	0	0	0	8.51739	0	0	0	0	0	0	0	0	0	0	0	0	0	0	0	0	0	0	0	0	0	0	0	0	0	0	0	0	0	7.82445	0	0	0	7.1317
537	945	1149	1482	EXC4	0	7.82445	0	0	0	0	0	0	0	0	8.51739	7.1317	0	0	0	0	0	0	0	0	0	0	0	0	0	0	0	0	0	0	0	0	0	0	0	0	0	0	0	0	7.1317	0	0	0	0
538	946	1040	1488	EXC1	6.94262	6.94262	6.53764	5.84594	0	0	5.84594	0	0	0	7.23006	6.53764	0	0	6.53764	0	0	0	0	0	0	0	0	0	0	0	0	0	0	0	0	0	0	0	0	0	5.84594	0	0	5.84594	6.94262	5.84594	0	0	7.23006
539	948	4969	1496	EXC3	6.57268	7.48813	6.97768	0	0	6.57268	0	0	0	0	7.67036	0	0	5.88093	0	0	0	0	0	0	0	0	0	0	0	0	0	0	0	0	0	0	0	0	0	5.88093	0	0	0	0	7.26513	5.88093	0	5.88093	6.57268
540	950	3231	1504	EXC12	6.21661	7.6014	7.46794	0	0	0	0	0	0	0	7.71913	0	0	0	0	0	0	0	0	0	0	0	0	0	0	0	0	0	0	0	0	0	0	0	0	5.52545	0	5.52545	0	0	7.6014	0	0	0	6.62141
541	953	4717	1490	EXC12	6.72663	6.72663	6.72663	0	0	0	0	0	0	0	7.82445	7.41918	0	0	0	0	0	0	0	0	0	0	0	0	0	0	0	0	0	0	0	0	0	0	0	0	0	0	0	0	7.82445	0	0	0	6.72663
542	956	5414	1508	EXC10	6.64669	6.64669	0	0	0	6.64669	0	0	0	0	0	0	0	6.64669	0	0	0	6.64669	0	0	0	0	0	0	0	0	0	0	6.64669	0	0	0	7.33919	0	0	0	0	0	0	0	7.74444	0	0	0	7.33919
543	957	5659	1495	EXC11	7.1317	7.1317	7.1317	7.1317	0	0	0	0	0	0	7.82445	0	0	0	7.1317	0	0	0	0	0	0	0	0	0	0	0	0	0	0	0	0	0	0	0	0	0	0	0	0	0	0	7.1317	0	0	0
544	958	565	1507	EXC2	0	8.06552	6.1215	6.1215	0	0	6.1215	0	0	0	7.72918	0	0	6.1215	6.1215	0	0	0	0	0	0	0	0	0	0	0	0	0	0	0	0	0	0	0	0	0	0	0	0	0	7.50614	0	0	0	0
545	959	1148	1498	EXC4	0	0	0	0	0	0	0	0	0	0	7.26513	7.26513	0	0	0	0	0	0	0	0	0	0	0	0	0	0	0	0	0	0	0	0	0	0	0	0	0	0	0	0	7.26513	7.26513	0	0	7.95793
546	960	4184	1497	EXC2	7.41918	6.72663	7.41918	0	0	0	0	0	0	0	0	6.72663	0	0	0	0	0	0	0	0	0	0	0	0	0	0	0	0	0	0	0	0	0	0	0	0	0	6.72663	0	0	6.72663	0	0	0	7.82445
547	962	3598	1497	EXC2	0	0	8.19901	0	0	0	0	0	0	0	7.50614	0	0	0	0	0	0	0	0	0	0	0	0	0	0	0	0	0	0	0	0	0	0	0	0	0	0	6.81354	0	0	7.91142	0	0	0	6.81354
548	963	7109	1515	endo/astro	7.1317	0	0	0	0	0	0	0	0	0	0	0	0	0	0	7.1317	0	0	0	7.82445	0	0	0	0	0	0	0	0	0	0	0	0	0	8.22978	0	0	0	0	0	0	7.1317	0	0	0	0
549	964	1353	1511	EXC1	5.40817	7.19619	6.50379	0	0	0	0	0	0	0	7.96897	5.40817	0	0	6.09907	0	0	5.40817	0	0	0	0	0	0	0	0	0	0	0	0	0	0	0	0	0	6.09907	0	0	0	6.50379	7.01402	0	0	0	7.35023
550	965	4698	1505	EXC4	0	8.0067	0	0	0	6.90876	0	0	0	0	8.0067	0	0	0	0	0	0	0	0	0	0	0	0	0	0	0	0	0	0	0	0	0	0	0	0	0	0	0	0	0	7.6014	0	0	0	6.90876
551	967	5441	1506	EXC12	6.90876	6.21661	7.82445	0	0	6.21661	0	0	0	0	7.6014	0	0	0	0	0	0	0	0	0	0	0	0	0	0	0	0	0	0	0	0	0	6.21661	0	0	0	0	0	0	0	7.6014	0	0	0	6.90876
552	968	3250	1503	EXC5	0	7.41918	7.82445	0	0	0	0	0	0	0	7.41918	0	0	0	0	0	0	0	0	0	0	0	0	0	0	0	0	0	0	0	0	0	0	0	0	7.41918	0	0	0	0	6.72663	0	0	0	6.72663
553	970	5966	1505	EXC2	0	7.50614	7.91142	0	0	6.81354	0	0	0	0	0	0	0	6.81354	0	0	0	0	0	0	0	0	0	0	0	0	0	0	0	0	0	0	0	0	0	0	0	0	0	0	8.19901	0	0	0	0
554	972	763	1512	EXC8	0	7.1317	0	0	0	0	0	0	0	0	7.82445	0	0	0	0	0	0	0	0	0	0	0	6.43935	6.43935	0	0	0	0	0	0	0	0	0	0	0	0	0	0	0	6.43935	7.5369	0	0	0	7.5369
555	973	2633	1510	EXC2	0	7.50614	7.91142	0	0	6.81354	0	0	0	0	7.91142	0	0	0	0	0	6.81354	0	0	0	0	0	0	0	0	0	0	0	0	0	0	0	0	0	0	0	0	0	0	0	6.81354	0	0	0	0
556	975	3580	1515	EXC1	7.35468	5.7478	7.5369	0	0	0	0	0	0	0	7.94218	6.43935	0	0	5.7478	0	0	0	0	0	0	0	0	0	0	0	0	0	5.7478	0	0	0	0	0	5.7478	0	0	5.7478	0	0	6.84428	0	0	0	5.7478
557	976	4174	1525	EXC3	6.32177	7.01401	7.92977	0	0	7.01401	0	0	0	0	7.01401	0	0	6.32177	0	0	0	0	0	0	0	0	0	0	0	6.32177	0	0	0	0	0	0	0	0	0	6.32177	0	6.32177	0	0	0	0	0	6.32177	0
558	978	7162	1529	endo/astro	8.22978	0	0	7.1317	0	0	0	0	0	0	0	0	0	0	0	0	0	7.1317	0	0	0	0	0	0	0	0	0	0	0	0	0	0	0	7.1317	0	0	0	0	0	0	0	0	0	0	0
559	979	1756	1524	EXC1	0	6.90876	6.90876	0	0	0	6.62141	0	0	0	6.90876	7.1317	0	0	6.90876	0	0	0	0	0	0	0	0	0	0	0	0	0	0	0	0	0	0	0	0	6.21661	6.62141	0	0	0	7.71913	0	0	0	6.21661
560	980	2824	1530	EXC2	0	6.96	6.96	0	6.2678	0	0	0	0	0	7.36515	0	0	0	6.2678	0	0	6.2678	0	6.2678	0	0	6.2678	0	0	6.96	0	0	0	0	0	6.96	6.2678	0	0	0	0	0	0	0	6.2678	6.2678	0	0	0
561	983	6034	1531	EXC2	0	6.76914	7.17422	0	0	7.17422	0	0	0	0	0	0	0	0	0	0	0	7.46171	0	7.17422	0	0	0	0	0	0	0	0	0	0	0	6.07714	0	0	0	6.07714	0	0	0	0	7.17422	0	0	6.76914	6.07714
562	985	301	1522	Inhibitory 2	6.90876	0	0	0	6.90876	0	0	0	0	8.0067	0	0	0	0	0	0	0	6.90876	0	0	0	0	6.90876	0	0	0	0	0	0	0	0	0	0	0	0	0	6.90876	0	0	0	6.90876	6.90876	0	0	0
563	986	4049	1518	EXC2	6.90876	7.6014	6.90876	0	0	6.90876	0	0	0	0	0	6.90876	0	0	0	0	0	0	0	0	0	0	0	0	0	6.90876	0	0	0	0	0	0	0	0	0	6.90876	0	0	0	0	6.90876	0	0	0	6.90876
564	987	4662	1515	Inhibitory 3	0	6.72663	0	0	7.82445	7.41918	0	0	0	0	7.41918	0	0	0	0	0	0	0	0	0	0	0	0	0	0	0	0	0	0	0	0	0	0	0	0	0	6.72663	0	0	0	6.72663	6.72663	0	0	0
565	988	1954	1528	EXC1	5.43054	6.81354	7.21864	0	0	0	0	0	0	0	7.72918	6.81354	0	0	6.1215	0	0	0	0	0	0	0	0	0	0	0	0	0	0	0	0	0	0	0	0	5.43054	0	0	0	0	7.03647	0	0	0	7.62386
566	989	3895	1521	EXC12	7.41918	7.01401	7.92977	0	0	0	0	0	0	0	7.70671	6.32177	0	0	0	0	0	0	0	0	0	0	0	0	0	0	0	0	0	0	0	0	0	0	0	0	0	0	0	0	7.01401	0	0	0	0
567	994	5277	1526	EXC2	7.41918	0	7.41918	0	0	0	0	0	0	0	0	7.41918	0	0	0	0	0	0	0	0	0	0	0	0	0	0	0	0	0	0	0	0	0	0	0	0	0	0	0	0	8.11203	0	0	0	0
568	996	5361	1529	Unknown 1	0	0	0	0	0	0	0	0	0	0	7.41918	0	0	0	0	0	0	6.72663	6.72663	6.72663	0	0	0	6.72663	0	0	6.72663	0	6.72663	0	0	0	0	6.72663	0	0	0	0	6.72663	0	0	0	0	6.72663	0
569	997	1537	1532	EXC1	0	7.47631	7.07112	0	0	0	0	0	0	0	7.76385	6.37883	0	0	7.07112	0	0	0	0	0	0	0	0	0	0	0	0	0	0	0	0	0	0	0	0	0	0	0	0	0	7.07112	0	0	0	7.47631
570	998	2114	1539	Unknown 1	0	8.11203	0	0	0	0	0	0	0	0	8.39963	0	0	0	7.01401	0	0	0	0	0	0	0	0	0	0	0	0	0	0	0	0	0	0	0	0	0	7.01401	0	0	0	0	0	0	0	0
571	999	5885	1538	EXC2	7.1317	7.1317	7.6422	0	0	6.03468	0	0	0	0	0	6.03468	0	0	0	0	0	0	0	0	0	0	0	0	0	0	0	0	6.03468	0	0	0	0	0	0	6.03468	0	0	0	0	7.6422	0	0	7.1317	6.03468
572	1001	5774	1536	EXC2	0	0	8.22978	0	0	0	0	0	0	0	7.1317	7.1317	0	0	0	0	0	0	0	0	0	0	0	0	0	0	0	0	0	0	0	0	0	0	0	0	0	0	0	0	8.22978	0	0	0	0
573	1003	4501	1535	EXC2	7.41918	7.41918	7.41918	0	0	0	0	0	0	0	0	0	0	0	0	0	0	0	0	0	0	0	0	0	0	0	0	0	0	0	0	0	0	0	0	0	0	0	0	0	8.11203	0	0	0	7.41918
574	1004	6138	1545	EXC2	6.68586	7.37838	7.78364	0	5.99396	5.99396	0	0	0	0	0	0	0	0	0	0	0	0	0	0	0	0	0	0	0	0	0	0	0	0	0	0	0	0	0	0	0	0	0	0	8.18897	0	0	0	5.99396
575	1006	3752	1543	Oligo 4	8.22978	7.1317	7.1317	0	0	0	0	0	0	0	0	0	0	0	0	0	0	0	0	7.1317	0	0	7.82445	0	0	0	0	0	0	0	0	0	0	0	0	0	0	0	0	0	0	0	0	0	0
576	1007	3830	1544	EXC2	0	7.33919	7.74444	0	0	7.33919	0	0	0	0	7.33919	0	0	0	0	0	0	0	0	0	0	0	0	0	0	0	0	0	0	0	0	0	6.64669	0	0	0	0	0	0	0	7.74444	0	0	0	0
577	1008	1574	1539	EXC2	0	0	7.1317	0	0	0	0	0	0	0	8.22978	0	0	0	7.1317	0	0	0	0	0	7.1317	0	0	0	0	0	0	0	0	0	0	0	0	0	0	0	0	0	0	0	0	0	0	0	7.1317
578	1010	1506	1548	EXC1	5.68737	7.2941	7.2941	0	0	5.68737	0	0	0	0	7.07112	6.37883	0	0	6.78372	0	0	0	0	0	0	0	0	0	0	5.68737	0	0	0	0	0	0	0	0	0	5.68737	0	0	0	0	7.63038	0	0	0	7.07112
579	1012	2058	1545	Inhibitory 3	0	0	0	0	5.77945	7.16342	0	5.77945	5.77945	7.38641	7.16342	0	0	0	5.77945	0	0	5.77945	0	0	0	0	0	0	0	0	0	0	0	0	0	0	0	0	0	0	0	0	0	0	6.47105	7.16342	0	7.38641	0
580	1013	3622	1543	EXC12	6.72663	6.72663	7.82445	0	0	6.03468	0	0	0	0	7.97854	0	0	6.03468	0	0	0	0	0	0	0	0	0	0	0	0	0	0	0	0	0	0	0	0	0	0	0	0	0	0	6.72663	0	0	0	6.03468
581	1014	3656	1553	EXC1	0	6.6779	7.55264	0	0	0	0	0	0	0	7.37042	6.6779	0	0	6.45507	0	0	5.7635	0	0	0	0	0	0	0	0	0	0	0	0	0	0	0	5.7635	0	0	0	0	0	0	7.37042	0	5.07349	5.7635	7.14743
582	1015	5271	1553	EXC2	0	6.47105	7.85618	0	0	0	0	0	0	0	7.72271	6.47105	0	0	0	0	0	0	0	5.77945	0	0	5.77945	0	0	0	0	5.77945	5.77945	0	0	0	0	0	0	0	0	0	0	0	7.72271	0	0	0	0
583	1017	344	1551	EXC2	0	8.04751	7.82445	0	0	0	0	0	0	0	7.5369	0	0	0	0	0	0	0	0	0	0	0	0	0	0	0	0	0	6.43935	0	0	0	0	0	0	6.43935	0	0	0	0	7.1317	0	0	0	0
584	1018	1228	1555	EXC8	0	7.46171	0	0	0	0	0	0	0	0	7.46171	7.17422	0	0	6.07714	0	0	6.07714	0	0	0	0	0	0	0	0	0	0	0	0	0	0	0	0	0	0	6.76914	0	0	6.07714	6.07714	0	0	0	7.46171
585	1019	5422	1545	EXC3	7.19619	6.50379	7.88896	0	0	0	0	0	0	0	6.50379	7.19619	0	0	0	0	0	0	0	0	0	0	0	0	0	0	0	0	0	0	0	0	0	0	0	0	0	0	0	0	7.6014	0	0	6.50379	6.50379
586	1020	481	1547	EXC2	7.6014	0	7.6014	0	0	0	0	0	0	0	0	0	0	0	6.90876	0	0	0	0	0	6.90876	0	0	0	0	0	0	0	0	0	0	0	0	0	0	0	0	0	0	0	7.6014	0	0	0	7.6014
587	1022	1253	1561	Unknown 1	7.01401	0	0	0	0	0	6.32177	0	0	0	7.41918	0	0	0	6.32177	0	0	6.32177	0	0	0	6.32177	7.41918	0	0	0	0	0	0	0	0	0	7.01401	0	0	6.32177	6.32177	0	0	6.32177	0	0	0	0	6.32177
588	1024	5490	1546	EXC2	0	7.95793	7.95793	0	0	0	0	0	0	0	7.26513	7.26513	0	0	0	0	0	0	0	0	0	0	0	0	0	0	0	0	0	0	0	0	0	0	0	0	0	0	0	0	7.26513	0	0	0	0
589	1026	1637	1564	OPC	5.68737	6.78372	6.78372	0	0	5.68737	0	5.68737	0	0	7.07112	6.37883	5.68737	0	7.07112	0	0	5.68737	0	0	0	5.68737	5.68737	0	0	0	0	0	0	0	0	5.68737	5.68737	0	0	0	0	5.68737	0	0	7.07112	0	5.68737	0	5.68737
590	1028	1401	1568	endo/astro	7.1317	0	0	0	0	0	0	0	0	0	7.1317	0	0	0	0	0	0	0	0	7.1317	0	0	0	0	0	0	0	0	7.1317	0	0	0	7.82445	7.82445	0	0	0	0	0	0	0	0	0	0	0
591	1029	4280	1561	EXC12	6.07714	7.17422	6.76914	0	0	0	0	0	0	0	7.17422	0	0	6.07714	0	0	0	0	0	0	0	6.07714	0	0	0	0	0	0	0	0	0	0	6.07714	0	0	6.07714	0	0	0	0	7.68474	0	0	0	7.46171
592	1030	5495	1565	EXC12	7.01401	7.41918	7.82445	0	0	0	0	0	0	0	7.57325	6.32177	0	0	0	0	5.63042	0	0	0	0	0	0	0	0	0	0	0	5.63042	0	0	0	0	0	0	0	0	0	0	0	6.72663	0	0	0	5.63042
593	1031	3137	1565	EXC12	6.62767	7.18672	7.7254	0	0	5.24533	0	0	0	0	7.7254	0	0	0	0	0	0	0	0	0	0	0	0	0	0	0	0	0	0	0	0	0	0	0	0	0	0	0	0	0	7.18672	0	0	0	7.18672
594	1032	6208	1565	EXC2	6.37883	6.37883	7.47631	0	0	7.47631	0	0	0	0	0	6.37883	0	0	6.37883	0	0	0	0	0	0	0	0	0	0	0	0	0	0	0	0	0	0	0	0	6.37883	0	0	0	0	7.47631	0	0	6.37883	6.37883
595	1034	3628	1559	EXC3	6.57268	6.97768	7.48813	0	0	0	0	0	0	0	7.82445	0	0	5.88093	0	0	0	5.88093	0	0	0	0	0	0	0	0	0	0	0	0	0	0	0	0	0	0	0	0	0	0	6.97768	5.88093	0	6.57268	6.97768
596	1035	3173	1572	EXC12	6.64669	7.65746	7.20575	0	0	5.26428	0	0	0	0	7.82445	0	0	5.26428	0	0	0	0	0	0	0	0	0	0	0	0	0	0	0	0	0	0	0	0	0	0	0	0	0	0	7.4569	0	0	0	6.86957
597	1036	3820	1570	EXC1	5.63042	7.41918	7.70671	0	0	7.01401	0	0	0	0	7.82445	0	0	0	5.63042	0	0	0	0	0	0	0	0	0	0	0	0	0	0	0	0	0	0	0	0	0	0	0	0	0	7.23698	0	0	0	5.63042
598	1038	4551	1575	Unknown 2	5.9172	7.30147	7.16804	0	0	5.22674	0	0	0	0	7.30147	6.32177	0	5.22674	5.9172	0	0	0	0	0	5.22674	0	0	0	0	5.9172	0	0	0	0	5.22674	0	0	0	0	5.22674	0	0	0	0	7.30147	5.22674	0	0	6.32177
599	1040	6945	1571	OPC	0	0	0	0	0	0	0	0	0	0	0	0	0	0	0	0	0	0	0	0	0	7.1317	7.1317	0	0	0	0	0	0	0	0	7.1317	7.1317	0	0	0	0	7.1317	0	0	7.1317	0	7.1317	0	0
600	1041	4057	1567	EXC2	0	0	7.33919	0	0	6.64669	0	0	0	0	8.59149	0	0	0	6.64669	0	0	0	0	0	0	0	0	0	0	0	0	0	0	0	0	0	0	0	0	0	0	0	0	0	7.33919	0	0	0	0
601	1042	1008	1565	Unknown 1	0	7.82445	0	0	0	0	7.1317	0	0	0	7.1317	0	0	0	7.1317	0	0	0	0	0	0	0	0	0	0	0	0	0	0	0	0	0	0	0	0	0	7.1317	0	0	0	7.1317	0	0	0	7.1317
602	1043	4204	1579	Inhibitory 3	5.88093	0	0	6.28547	6.28547	6.28547	0	5.19057	0	7.26513	6.79555	0	6.57268	0	0	0	0	0	0	0	0	0	0	0	0	0	0	0	0	0	0	0	0	0	0	6.57268	6.57268	0	0	0	6.79555	6.57268	0	0	0
603	1044	3357	1571	EXC12	7.17422	7.46171	7.17422	0	0	0	0	0	0	0	7.46171	0	0	0	0	0	0	6.07714	0	0	0	0	0	0	0	0	0	0	6.07714	0	0	0	0	0	0	6.07714	0	0	0	0	6.76914	0	0	0	6.76914
604	1047	4581	1572	Oligo 2	7.1317	0	0	0	0	0	0	0	0	0	7.82445	7.1317	0	0	0	0	0	0	0	0	0	0	7.1317	0	0	0	0	0	0	0	0	0	0	0	0	0	0	0	0	0	8.22978	0	0	0	0
605	1048	5755	1570	EXC3	6.57268	7.26513	7.67036	0	0	0	0	0	0	0	7.26513	7.26513	0	0	0	0	0	0	0	0	0	0	0	0	0	0	0	0	0	0	0	0	0	0	0	0	0	0	0	0	6.57268	0	0	6.57268	7.26513
606	1049	805	1581	Inhibitory 3	0	0	0	0	6.43935	6.43935	0	0	0	7.82445	7.1317	0	7.1317	0	0	0	0	6.43935	0	0	0	0	0	0	0	0	0	0	0	0	0	0	0	0	0	0	0	0	0	0	0	6.43935	6.43935	0	0
607	1050	1273	1575	OPC	0	0	0	0	0	0	0	6.90876	0	6.90876	0	0	0	0	0	0	0	6.90876	0	0	0	6.90876	0	0	6.90876	0	0	0	0	0	0	6.90876	0	0	0	0	0	6.90876	0	6.90876	0	0	6.90876	0	6.90876
608	1051	3294	1573	EXC2	0	0	8.05798	6.2678	0	6.2678	0	0	0	0	7.65267	6.2678	0	0	0	0	0	0	0	0	0	0	0	0	0	0	0	0	0	0	0	0	0	0	0	0	0	0	0	0	7.87572	0	0	0	6.2678
609	1052	588	1574	Oligo 4	0	0	0	0	0	0	0	0	7.33919	0	0	0	0	0	0	0	0	0	0	0	0	6.64669	6.64669	0	0	0	0	0	0	0	0	6.64669	0	0	0	0	0	0	0	0	0	7.74444	0	0	0
610	1055	1789	1583	EXC1	6.21661	6.21661	6.90876	0	0	0	0	0	0	0	7.82445	6.90876	0	0	6.90876	0	0	0	0	0	0	0	6.21661	0	0	0	0	0	0	0	0	0	0	0	0	0	0	0	0	6.21661	7.6014	0	0	0	6.21661
611	1058	5828	1579	EXC2	0	8.11203	7.41918	7.41918	0	0	0	0	0	0	0	0	0	0	0	0	0	0	0	0	0	0	0	0	0	0	0	0	0	0	0	0	0	0	0	0	0	0	0	0	8.11203	0	0	0	0
612	1059	4772	1583	Inhibitory 2	0	5.65849	0	0	7.04216	0	0	0	5.65849	0	7.04216	6.34989	0	0	0	0	0	0	0	0	0	0	0	0	0	0	0	0	0	0	0	0	0	0	0	0	7.26513	0	0	0	7.04216	7.04216	7.44733	0	5.65849
613	1060	5748	1582	EXC3	0	7.01401	7.01401	0	0	0	0	0	0	0	7.92977	7.41918	0	0	0	0	0	0	0	0	0	0	0	0	0	0	0	0	0	0	0	0	0	0	0	0	0	0	0	0	7.41918	0	0	6.32177	6.32177
614	1062	4599	1580	EXC12	6.64669	7.33919	6.64669	0	0	0	0	0	0	0	6.64669	6.64669	0	0	0	0	0	0	0	0	0	0	0	0	0	0	0	0	0	0	0	0	0	0	0	0	0	0	0	0	8.43737	0	0	0	6.64669
615	1063	4272	1593	EXC3	6.43935	7.41918	7.28573	0	0	0	0	0	0	0	7.5369	6.43935	0	0	0	0	0	0	0	0	0	0	0	0	0	0	0	0	0	0	0	0	5.34393	0	0	6.03468	0	0	0	0	7.5369	0	0	6.43935	6.43935
616	1065	3312	1583	EXC12	6.57268	6.57268	7.95793	0	0	0	0	0	0	0	7.26513	7.67036	0	0	0	0	0	0	0	0	0	0	0	0	0	0	0	0	0	0	0	0	0	0	0	0	0	0	0	0	7.67036	0	0	0	0
617	1069	4745	1584	EXC2	0	7.47631	7.76385	0	0	0	0	0	0	0	7.98691	0	0	6.37883	0	0	0	0	0	0	0	0	0	0	0	0	0	0	0	0	0	0	0	0	0	0	0	0	0	0	6.37883	6.37883	6.37883	0	0
618	1070	5230	1597	EXC3	6.62141	7.1317	7.1317	0	0	6.62141	0	0	0	0	7.82445	5.52545	0	0	0	0	0	0	0	0	0	0	0	0	0	5.52545	0	0	0	0	0	0	0	0	0	0	0	0	0	0	7.31389	5.52545	0	6.21661	6.62141
619	1074	3290	1593	EXC12	6.32177	7.57325	7.41918	0	0	6.72663	0	0	0	0	7.57325	5.63042	0	0	0	0	0	0	0	0	0	0	0	0	0	0	0	0	5.63042	0	0	0	0	0	0	0	0	0	0	0	7.01401	0	0	0	7.01401
620	1075	4847	1593	EXC5	0	7.82445	7.82445	0	0	0	0	0	0	0	7.1317	0	0	0	0	0	0	0	0	0	0	0	0	0	0	0	0	0	0	0	0	0	0	0	0	0	0	0	0	0	7.82445	0	0	0	7.1317
621	1079	5332	1591	EXC2	0	0	7.82445	0	0	0	0	0	0	0	8.22978	0	0	0	0	0	0	0	0	0	0	0	0	0	0	0	0	0	0	0	0	0	0	0	0	0	0	0	0	0	7.1317	0	0	7.1317	7.1317
622	1080	6342	1598	EXC2	0	7.70671	7.01401	0	0	7.01401	0	0	0	0	0	0	0	0	0	0	0	0	0	0	0	0	0	0	0	8.11203	0	0	0	0	0	0	0	0	0	0	0	0	0	0	7.70671	0	0	0	0
623	1081	4902	1606	EXC3	0	7.6422	7.41918	0	0	5.34393	0	0	0	0	7.41918	6.03468	0	5.34393	0	0	0	0	0	0	0	0	0	0	5.34393	0	0	0	0	0	0	0	0	5.34393	0	0	0	0	0	0	7.41918	0	0	6.72663	6.03468
624	1083	6115	1603	EXC2	5.77945	7.72271	7.56863	7.16342	0	0	5.77945	0	0	6.876	0	5.77945	0	0	0	0	0	0	0	0	0	0	0	0	0	0	0	0	0	0	0	0	0	0	0	0	0	5.77945	0	6.47105	7.16342	5.77945	0	0	0
625	1085	2191	1606	EXC1	6.14443	6.83651	7.24162	0	0	0	0	0	0	0	8.15748	5.45343	0	0	5.45343	0	0	0	0	0	0	0	0	0	0	0	0	0	0	0	0	0	0	0	0	0	0	5.45343	0	0	7.24162	0	0	0	6.83651
626	1087	3389	1608	OPC	5.9172	7.01401	0	0	0	0	0	0	0	0	7.30147	6.609	0	0	5.9172	0	0	0	0	0	5.9172	0	5.9172	0	0	5.9172	0	0	0	0	0	5.9172	5.9172	0	0	5.9172	5.9172	5.9172	0	5.9172	7.01401	0	5.9172	0	5.9172
627	1088	2357	1602	microglia	7.6014	8.0067	0	0	0	0	0	0	0	0	8.2943	0	0	0	0	0	0	0	0	0	0	0	0	0	0	6.90876	0	0	0	0	0	0	0	0	0	0	0	0	0	0	0	0	0	0	0
628	1091	5881	1600	EXC5	0	7.50614	6.81354	0	0	0	0	0	0	0	6.81354	6.81354	0	6.81354	0	0	0	0	0	0	0	0	6.81354	0	0	0	0	0	0	0	0	0	0	0	0	0	0	0	0	0	7.50614	0	0	0	6.81354
629	1092	6171	1612	EXC12	5.9172	7.8608	7.8608	0	0	5.9172	0	0	0	0	0	6.609	0	5.9172	0	0	5.9172	0	0	0	0	0	0	0	0	0	0	0	0	0	0	0	0	0	0	0	0	0	0	0	7.01401	0	0	0	7.01401
630	1094	6410	1610	EXC2	0	8.1608	7.31389	0	0	0	0	0	0	0	0	7.31389	0	0	0	0	0	6.21661	0	0	0	0	0	0	0	0	0	0	0	0	0	0	0	0	0	0	0	6.21661	0	0	7.6014	0	0	0	6.21661
631	1095	2466	1618	Inhibitory 2	5.20849	5.20849	5.20849	0	6.30345	0	0	6.81354	6.59068	0	6.59068	0	0	0	0	0	0	0	0	0	0	0	0	0	0	0	0	0	5.20849	0	0	0	0	0	0	5.8989	6.59068	7.76838	0	0	6.81354	5.20849	0	0	0
632	1096	2215	1628	EXC1	5.43054	7.37269	6.81354	0	0	0	0	0	0	0	7.50614	6.1215	0	0	6.52623	0	0	0	0	0	0	5.43054	5.43054	0	0	5.43054	0	0	0	0	0	5.43054	0	0	0	5.43054	0	6.1215	0	0	7.03647	0	0	0	7.21864
633	1097	4335	1611	EXC4	0	0	0	0	0	0	0	0	6.90876	7.82445	7.82445	6.21661	0	0	0	0	0	0	0	0	0	0	0	0	0	0	0	0	0	0	0	0	0	0	0	0	0	0	0	0	7.31389	0	0	6.90876	6.21661
634	1098	787	1613	EXC2	0	7.91142	6.81354	0	0	0	0	0	0	0	7.50614	6.81354	0	0	6.81354	0	0	0	0	0	0	0	0	0	0	0	0	0	0	0	0	0	0	0	0	0	0	0	0	0	7.91142	0	0	0	0
635	1099	5903	1606	EXC10	6.90876	8.0067	0	0	0	0	0	0	0	0	0	6.90876	0	0	0	0	0	0	0	0	0	0	0	0	0	0	0	0	0	0	0	0	0	0	0	0	0	0	0	0	8.0067	0	0	0	6.90876
636	1100	2320	1613	EXC1	6.50379	7.19619	6.50379	0	0	0	0	0	0	0	7.6014	7.19619	0	0	5.81214	0	0	5.81214	0	0	0	0	0	0	0	0	0	0	5.81214	0	0	0	0	0	0	0	0	0	0	0	7.19619	0	0	0	6.90876
637	1101	1533	1615	Unknown 1	6.84428	7.1317	0	0	0	0	5.7478	0	0	0	7.5369	5.7478	0	5.7478	6.84428	0	0	0	0	0	0	0	0	0	0	5.7478	0	0	0	0	0	0	0	0	0	0	6.43935	0	0	5.7478	7.5369	5.7478	0	0	6.43935
638	1102	1632	1619	EXC1	6.62141	7.91972	6.21661	0	0	0	0	0	0	0	7.31389	6.21661	0	0	6.21661	0	0	0	0	0	5.52545	0	0	0	0	5.52545	0	0	0	0	0	0	0	0	0	0	0	0	0	6.62141	7.6014	0	0	0	5.52545
639	1104	3367	1612	EXC4	0	7.65267	0	0	0	6.2678	0	0	0	0	7.87572	6.96	0	0	6.2678	0	0	0	0	0	0	0	0	0	0	0	0	0	0	0	0	0	0	0	0	0	6.2678	0	0	0	7.36515	0	0	0	6.96
640	1105	5363	1623	EXC3	5.95484	7.05172	7.74444	0	0	0	0	0	0	0	7.5622	5.95484	0	5.95484	0	0	0	0	0	0	0	0	0	0	0	0	0	0	0	0	0	0	0	0	0	0	0	0	0	0	7.4569	0	0	6.86957	6.35944
641	1106	6308	1611	Inhibitory 3	0	0	0	0	0	7.95793	0	0	0	7.26513	0	0	0	0	0	0	0	0	0	0	0	0	0	0	0	0	0	0	0	0	0	0	0	0	0	7.26513	7.26513	0	0	0	0	7.26513	0	0	0
642	1110	1238	1645	endo/astro	6.62141	0	0	0	0	0	0	0	0	0	7.1317	0	0	0	0	0	0	5.52545	0	0	6.21661	0	0	0	0	6.62141	5.52545	0	5.52545	5.52545	0	0	6.21661	7.46794	5.52545	5.52545	0	6.21661	5.52545	5.52545	6.90876	0	0	5.52545	5.52545
643	1113	803	1624	EXC3	0	7.1317	7.82445	0	0	7.1317	0	0	0	0	7.1317	0	0	0	7.1317	0	0	0	0	0	0	0	0	0	0	0	0	0	0	0	0	0	0	0	0	0	0	0	0	0	0	0	0	7.1317	0
644	1116	4009	1629	OPC	0	0	0	0	0	0	0	6.68586	5.99396	0	6.68586	0	5.99396	0	0	0	0	5.99396	0	0	0	6.68586	5.99396	0	0	5.99396	0	0	0	0	0	5.99396	5.99396	0	0	0	7.09091	7.6014	0	0	5.99396	5.99396	5.99396	0	0
645	1117	1057	1632	endo/astro	7.19619	0	0	0	6.50379	0	0	0	0	0	0	0	0	0	0	0	0	6.50379	0	0	0	0	0	0	6.50379	0	0	0	0	0	0	0	7.19619	0	0	6.50379	0	0	0	0	6.50379	7.88896	0	0	6.50379
646	1119	4323	1630	EXC3	6.1215	6.81354	7.21864	0	0	0	0	0	6.1215	6.1215	6.81354	6.81354	0	0	6.1215	0	0	0	0	0	0	0	0	0	0	0	0	0	0	0	0	0	0	0	0	0	0	0	0	0	7.50614	0	0	6.81354	7.21864
647	1120	1368	1635	Oligo 4	6.90876	0	0	0	0	0	0	0	0	0	7.6014	0	0	0	0	0	0	0	0	0	0	6.90876	6.90876	0	0	0	0	6.90876	0	0	0	6.90876	7.6014	0	0	0	0	0	0	0	0	0	0	0	6.90876
648	1121	582	1640	EXC1	5.84594	7.23006	7.23006	0	0	0	5.84594	5.84594	0	0	6.53764	0	0	0	6.53764	0	0	5.84594	0	0	5.84594	0	0	0	0	0	0	0	0	0	0	0	0	0	5.84594	0	6.53764	0	0	0	7.23006	0	0	5.84594	6.53764
649	1122	870	1638	EXC1	5.68737	7.47631	7.76385	0	0	0	0	0	0	0	7.07112	6.37883	0	0	6.37883	0	0	0	0	0	0	0	0	0	0	0	0	0	0	0	0	0	0	0	0	0	0	0	0	0	7.47631	6.37883	0	0	5.68737
650	1123	4116	1629	EXC2	7.1317	0	7.1317	0	0	7.1317	0	0	0	0	8.22978	0	0	0	0	0	0	0	0	0	0	0	0	0	0	0	0	0	0	0	0	0	0	0	0	0	0	0	0	0	0	0	0	0	7.1317
651	1124	2342	1643	EXC1	5.57655	7.36515	6.2678	0	0	6.67263	0	0	0	0	7.51921	0	0	0	5.57655	0	0	0	0	0	0	0	0	0	0	0	0	0	6.2678	0	0	0	0	0	0	5.57655	5.57655	0	0	0	6.96	0	0	0	7.36515
652	1125	4842	1637	Unknown 2	6.16792	6.16792	0	0	0	6.86001	0	0	0	0	0	6.86001	0	0	0	0	0	0	0	6.16792	6.16792	0	0	0	0	6.16792	0	6.16792	0	0	6.16792	0	6.16792	0	6.16792	6.16792	0	6.16792	0	6.16792	6.86001	6.16792	0	0	0
653	1126	6255	1642	EXC2	0	7.26513	7.26513	0	0	0	0	0	0	0	0	0	0	0	0	0	0	7.26513	0	7.26513	0	0	0	0	0	0	0	0	0	0	0	0	0	7.95793	0	0	0	0	0	0	7.26513	0	0	0	0
654	1127	4627	1637	EXC12	5.88093	7.95793	6.97768	0	0	5.88093	0	0	0	0	7.26513	5.88093	0	0	0	0	0	0	0	0	0	0	0	0	0	0	0	0	5.88093	0	0	0	0	0	0	5.88093	0	0	0	0	7.48813	0	0	0	6.97768
655	1128	1955	1644	EXC1	6.76914	0	7.17422	0	0	0	0	0	0	0	7.17422	7.46171	0	0	7.17422	0	0	0	0	0	0	0	0	0	0	0	0	0	0	0	0	0	0	0	0	6.07714	0	0	0	0	7.17422	6.07714	0	0	7.17422
656	1129	5634	1631	EXC2	6.90876	0	7.6014	0	0	0	0	0	0	0	8.2943	0	0	0	0	0	0	0	0	0	0	0	0	0	0	0	0	0	0	0	0	0	0	0	0	0	0	0	0	0	8.0067	0	0	0	0
657	1130	6453	1648	endo/astro	7.41918	0	0	0	0	0	0	0	0	0	0	0	0	0	0	0	0	7.82445	0	0	0	6.72663	0	0	0	0	0	0	0	0	0	0	6.72663	0	0	0	0	0	0	0	7.41918	0	0	0	0
658	1131	4878	1641	EXC12	5.86328	7.5657	7.24744	0	0	6.2678	0	0	0	0	7.36515	6.55501	0	0	0	0	0	0	0	0	0	0	5.17297	0	0	0	0	0	0	0	0	0	0	0	0	5.86328	0	0	0	0	7.11401	0	0	0	7.36515
659	1132	5653	1632	Calb2+ cells	7.26513	0	0	0	0	0	0	0	0	0	8.36328	7.26513	0	0	0	0	0	0	0	0	0	0	0	0	0	0	0	0	0	0	0	0	0	0	0	7.26513	0	0	0	0	7.26513	0	0	0	0
660	1135	1904	1644	endo/astro	7.6014	0	0	0	0	0	0	0	0	0	7.6014	0	0	0	0	0	0	0	0	6.90876	0	0	0	0	0	0	0	0	0	0	0	7.6014	0	0	6.90876	0	0	0	0	0	0	0	0	0	0
661	1136	3986	1642	endo/astro	0	0	0	0	0	0	0	0	0	0	7.33919	0	0	0	0	0	0	0	0	0	0	0	0	0	0	6.64669	0	0	0	0	0	6.64669	0	0	0	0	6.64669	8.03201	0	0	6.64669	0	6.64669	0	0
662	1137	5069	1654	EXC12	6.41876	7.51629	6.70604	0	0	5.32341	0	0	0	6.41876	7.39857	5.32341	0	5.32341	0	5.32341	0	6.01411	0	0	5.32341	0	0	0	0	0	0	0	0	0	0	0	0	0	0	5.32341	0	0	0	0	7.39857	0	0	0	6.41876
663	1139	811	1640	EXC13	0	7.1317	0	0	0	7.1317	0	0	0	0	7.1317	0	0	0	7.1317	0	0	0	0	0	0	0	0	0	0	0	0	0	0	0	0	0	0	0	0	0	0	0	0	7.1317	7.1317	0	0	7.1317	0
664	1140	4717	1641	EXC2	0	7.67036	6.57268	0	0	0	0	0	0	0	0	0	0	0	0	0	0	0	0	0	0	0	0	0	0	0	0	6.57268	0	0	0	0	0	0	0	6.57268	0	6.57268	0	0	7.95793	0	0	7.26513	6.57268
665	1141	7177	1650	endo/astro	0	0	0	0	0	0	0	0	0	0	0	0	0	0	7.1317	0	7.1317	8.22978	0	0	0	0	0	0	0	0	0	0	0	0	0	0	0	0	0	0	0	7.1317	0	7.1317	0	0	0	0	0
666	1142	1830	1653	EXC1	0	7.45306	6.94262	0	0	0	5.84594	0	0	0	7.63529	6.94262	0	0	6.94262	0	0	0	0	0	0	0	0	0	0	0	0	0	0	0	0	0	0	0	0	5.84594	5.84594	0	0	0	6.94262	0	5.84594	0	5.84594
667	1143	5646	1645	EXC12	6.81354	6.81354	7.50614	0	0	0	0	0	0	0	7.91142	0	0	6.81354	0	0	0	0	0	0	0	0	0	0	0	0	0	0	0	0	0	0	0	0	0	0	0	0	0	0	7.91142	0	0	0	0
668	1145	4112	1646	EXC2	0	6.64669	7.74444	0	0	6.64669	0	0	0	0	0	0	0	0	0	0	0	0	0	0	0	0	0	0	0	0	0	0	6.64669	0	0	0	0	0	0	0	0	0	0	0	7.74444	0	0	0	7.74444
669	1146	7023	1652	Inhibitory 3	0	0	7.41918	0	7.01401	7.92977	0	0	0	0	0	0	0	0	0	0	0	0	0	0	0	0	0	0	0	0	0	0	0	0	0	0	0	0	0	0	0	0	0	0	7.92977	7.01401	0	0	0
670	1147	4089	1653	EXC5	0	6.72663	7.82445	0	0	0	0	0	0	0	6.72663	0	0	0	0	0	0	0	0	0	0	0	0	6.72663	6.72663	0	0	0	0	0	0	0	0	0	0	0	0	0	0	0	7.82445	0	0	0	7.41918
671	1148	2254	1653	endo/astro	7.36515	7.36515	0	0	0	0	0	0	0	0	6.96	0	6.2678	0	6.96	0	0	6.96	0	6.96	0	0	0	0	6.2678	0	0	0	0	0	0	0	6.2678	0	0	0	0	0	0	0	0	0	0	0	6.2678
672	1150	4469	1647	Inhibitory 2	0	0	0	0	0	0	0	7.07112	6.37883	0	7.07112	0	0	0	0	0	0	6.37883	0	0	0	0	0	0	0	0	0	0	0	0	0	0	0	0	0	0	6.37883	0	0	0	7.07112	6.37883	7.47631	0	0
673	1151	5850	1650	EXC12	6.81354	6.81354	7.50614	0	0	0	0	0	0	0	6.81354	6.81354	0	0	0	0	0	0	0	0	0	0	0	6.81354	0	0	0	0	0	0	0	0	0	0	0	7.50614	0	0	6.81354	0	6.81354	0	0	0	0
674	1153	5160	1650	EXC12	6.64669	6.64669	7.33919	0	0	0	0	0	0	0	8.25509	0	0	0	0	0	0	0	0	0	0	0	0	0	0	0	0	0	0	0	0	0	0	0	0	0	0	0	0	0	7.74444	0	0	0	6.64669
675	1154	1675	1663	EXC1	6.59675	7.57672	6.19196	0	0	0	5.50086	0	0	0	7.57672	6.19196	0	0	6.59675	0	0	0	0	0	0	0	0	0	0	0	0	0	0	0	0	5.50086	0	0	0	0	6.19196	0	0	5.50086	6.19196	0	0	0	7.28921
676	1155	2143	1649	EXC8	0	6.72663	0	0	0	0	0	0	0	0	7.82445	7.41918	0	0	6.72663	0	0	0	0	0	0	0	0	0	0	0	0	0	0	0	0	0	0	0	0	0	0	0	0	6.72663	7.41918	0	0	0	6.72663
677	1156	2511	1662	EXC1	5.55067	7.49325	5.55067	0	5.55067	5.55067	5.55067	0	0	0	7.49325	6.64669	0	0	6.24187	0	0	0	0	0	0	0	0	0	0	0	0	0	0	0	0	0	0	0	0	0	5.55067	0	0	0	7.94503	0	0	0	6.64669
678	1157	5429	1661	EXC12	6.32177	7.41918	7.61974	0	5.22674	0	0	0	0	0	7.61974	6.32177	0	0	0	0	0	0	0	0	0	0	0	0	0	5.22674	0	5.22674	5.22674	0	0	0	0	0	0	0	5.22674	5.22674	0	0	7.01401	5.22674	0	0	6.32177
679	1158	1727	1664	Inhibitory 2	5.68737	6.60163	4.99761	0	5.68737	0	0	0	5.68737	0	7.88158	6.60163	0	0	0	0	0	0	0	0	0	0	4.99761	0	0	0	0	0	0	0	0	0	0	0	0	0	4.99761	0	0	0	7.55631	6.60163	5.68737	0	4.99761
680	1159	4268	1661	EXC12	6.96	7.18295	7.18295	5.57655	0	5.57655	0	0	0	0	7.7704	0	0	0	0	0	0	0	0	5.57655	0	0	0	0	0	0	0	0	0	0	0	0	0	0	0	0	0	0	0	0	7.36515	0	0	0	7.36515
681	1161	2154	1665	EXC1	6.43935	7.35468	5.7478	0	0	0	0	0	0	0	8.14279	7.1317	0	0	5.7478	0	0	0	0	0	0	0	0	0	0	0	0	0	0	0	0	0	0	0	0	5.7478	0	0	0	5.7478	7.1317	0	0	0	5.7478
682	1162	3068	1667	EXC1	6.20011	7.58488	7.17967	0	0	5.79566	5.79566	0	0	0	7.40266	6.89224	0	0	6.71012	0	0	5.10555	0	0	0	0	0	0	0	0	0	0	0	0	0	0	0	0	0	5.10555	5.79566	0	0	0	6.48728	0	0	0	6.71012
683	1163	3648	1665	EXC1	5.40817	7.01402	7.01402	0	0	0	5.40817	0	0	0	7.70671	6.50379	0	5.40817	7.01402	0	0	0	0	0	0	0	5.40817	0	0	0	0	0	0	0	0	0	0	0	0	0	6.09907	0	0	0	6.7911	0	0	0	7.01402
684	1167	6022	1660	EXC12	6.53764	7.45306	6.53764	0	5.84594	5.84594	0	5.84594	0	0	7.23006	6.53764	5.84594	0	0	0	0	0	0	5.84594	0	0	0	0	0	0	0	0	0	0	0	0	0	0	0	5.84594	0	6.53764	0	0	7.23006	0	0	0	5.84594
685	1169	6651	1661	Unknown 2	0	0	0	0	0	0	0	0	0	0	0	0	0	0	0	0	0	0	0	0	7.1317	0	0	0	0	7.82445	0	0	0	0	7.1317	0	0	0	0	7.1317	0	0	0	0	8.22978	0	0	0	0
686	1175	5311	1664	EXC5	0	7.98691	7.98691	0	0	6.37883	0	0	0	0	7.47631	0	0	0	0	0	0	0	0	0	0	0	0	0	0	0	0	0	0	0	0	0	0	0	0	0	0	6.37883	0	0	0	0	0	0	7.07112
687	1177	6832	1675	EXC2	0	7.01401	7.01401	0	0	7.70671	0	0	0	0	0	0	0	0	0	0	0	7.01401	0	0	0	7.70671	0	7.01401	0	0	0	0	0	0	0	0	0	0	0	0	0	0	0	0	0	7.01401	0	0	0
688	1178	2661	1674	EXC1	0	7.63038	6.78372	0	0	0	0	0	5.68737	0	7.98691	6.37883	0	0	6.78372	0	0	0	0	0	0	0	0	0	0	0	0	0	0	0	0	0	0	0	0	5.68737	0	0	0	0	6.37883	0	0	0	7.2941
689	1179	5365	1673	endo/astro	7.1317	0	0	0	0	0	0	0	0	0	7.1317	0	0	0	0	0	0	0	0	0	0	0	0	0	0	7.1317	0	0	0	0	0	0	7.1317	0	7.1317	0	0	0	0	0	7.1317	0	0	0	7.1317
690	1181	339	1669	EXC10	7.6014	8.2943	0	0	0	0	0	0	0	0	7.6014	7.6014	0	0	0	0	0	0	0	0	0	0	0	0	0	0	0	0	0	0	0	0	0	0	0	0	0	0	0	0	0	0	0	0	0
691	1182	2194	1671	EXC12	7.76385	7.47631	6.37883	0	0	0	0	0	0	0	7.47631	6.37883	0	0	0	0	0	0	0	0	0	0	0	0	0	0	0	0	0	0	0	6.37883	0	0	0	0	0	0	0	0	0	0	0	0	7.07112
692	1183	2406	1670	EXC2	0	0	7.33919	0	0	0	0	0	0	0	6.64669	6.64669	0	0	0	0	0	0	0	0	0	0	0	0	6.64669	7.33919	0	0	0	0	0	0	0	0	0	0	0	0	0	0	8.03201	0	0	0	7.33919
693	1184	2930	1677	EXC1	5.43054	7.50614	7.37269	0	0	0	5.43054	0	0	0	7.37269	5.43054	0	0	6.52623	0	0	6.1215	0	0	0	0	0	0	0	0	0	0	0	0	0	0	0	0	0	0	5.43054	0	0	0	6.81354	0	0	0	7.50614
694	1188	1417	1678	endo/astro	7.91142	7.50614	0	6.81354	0	0	0	0	0	0	7.50614	0	0	0	0	0	0	6.81354	0	7.50614	0	0	0	0	0	0	0	0	0	0	0	0	0	0	0	0	0	0	0	0	0	0	0	0	0
695	1189	6080	1667	EXC5	0	7.1317	6.43935	0	0	0	0	0	0	0	8.04751	0	0	0	0	0	0	0	0	0	0	0	0	0	0	0	0	0	0	0	0	0	0	0	0	0	0	0	6.43935	0	8.04751	0	0	0	6.43935
696	1191	5048	1672	Inhibitory 3	6.1215	6.1215	0	0	0	0	0	0	6.1215	7.72918	6.81354	0	0	0	0	6.1215	0	0	0	0	6.1215	0	0	0	0	6.1215	0	0	0	0	0	0	0	0	0	6.1215	0	0	0	0	7.21864	6.81354	0	6.1215	0
697	1192	6096	1670	EXC5	0	7.1317	7.5369	0	0	0	0	0	0	0	8.38389	6.43935	0	0	0	0	0	0	0	0	0	0	0	0	0	0	0	0	0	0	0	0	0	0	0	0	0	0	0	0	7.1317	0	0	0	6.43935
698	1197	5847	1673	EXC5	0	7.70671	8.11203	0	0	0	0	0	0	0	7.70671	0	0	0	0	0	0	0	0	0	0	0	0	0	0	0	0	0	0	0	0	0	0	0	0	0	0	0	0	0	7.01401	0	0	0	7.01401
699	1198	5320	1678	EXC5	0	7.5369	7.5369	0	0	6.43935	0	0	0	0	7.82445	0	0	0	0	0	0	0	0	0	0	0	0	0	0	0	0	0	6.43935	0	0	0	0	0	0	0	0	6.43935	0	0	6.43935	0	0	0	7.1317
700	1202	4225	1679	OPC	0	0	0	0	0	0	0	6.43935	0	0	7.1317	0	6.43935	0	0	0	0	7.1317	0	6.43935	6.43935	6.43935	6.43935	0	0	6.43935	0	0	0	0	0	6.43935	0	0	0	0	0	6.43935	0	0	0	0	6.43935	0	0
701	1205	6876	1679	Inhibitory 2	0	7.01401	0	0	7.01401	0	0	0	0	0	0	0	0	0	0	0	0	0	0	0	0	7.01401	0	0	7.01401	0	0	0	0	0	0	0	0	0	0	0	0	0	0	0	8.11203	7.70671	0	0	0
702	1206	1163	1688	Unknown 2	6.50379	0	0	0	0	0	0	0	0	0	6.50379	6.50379	0	0	0	0	0	0	0	0	0	6.50379	6.50379	0	0	6.50379	0	6.50379	0	0	6.50379	6.50379	7.19619	0	0	6.50379	0	0	0	0	6.50379	6.50379	0	0	0
703	1207	6085	1687	EXC5	0	7.47631	8.16917	0	0	6.37883	0	0	0	0	7.07112	0	0	0	0	0	0	0	0	0	0	0	0	0	0	0	0	0	0	0	0	0	0	0	0	0	0	0	0	0	7.76385	0	0	0	6.37883
704	1208	6247	1682	endo/astro	6.37883	6.37883	0	0	0	0	0	0	0	0	0	0	0	0	6.37883	0	0	7.07112	0	8.16917	0	0	0	0	0	0	0	0	0	0	0	0	0	0	0	0	0	6.37883	0	0	6.37883	6.37883	0	0	6.37883
705	1210	3568	1683	Inhibitory 2	0	0	6.03468	0	0	0	0	0	6.03468	0	7.41918	7.41918	0	0	0	0	0	0	0	0	0	0	0	0	0	0	0	0	0	0	0	0	0	0	0	0	0	0	0	0	6.72663	0	7.6422	0	6.03468
706	1211	5114	1690	EXC12	5.88093	6.97768	7.26513	5.88093	0	0	0	0	0	0	7.26513	6.97768	0	0	0	5.88093	0	0	0	0	6.57268	0	0	0	0	0	0	0	0	0	0	0	5.88093	0	0	5.88093	0	0	0	0	7.82445	0	0	0	0
707	1213	5536	1682	EXC12	7.01401	8.11203	7.01401	0	0	0	0	0	0	0	7.70671	0	0	0	0	0	0	0	0	0	0	0	0	0	0	0	0	0	0	0	0	0	0	0	0	0	0	0	0	0	7.01401	0	0	0	7.01401
708	1214	1361	1684	EXC1	0	7.17422	7.17422	0	0	0	6.07714	0	0	0	7.68474	6.76914	0	0	6.76914	0	0	0	0	0	0	0	0	0	0	0	0	0	0	0	0	0	0	0	0	6.07714	6.07714	0	0	0	6.07714	0	0	0	7.17422
709	1216	1373	1690	EXC12	6.50379	6.50379	7.6014	0	0	0	6.50379	0	0	0	8.11203	6.50379	0	0	0	0	0	0	0	0	0	0	0	0	6.50379	0	0	0	0	0	0	0	0	0	0	0	0	0	0	0	0	0	0	0	7.19619
710	1217	5423	1696	Inhibitory 3	4.90032	5.58974	7.45838	0	7.29143	4.90032	0	0	5.99396	0	6.97323	0	0	0	0	0	0	0	0	0	0	0	0	0	0	0	0	4.90032	4.90032	0	0	0	0	0	0	0	7.66591	4.90032	0	0	5.99396	6.50379	0	0	4.90032
711	1218	2611	1686	EXC5	0	7.76385	7.07112	0	0	0	0	0	0	0	7.47631	6.37883	0	0	0	0	0	6.37883	0	0	0	0	0	0	0	0	0	0	0	0	0	0	0	0	0	0	0	0	0	0	7.07112	0	0	0	6.37883
712	1220	2604	1695	EXC4	0	8.22978	0	0	0	0	0	0	0	0	7.1317	0	0	0	0	0	0	0	0	0	0	0	0	0	0	0	0	0	0	0	0	0	0	0	0	0	0	0	0	0	7.1317	0	0	0	7.1317
713	1222	6464	1704	Unknown 2	0	0	0	0	0	0	0	0	0	0	0	0	0	0	6.81354	0	0	0	0	0	6.81354	0	0	0	0	6.81354	0	0	0	0	6.81354	0	7.91142	0	0	6.81354	0	0	0	0	6.81354	6.81354	0	0	0
714	1223	4516	1693	EXC12	6.72663	7.82445	7.41918	0	0	0	0	0	0	0	7.82445	6.72663	0	0	0	0	0	0	0	0	0	0	0	0	0	0	0	0	0	0	0	0	0	0	0	0	0	0	0	0	6.72663	0	0	0	0
715	1224	6336	1703	EXC2	5.95484	7.33919	7.5622	5.95484	0	7.05172	0	0	0	0	0	0	0	6.64669	0	0	0	0	0	0	0	0	0	0	0	5.95484	0	0	0	0	0	0	0	0	0	6.64669	0	0	0	0	7.05172	0	0	6.64669	0
716	1225	4352	1699	EXC5	0	7.91142	7.21864	6.81354	0	0	0	0	0	0	7.21864	0	0	0	0	0	0	0	0	0	6.1215	0	0	0	0	6.1215	0	0	0	0	0	0	0	0	0	0	0	0	0	0	7.50614	0	0	6.1215	6.1215
717	1226	2220	1693	EXC2	0	8.03201	6.64669	0	0	0	0	0	0	0	7.74444	6.64669	0	0	0	0	0	0	0	0	0	0	0	0	0	0	0	0	0	0	0	0	0	0	0	6.64669	0	0	0	0	6.64669	6.64669	0	0	0
718	1227	3416	1707	EXC1	0	7.24162	7.05944	0	0	0	0	0	0	0	8.0885	6.14443	0	0	6.14443	0	0	5.45343	0	5.45343	0	0	0	0	0	0	0	0	0	0	0	0	0	0	0	0	0	0	0	0	7.39566	0	0	0	6.83651
719	1228	1920	1697	EXC4	0	7.6014	0	0	0	0	0	0	0	0	8.2943	0	0	0	0	0	0	0	0	0	0	0	0	0	0	0	0	0	0	0	0	0	0	0	0	0	0	0	0	0	7.6014	0	0	0	7.6014
720	1229	3533	1699	EXC1	0	7.33919	6.64669	0	0	0	0	0	0	0	8.25509	0	0	0	6.64669	0	0	0	0	0	0	0	0	0	0	0	0	0	6.64669	0	0	0	0	0	0	0	0	0	0	0	0	6.64669	0	0	6.64669
721	1231	2224	1715	EXC2	8.02108	0	6.76914	0	0	0	0	0	0	0	6.76914	6.76914	0	0	0	0	0	0	0	0	0	0	7.86699	0	0	0	0	0	0	0	0	0	0	0	0	0	0	0	0	0	7.17422	0	0	0	6.07714
722	1232	1879	1713	EXC1	0	6.98664	6.69927	0	0	5.60312	0	0	0	0	7.90238	5.60312	0	0	6.29442	0	0	0	0	0	0	0	0	0	0	0	0	0	0	0	0	0	0	0	0	0	0	0	0	0	7.54586	0	0	5.60312	7.3918
723	1233	6389	1705	EXC2	7.33919	6.64669	6.64669	0	0	6.64669	0	0	0	0	0	6.64669	0	0	0	0	0	0	0	0	0	0	0	0	0	0	0	0	0	0	0	0	0	0	0	0	0	0	0	0	8.03201	0	0	6.64669	6.64669
724	1234	7631	1716	OPC	0	0	0	6.64669	0	0	0	6.64669	0	0	0	0	0	0	0	0	0	7.33919	0	0	0	6.64669	6.64669	0	0	0	0	0	0	0	0	6.64669	6.64669	6.64669	0	0	0	6.64669	0	0	0	0	6.64669	0	0
725	1237	3809	1707	EXC1	0	7.50614	6.81354	0	0	0	0	0	0	0	7.91142	0	0	0	6.81354	0	0	0	0	0	0	0	0	0	0	0	0	0	6.81354	0	0	0	0	0	0	0	0	0	0	0	6.81354	0	0	0	6.81354
726	1240	4555	1718	endo/astro	0	0	0	7.1317	7.1317	0	0	0	0	0	0	0	0	0	0	0	0	7.1317	0	7.82445	0	0	0	0	0	0	0	0	0	0	0	0	7.1317	0	0	0	0	0	0	0	7.1317	0	0	0	0
727	1243	6677	1719	Inhibitory 3	0	0	0	0	6.2678	8.46334	0	0	0	0	0	0	0	0	0	0	6.2678	0	0	0	0	0	0	0	0	0	0	0	0	0	0	0	0	0	0	0	0	0	0	0	6.96	7.36515	0	0	0
728	1246	1921	1718	EXC1	6.69927	6.29442	6.29442	6.29442	0	6.29442	0	0	0	0	7.90238	6.69927	0	0	6.98664	0	0	0	0	0	0	0	0	0	0	0	0	0	0	0	0	0	0	0	5.60312	0	0	0	0	0	6.69927	0	0	0	6.98664
729	1247	5291	1717	Unknown 2	0	0	0	0	0	0	0	0	0	0	6.72663	6.72663	0	0	0	0	0	0	0	7.41918	6.72663	0	0	0	0	6.72663	0	6.72663	0	0	6.72663	0	0	0	0	6.72663	0	0	0	0	6.72663	6.72663	0	0	0
730	1248	306	1716	EXC8	7.01401	7.01401	0	0	0	0	0	0	0	0	0	7.01401	0	0	7.01401	0	0	0	0	0	0	0	0	0	0	0	0	0	0	0	0	7.01401	0	0	0	0	0	0	0	7.01401	7.70671	0	0	0	7.01401
731	1250	954	1720	Calb2+ cells	0	0	7.26513	0	0	0	0	0	0	0	7.95793	0	0	0	0	0	0	0	0	0	0	0	0	0	0	0	0	0	0	0	0	0	0	0	0	0	0	0	0	8.36328	0	0	0	0	0
732	1251	5917	1720	EXC2	0	7.41918	7.82445	0	0	0	0	0	0	0	8.51739	0	0	0	0	0	0	0	0	0	0	0	0	0	0	0	0	0	0	0	0	0	0	0	0	0	0	0	0	0	6.72663	0	0	0	0
733	1252	2339	1730	EXC1	5.81214	7.19619	6.90876	5.81214	0	5.81214	0	0	0	6.50379	7.41918	0	0	0	5.81214	0	0	0	0	0	0	0	0	0	0	0	0	0	0	0	0	0	0	0	5.81214	0	0	0	0	0	7.41918	5.81214	0	0	7.19619
734	1253	2896	1718	EXC5	0	7.67036	7.26513	0	0	0	0	0	0	0	7.95793	0	0	0	0	0	0	0	0	0	0	0	0	0	0	0	0	0	0	0	0	0	0	0	0	0	0	0	0	0	6.57268	0	0	0	7.26513
735	1254	3544	1722	EXC12	6.64669	6.64669	7.05172	5.95484	0	0	0	0	0	0	7.74444	5.95484	0	0	0	0	0	0	0	0	0	0	0	0	0	0	0	0	5.95484	0	0	0	0	0	0	0	0	0	0	0	7.5622	5.95484	0	0	7.05172
736	1257	5253	1727	EXC5	0	7.1317	7.5369	0	0	6.43935	0	0	0	0	8.22978	0	0	0	0	0	0	0	0	0	0	0	0	0	0	0	0	0	0	0	0	0	0	0	0	0	0	0	0	0	6.43935	0	0	0	7.1317
737	1258	6154	1731	endo/astro	0	0	0	0	0	0	0	0	0	0	8.11203	0	0	0	7.01401	0	0	7.70671	0	7.70671	0	0	0	0	0	0	0	0	0	0	0	0	0	0	0	0	0	0	0	0	0	0	0	0	0
738	1259	1062	1728	EXC1	6.76914	7.86699	0	6.07714	0	0	0	0	0	0	7.68474	6.76914	0	0	6.07714	0	0	0	0	0	0	0	0	0	0	0	0	0	6.07714	0	0	0	0	0	0	0	0	0	0	0	7.17422	0	0	6.07714	6.07714
739	1260	1504	1730	Inhibitory 2	6.21661	0	0	0	6.90876	0	0	0	0	0	6.21661	0	0	0	0	0	0	0	0	0	6.21661	0	0	0	0	0	0	0	0	0	0	0	0	0	0	0	0	0	0	0	6.21661	7.31389	7.31389	6.21661	0
740	1261	2559	1723	EXC1	0	6.90876	8.0067	0	0	0	0	0	0	0	6.90876	6.90876	0	0	6.90876	0	0	0	0	0	0	0	0	0	0	0	0	0	0	0	0	0	0	0	0	0	0	0	0	0	6.90876	0	0	0	6.90876
741	1263	2301	1736	EXC12	6.19196	7.10703	6.88409	0	0	0	0	5.50086	0	0	7.79976	6.19196	0	0	0	0	0	0	0	0	0	0	0	0	0	0	0	0	0	0	0	5.50086	0	0	0	0	0	0	0	0	7.57672	0	0	0	7.57672
742	1264	6193	1727	EXC12	7.01401	7.70671	7.70671	0	0	0	0	0	0	0	7.70671	0	0	0	0	0	0	0	0	0	0	0	0	0	0	0	0	0	0	0	0	0	0	0	0	0	0	0	0	0	7.70671	0	0	0	0
743	1266	2403	1736	Inhibitory 2	6.69927	0	6.29442	0	6.29442	0	0	0	6.69927	0	6.98664	5.60312	0	0	0	0	0	6.29442	0	0	0	0	0	0	0	0	0	0	0	0	0	0	0	0	0	0	0	0	0	0	7.3918	7.3918	6.69927	0	5.60312
744	1267	2655	1739	Unknown 2	0	7.04216	6.75477	0	0	0	0	0	0	0	7.44733	6.75477	0	0	0	0	0	0	0	0	5.65849	0	0	5.65849	0	5.65849	0	0	0	0	5.65849	0	0	0	0	5.65849	0	0	0	0	7.73487	0	0	0	7.04216
745	1268	4856	1735	EXC1	6.16792	7.41918	7.08295	5.47686	0	0	0	0	5.47686	0	7.77568	6.16792	0	0	5.47686	0	0	0	0	0	0	0	0	0	0	0	0	0	0	0	0	0	0	0	0	5.47686	0	0	0	0	7.77568	0	0	0	6.16792
746	1270	3361	1740	EXC1	6.24187	6.64669	6.64669	0	0	0	0	0	0	0	7.33919	6.93405	0	0	6.64669	0	0	5.55067	0	0	0	0	0	0	0	0	0	0	5.55067	0	0	0	0	0	0	5.55067	0	0	0	0	7.62671	0	0	0	7.157
747	1271	3477	1738	EXC12	7.33919	6.64669	6.64669	0	0	0	0	0	0	0	7.33919	0	0	0	0	0	0	0	0	6.64669	6.64669	0	6.64669	0	0	7.74444	0	0	0	0	0	0	0	0	0	0	0	0	0	0	0	0	6.64669	0	0
748	1272	3675	1738	endo/astro	6.90876	0	0	0	0	6.90876	0	0	0	0	8.2943	0	0	0	0	0	0	6.90876	0	6.90876	0	0	0	0	0	0	0	0	0	0	0	0	0	6.90876	0	0	0	0	0	0	0	0	0	0	0
749	1273	4267	1730	EXC12	7.6014	7.19619	7.19619	0	0	0	0	0	0	0	7.88896	0	0	0	0	0	0	0	0	0	0	0	0	0	0	0	0	0	0	0	0	0	0	0	0	0	0	0	0	0	7.6014	0	0	0	6.50379
750	1278	2906	1735	EXC1	6.64669	7.33919	7.33919	0	0	0	6.64669	0	0	0	7.74444	0	0	0	6.64669	0	0	0	0	0	0	0	0	0	0	0	0	0	0	0	0	0	0	0	0	0	6.64669	0	0	0	6.64669	0	0	0	6.64669
751	1281	2555	1738	EXC1	0	7.50614	7.21864	0	0	0	0	0	0	0	7.21864	6.81354	0	0	7.50614	0	0	0	0	0	0	0	0	0	0	0	0	0	0	0	0	0	0	0	0	0	0	0	0	0	7.21864	0	0	0	6.81354
752	1283	2434	1738	EXC1	0	7.19619	7.6014	0	0	6.50379	0	0	0	0	7.6014	0	0	0	7.19619	0	0	0	0	0	0	0	0	0	0	0	0	0	0	0	0	0	0	0	0	6.50379	0	0	0	0	7.19619	0	0	0	6.50379
753	1284	1353	1747	EXC1	6.29442	6.98664	6.69927	5.60312	0	0	6.29442	0	0	0	7.3918	0	0	0	6.29442	0	0	0	0	0	0	0	0	0	5.60312	0	0	0	0	5.60312	0	0	0	0	5.60312	0	6.29442	0	0	5.60312	7.54586	0	0	0	6.29442
754	1285	6494	1747	Inhibitory 3	0	0	7.16342	0	7.16342	6.876	0	0	6.47105	0	0	0	0	0	0	0	0	0	0	0	0	0	0	0	0	0	0	0	0	0	0	0	0	0	0	0	7.56863	0	0	0	6.47105	7.16342	0	0	6.47105
755	1286	5406	1751	EXC5	0	7.3918	7.2096	0	0	5.60312	0	0	0	0	7.90238	0	0	6.29442	0	0	0	6.29442	0	0	0	0	0	0	0	0	0	0	0	0	0	0	0	0	0	5.60312	0	0	0	0	7.3918	0	0	0	6.69927
756	1287	5177	1745	EXC2	0	7.41918	7.70671	6.32177	0	0	0	0	0	0	8.11203	0	0	0	0	0	0	0	0	0	0	0	0	0	0	0	0	0	0	0	0	0	0	0	0	0	0	0	0	0	7.70671	0	0	0	0
757	1288	5760	1745	EXC3	6.68586	5.99396	6.68586	0	0	5.99396	0	0	0	0	8.18897	0	0	0	0	0	0	0	0	0	0	0	0	0	0	0	0	0	0	0	0	0	0	0	0	5.99396	5.99396	0	0	0	7.37838	0	0	5.99396	6.68586
758	1293	4006	1755	EXC2	0	7.19619	6.50379	0	0	0	0	0	0	0	8.11203	0	0	0	6.50379	0	0	0	0	0	0	0	0	0	0	0	0	0	0	0	0	0	7.6014	0	0	0	0	0	0	0	7.19619	0	0	0	0
759	1294	2454	1750	EXC12	6.72663	8.11203	6.72663	6.72663	0	0	0	0	0	0	6.72663	0	0	0	0	0	0	0	0	0	0	0	0	0	0	0	0	0	0	0	0	0	0	0	0	6.72663	0	0	0	0	6.72663	0	0	0	6.72663
760	1295	7767	1761	Unknown 2	0	0	0	0	0	0	0	0	0	0	0	6.72663	0	0	0	0	6.72663	0	0	0	7.41918	0	0	0	0	6.72663	0	6.72663	0	0	6.72663	0	0	0	0	6.72663	0	0	0	0	6.72663	6.72663	0	6.72663	0
761	1297	6361	1760	EXC2	6.72663	7.6422	7.6422	0	0	0	0	0	0	0	0	6.72663	0	0	0	0	0	0	0	0	0	0	0	0	0	0	0	0	0	0	0	0	0	0	0	6.03468	0	0	0	0	7.6422	0	0	7.1317	0
762	1299	6056	1755	Inhibitory 3	5.99396	0	7.37838	5.99396	7.37838	0	0	0	0	0	7.09091	0	0	0	0	0	0	0	0	0	0	0	0	0	0	0	0	0	0	0	0	0	0	0	0	0	7.37838	0	0	0	6.68586	7.09091	0	0	0
763	1300	3162	1754	EXC5	0	7.41918	7.01401	0	0	7.01401	0	0	0	0	7.92977	0	0	0	6.32177	0	0	0	0	0	0	0	0	0	0	0	0	0	0	0	0	0	0	0	0	0	0	0	0	0	7.01401	0	0	0	7.41918
764	1301	5188	1763	EXC12	6.76914	7.46171	7.68474	6.07714	0	0	0	0	0	0	7.68474	0	0	0	0	0	0	0	0	0	0	0	0	0	0	0	0	0	0	0	0	0	0	0	0	0	0	0	0	0	7.46171	0	0	0	6.76914
765	1302	2989	1765	EXC12	7.10095	7.10095	6.81354	0	0	0	0	0	0	0	8.01675	5.71713	0	0	0	0	0	0	0	0	5.71713	0	0	0	0	0	0	0	0	0	0	0	0	0	0	5.71713	0	0	0	0	7.10095	0	0	0	6.81354
766	1303	2200	1765	EXC1	0	6.84428	6.84428	0	0	5.7478	5.7478	0	0	0	7.69097	6.43935	0	0	6.43935	0	0	5.7478	0	0	0	0	0	0	0	5.7478	0	0	0	0	0	0	0	0	0	0	5.7478	0	0	0	7.82445	0	0	0	6.43935
767	1305	3721	1763	EXC1	6.50379	7.88896	6.50379	0	0	0	0	0	0	0	8.11203	7.19619	0	0	6.50379	0	0	0	0	0	0	0	0	0	0	0	0	0	0	0	0	0	0	0	0	0	0	0	0	0	0	0	0	0	6.50379
768	1306	968	1761	EXC4	0	7.01401	0	0	0	0	0	0	0	0	7.01401	0	0	0	7.01401	0	0	0	0	0	0	0	0	0	0	0	0	0	0	0	0	0	0	0	0	7.01401	0	0	0	0	8.11203	7.01401	0	0	7.01401
769	1307	3372	1771	EXC2	0	0	6.81354	0	0	0	0	0	0	0	7.50614	0	0	0	0	0	0	6.81354	0	0	0	0	0	0	6.81354	0	0	0	0	0	0	0	0	0	0	6.81354	0	0	0	0	7.50614	0	0	0	7.91142
770	1308	4637	1771	EXC11	5.95484	7.33919	7.65746	0	0	5.95484	0	0	0	0	7.33919	5.95484	0	0	0	0	0	0	0	0	0	0	0	0	0	5.26428	0	0	5.95484	0	0	0	0	0	0	0	0	0	0	5.26428	7.20575	0	0	0	7.33919
771	1313	5752	1774	Inhibitory 3	5.50086	6.59675	7.28921	5.50086	7.10703	5.50086	0	0	5.50086	0	6.88409	0	0	0	0	0	0	0	0	0	0	0	0	0	0	0	0	0	0	0	0	0	0	0	0	5.50086	7.44326	0	0	0	6.59675	6.59675	0	0	5.50086
772	1317	1942	1761	EXC1	6.81354	0	6.81354	0	0	0	0	0	0	0	7.91142	7.50614	0	0	6.81354	0	0	0	0	0	0	0	0	0	0	0	0	0	0	0	0	0	0	0	0	0	0	0	0	0	6.81354	0	0	0	6.81354
773	1318	5168	1765	EXC2	0	7.01401	7.70671	0	0	0	0	0	0	0	7.70671	7.01401	0	0	0	0	0	0	0	0	0	0	0	0	0	0	0	0	0	0	0	0	0	0	0	0	0	0	0	0	7.70671	0	7.01401	0	0
774	1319	4695	1772	EXC1	0	6.72663	6.72663	0	0	0	6.72663	0	0	0	7.82445	0	0	0	6.72663	0	0	6.72663	0	0	0	0	0	0	0	0	0	0	0	0	0	6.72663	0	0	0	0	6.72663	0	0	0	6.72663	0	0	0	0
775	1321	5768	1766	Inhibitory 3	0	6.43935	7.5369	6.43935	6.43935	6.43935	0	0	0	0	6.43935	6.43935	0	0	0	0	0	0	0	0	0	0	0	0	0	0	0	0	0	0	0	0	0	0	0	0	7.82445	0	0	0	6.43935	6.43935	0	0	0
776	1323	1870	1775	Oligo 1	7.47631	0	0	0	0	0	0	0	0	0	7.98691	0	0	0	0	0	0	0	0	0	0	0	8.16917	0	0	0	0	0	0	0	0	0	0	0	0	0	0	0	0	0	6.37883	0	0	0	7.07112
777	1324	3318	1780	EXC1	0	7.33919	6.64669	0	0	0	0	0	0	0	8.14976	6.64669	0	0	5.95484	0	0	0	0	0	0	0	0	0	0	0	0	0	0	0	0	0	0	0	0	0	0	0	0	0	6.64669	0	0	0	7.74444
778	1325	6071	1782	EXC3	6.57268	7.67036	7.08295	5.47686	5.47686	5.47686	0	0	0	0	7.08295	5.47686	0	6.16792	0	0	0	0	0	0	0	0	0	0	0	0	0	0	0	0	0	0	0	0	0	5.47686	6.16792	0	0	0	7.08295	5.47686	0	5.47686	6.86001
779	1326	1407	1780	EXC12	0	0	7.33919	0	0	0	0	0	0	0	7.33919	0	0	0	0	0	0	6.64669	0	6.64669	0	0	6.64669	0	0	7.74444	0	0	6.64669	0	0	0	0	0	0	0	0	0	0	0	6.64669	0	0	0	6.64669
780	1327	1196	1776	EXC4	0	8.22978	0	0	0	0	0	0	0	0	7.1317	0	0	0	0	0	0	0	0	0	0	0	0	0	0	0	0	0	0	0	0	0	0	0	0	0	0	0	0	0	8.22978	0	0	0	7.1317
781	1329	6679	1773	EXC2	0	8.11203	7.41918	0	0	6.32177	0	0	0	0	0	0	0	0	0	0	0	0	0	0	0	0	0	6.32177	0	0	0	0	6.32177	0	0	0	0	0	0	0	0	6.32177	0	0	7.41918	0	0	0	7.01401
782	1330	1950	1776	EXC10	7.6014	6.90876	0	0	0	0	0	0	0	0	6.90876	0	0	0	6.90876	0	0	0	0	0	0	0	0	0	0	0	0	0	0	0	0	0	0	0	0	0	0	0	0	0	7.6014	0	0	0	6.90876
783	1331	4304	1783	EXC12	6.16792	7.55264	7.26513	0	0	0	0	0	0	0	7.87095	5.47686	0	0	0	0	0	0	0	0	0	0	0	0	0	0	0	0	0	0	0	0	0	0	0	0	0	0	0	0	7.26513	0	0	0	7.41918
784	1332	5280	1775	EXC5	0	7.82445	7.1317	0	0	0	0	0	0	0	7.1317	7.1317	0	7.1317	0	0	0	0	0	0	0	0	0	0	0	0	0	0	0	0	0	0	0	0	0	0	0	0	0	0	7.1317	0	0	0	7.1317
785	1333	4370	1774	EXC1	0	7.1317	0	0	0	0	0	0	0	0	7.1317	0	0	0	7.1317	0	0	0	0	0	0	0	0	0	0	0	0	0	7.1317	0	0	0	0	0	0	0	0	0	0	0	7.82445	0	0	0	7.1317
786	1334	5301	1776	EXC2	6.90876	8.0067	7.6014	0	0	6.90876	0	0	0	0	8.0067	0	0	0	0	0	0	0	0	0	0	0	0	0	0	0	0	0	0	0	0	0	0	0	0	0	0	0	0	0	0	0	0	0	0
787	1335	5496	1785	EXC3	6.81354	7.10095	7.91142	5.71713	0	0	0	0	0	0	7.10095	5.71713	0	5.71713	0	0	0	6.40863	0	0	0	0	5.71713	0	0	0	0	0	0	0	0	0	0	0	0	5.71713	0	0	0	0	6.81354	0	0	6.40863	5.71713
788	1336	1723	1786	Inhibitory 3	6.24187	6.93405	6.64669	0	5.55067	0	0	0	5.55067	0	7.33919	6.64669	0	0	6.64669	0	0	0	0	0	0	0	5.55067	0	0	0	0	0	0	0	0	0	0	0	0	0	7.157	0	0	0	7.157	5.55067	0	0	0
789	1337	5580	1778	EXC12	5.95484	7.05172	7.33919	5.95484	0	5.95484	0	0	0	0	7.5622	0	0	5.95484	0	0	0	0	0	0	0	0	0	0	0	0	0	0	0	0	0	0	0	0	0	0	0	0	0	0	7.5622	0	0	0	7.33919
790	1339	3223	1779	EXC2	0	6.90876	6.90876	0	0	0	0	0	0	0	8.2943	7.6014	0	0	6.90876	0	0	0	0	0	0	0	0	0	0	0	0	0	0	0	0	0	0	0	0	0	0	0	0	0	6.90876	0	0	0	0
791	1340	6312	1794	EXC2	6.98664	7.67933	7.54586	0	0	5.60312	0	0	0	0	0	5.60312	0	0	0	0	0	0	0	5.60312	0	5.60312	6.98664	0	0	0	0	0	0	0	0	0	0	0	0	0	0	5.60312	0	0	7.54586	0	5.60312	0	0
792	1342	4019	1777	EXC2	0	7.6014	7.6014	0	0	0	0	0	0	0	8.2943	0	0	0	0	0	0	0	0	0	0	0	0	0	0	0	0	0	0	0	0	0	0	0	0	0	0	0	0	0	7.6014	0	0	0	0
793	1343	4768	1791	EXC5	0	7.37838	5.99396	0	0	5.99396	0	0	0	0	7.93773	6.68586	0	0	0	0	0	0	0	0	0	0	0	5.99396	0	0	0	0	0	0	0	0	0	0	0	5.99396	0	0	0	0	7.78364	0	0	0	6.68586
794	1344	6696	1782	EXC2	0	7.95793	7.26513	0	0	7.26513	0	0	0	0	0	0	0	0	0	0	0	0	0	0	0	0	0	0	0	0	0	0	0	0	0	0	0	0	0	0	0	7.26513	0	0	0	0	0	7.26513	7.26513
795	1346	4122	1792	Inhibitory 2	6.43935	0	5.7478	0	5.7478	0	0	7.1317	0	0	7.69097	0	0	0	0	0	0	5.7478	0	5.7478	0	0	0	0	0	0	0	0	5.7478	0	0	0	0	0	0	0	7.35468	5.7478	0	0	5.7478	6.43935	5.7478	0	5.7478
796	1348	3871	1790	EXC1	6.72663	6.03468	8.11203	6.03468	0	0	0	0	0	0	6.72663	6.72663	0	0	6.72663	0	0	0	0	0	0	0	0	0	0	6.03468	0	0	0	0	0	0	0	0	0	0	0	0	0	0	7.1317	0	0	0	6.72663
797	1349	5591	1792	EXC12	6.50379	7.19619	7.6014	0	0	0	0	0	0	0	7.6014	6.50379	0	6.50379	0	0	0	0	0	0	0	0	0	0	0	0	0	0	0	0	0	0	0	0	0	0	0	0	0	0	6.50379	0	0	0	7.19619
798	1352	4022	1794	EXC2	0	7.55264	8.36328	0	0	0	0	0	0	0	6.86001	6.16792	0	0	0	0	0	0	0	0	0	0	0	0	0	0	0	0	0	0	0	0	0	6.16792	0	0	0	0	0	0	7.55264	0	0	0	0
799	1353	1872	1800	EXC1	6.94262	6.94262	5.84594	7.45306	0	0	0	0	0	0	7.63529	5.84594	0	0	0	0	0	0	0	0	0	0	6.53764	0	0	0	0	0	5.84594	0	0	0	0	0	0	0	0	0	0	0	7.45306	0	0	0	6.53764
800	1354	4360	1788	EXC1	0	6.64669	6.64669	0	0	0	0	0	0	0	7.74444	0	0	0	6.64669	0	0	0	0	0	0	0	0	0	0	0	0	0	0	0	0	0	0	0	0	0	0	0	0	0	7.74444	0	0	0	7.33919
801	1355	1003	1795	EXC10	6.03468	7.97854	0	6.03468	0	0	0	0	0	0	7.1317	6.72663	0	0	6.03468	0	0	0	0	0	6.03468	0	0	0	0	6.03468	0	0	0	0	0	0	0	0	6.03468	0	0	0	0	0	7.82445	0	0	0	0
802	1357	6682	1792	EXC4	0	8.51739	0	0	0	7.41918	0	0	0	0	0	0	0	0	0	0	0	0	0	0	0	0	0	0	0	0	0	0	0	0	0	0	0	0	0	0	0	0	0	0	7.41918	0	0	0	7.41918
803	1358	2719	1795	Inhibitory 2	7.01401	7.01401	0	0	0	0	0	0	0	0	0	7.01401	0	0	0	0	0	0	0	0	0	0	0	0	0	0	0	0	0	0	0	0	0	0	0	0	0	0	0	0	0	7.70671	7.70671	0	0
804	1361	6652	1795	EXC2	0	7.07112	7.98691	6.37883	0	0	0	0	0	0	0	0	0	0	0	0	0	0	0	0	0	0	0	0	0	0	0	0	0	0	0	0	0	0	0	0	0	0	0	0	8.32328	0	0	0	6.37883
805	1363	7102	1800	Inhibitory 3	0	0	7.2096	0	6.98664	7.79706	0	0	5.60312	0	0	0	0	0	0	0	0	0	0	0	0	0	0	0	5.60312	0	0	0	0	0	0	0	0	0	0	0	5.60312	0	0	0	6.29442	7.2096	0	0	0
806	1364	1779	1795	EXC10	6.81354	0	0	0	0	6.81354	0	0	0	0	7.91142	7.50614	0	0	6.81354	0	0	6.81354	0	0	0	0	0	0	0	0	0	0	0	0	0	0	0	0	0	0	0	0	0	0	0	0	0	0	7.50614
807	1365	4833	1793	EXC12	6.90876	7.6014	7.6014	0	0	0	0	0	0	0	7.6014	0	0	0	0	0	0	0	0	0	0	0	0	0	0	0	0	0	0	0	0	0	0	0	0	0	0	0	0	0	6.90876	0	0	0	6.90876
808	1366	4377	1802	endo/astro	6.07714	6.76914	7.46171	0	0	0	0	0	0	0	7.68474	0	0	0	0	0	0	6.07714	0	6.07714	6.07714	0	0	0	0	0	0	0	0	0	0	0	0	0	0	0	0	0	0	0	7.17422	0	0	0	6.76914
809	1367	5420	1800	Inhibitory 2	0	0	0	0	6.78372	0	0	0	6.78372	0	7.47631	6.37883	0	0	0	0	0	0	0	0	0	0	0	0	0	0	0	0	0	0	0	0	0	0	0	0	0	0	0	0	7.07112	7.2941	7.2941	0	0
810	1368	2059	1806	EXC11	0	6.21661	6.90876	0	0	0	0	0	0	0	8.0067	6.21661	0	0	6.21661	0	0	0	0	0	0	6.21661	6.21661	6.21661	0	0	0	0	6.21661	0	0	0	0	0	0	0	0	0	0	6.21661	6.21661	0	0	0	0
811	1371	3926	1798	EXC2	7.1317	0	7.1317	0	0	0	0	0	0	0	8.22978	0	0	0	7.1317	0	0	0	0	0	0	0	0	0	0	0	0	0	0	0	0	0	0	0	0	0	0	0	0	0	0	0	0	0	7.82445
812	1372	6010	1805	OPC	5.71713	7.32393	7.10095	0	0	7.10095	0	0	0	0	7.79369	0	0	0	0	0	0	0	0	0	0	0	0	0	0	0	0	0	0	0	0	5.71713	0	0	0	0	0	6.40863	0	0	7.32393	0	5.71713	0	5.71713
813	1374	5002	1802	EXC3	5.88093	6.57268	7.26513	0	0	0	0	0	0	0	6.97768	6.97768	0	5.88093	0	0	0	0	0	0	0	0	5.88093	0	0	5.88093	0	0	5.88093	0	0	0	0	0	0	0	0	6.97768	0	0	6.57268	0	0	6.57268	6.97768
814	1375	6169	1809	EXC12	6.29442	6.69927	7.67933	0	0	0	0	0	0	0	8.16466	5.60312	0	5.60312	0	0	0	0	5.60312	0	0	0	0	0	0	0	0	0	0	0	0	0	0	0	0	5.60312	0	0	0	0	7.2096	0	0	0	6.29442
815	1376	4412	1811	Inhibitory 3	6.07714	0	5.38629	0	5.38629	6.48184	5.38629	5.38629	6.07714	7.46171	6.76914	0	6.07714	0	0	0	0	5.38629	0	0	0	0	0	0	0	0	0	0	0	0	0	0	0	0	0	5.38629	6.76914	0	0	5.38629	6.07714	7.32827	0	0	0
816	1377	1962	1805	EXC1	0	7.82445	6.72663	0	0	0	7.41918	0	0	0	7.41918	0	0	0	6.72663	0	0	0	0	0	0	0	0	0	0	0	0	0	0	0	0	0	0	0	0	0	6.72663	0	0	0	6.72663	0	0	0	0
817	1378	2359	1805	EXC11	7.01401	7.41918	5.63042	0	0	6.32177	0	5.63042	0	0	7.70671	5.63042	0	0	5.63042	0	0	0	0	0	0	0	0	0	0	0	0	0	0	0	0	0	0	0	0	5.63042	0	0	5.63042	6.72663	7.01401	0	0	0	6.72663
818	1379	716	1809	Inhibitory 3	6.34989	6.34989	0	0	0	5.65849	5.65849	0	0	7.73487	7.26513	0	0	0	0	0	0	5.65849	0	0	5.65849	0	0	0	0	0	0	0	0	0	0	0	0	0	0	0	0	0	0	0	7.04216	7.04216	0	7.26513	0
819	1381	2492	1807	Unknown 2	0	6.64669	6.64669	0	0	0	0	0	0	0	6.64669	0	0	0	0	0	0	0	0	0	6.64669	0	0	0	0	6.64669	0	0	0	0	6.64669	0	0	0	0	6.64669	0	0	0	0	6.64669	6.64669	0	0	0
820	1382	4941	1816	EXC12	6.01411	6.92894	7.71686	0	0	6.01411	0	0	0	0	7.6216	6.92894	0	5.32341	0	0	0	0	0	0	0	0	0	0	0	0	0	0	0	0	0	0	0	0	0	0	0	0	0	0	7.39857	0	0	0	6.41876
821	1384	1116	1804	EXC12	6.57268	7.95793	6.57268	0	0	0	0	0	0	0	7.67036	0	0	0	0	0	0	6.57268	0	0	0	0	0	0	0	0	0	0	0	0	0	0	0	0	0	0	0	0	0	0	6.57268	0	0	0	6.57268
822	1385	6149	1808	EXC2	0	7.01401	8.11203	0	0	0	0	0	0	0	7.70671	0	0	0	7.01401	0	0	0	0	0	0	0	0	0	0	0	0	0	0	0	0	0	0	0	0	7.01401	0	0	0	0	0	0	0	0	0
823	1387	1939	1812	EXC1	6.84428	7.5369	0	0	0	5.7478	5.7478	0	0	0	7.1317	5.7478	0	0	5.7478	0	0	5.7478	0	0	0	0	0	0	0	0	0	0	0	0	0	0	0	0	0	5.7478	5.7478	0	0	6.43935	7.1317	0	0	0	7.1317
824	1388	2641	1816	EXC1	7.2096	6.29442	6.69927	0	0	0	0	0	0	0	7.54586	6.69927	0	0	6.98664	0	0	0	0	0	0	0	0	0	5.60312	0	0	0	0	0	0	0	0	0	0	0	5.60312	5.60312	0	0	7.2096	0	0	0	7.2096
825	1389	3187	1823	EXC1	5.8289	6.74342	7.07956	5.13869	0	0	5.13869	0	0	0	7.53123	7.07956	0	0	6.23338	0	0	0	0	5.8289	0	0	0	0	0	0	0	0	5.8289	0	0	0	5.13869	0	0	0	5.13869	0	0	0	7.53123	5.13869	0	0	5.13869
826	1390	4982	1816	Inhibitory 2	0	0	0	0	0	0	0	6.72663	6.03468	0	7.82445	6.03468	0	0	0	0	0	0	0	0	0	0	0	0	0	0	0	0	0	0	0	0	0	0	0	6.03468	0	7.82445	0	0	6.03468	6.03468	0	0	6.72663
827	1391	6832	1815	EXC2	0	7.6014	8.2943	0	0	0	0	0	0	0	0	0	0	0	0	0	0	0	0	0	6.50379	0	0	0	0	0	0	0	0	0	0	0	0	0	0	0	0	0	0	0	7.19619	0	0	6.50379	6.50379
828	1393	3451	1808	EXC13	0	7.1317	0	0	0	0	0	0	0	0	7.1317	0	0	0	7.82445	0	0	0	0	0	0	0	0	0	0	0	0	0	0	7.1317	0	0	0	0	0	0	0	7.1317	0	7.1317	0	0	0	0	0
829	1400	632	1826	EXC6	8.2412	5.84594	0	0	0	0	0	0	0	0	5.84594	0	5.84594	0	0	0	0	5.84594	0	0	0	0	7.78937	0	0	0	0	0	0	5.84594	0	0	0	0	5.84594	0	0	0	0	5.84594	6.53764	0	0	0	5.84594
830	1401	3707	1825	endo/astro	7.01401	0	0	0	0	0	0	0	0	0	7.01401	0	0	0	0	0	0	0	0	7.01401	7.01401	0	0	0	7.01401	0	0	0	0	0	0	0	0	8.39963	0	0	0	0	0	0	0	0	0	0	0
831	1402	4216	1816	EXC2	0	7.98691	6.37883	6.37883	0	0	0	0	0	0	7.76385	0	0	0	0	0	0	0	0	0	0	0	0	0	0	0	0	0	0	0	0	0	0	0	0	6.37883	0	0	0	0	7.76385	0	0	0	0
832	1403	4339	1825	endo/astro	7.26513	0	7.26513	0	0	0	0	0	0	0	7.26513	0	0	0	0	0	0	7.95793	0	0	0	0	0	0	0	0	0	0	0	0	0	0	0	0	0	0	0	0	0	0	0	0	0	0	0
833	1405	3443	1822	EXC4	0	7.19619	0	0	0	0	0	0	0	0	8.2943	6.50379	0	0	7.19619	0	0	0	0	0	0	0	0	0	0	0	0	0	0	0	0	0	0	0	0	0	0	0	0	0	6.50379	0	0	0	7.6014
834	1406	3468	1823	EXC1	0	6.21661	6.90876	0	0	0	0	0	0	0	7.6014	6.21661	0	0	7.31389	0	0	0	0	0	0	0	0	0	0	0	0	0	0	6.21661	0	0	6.21661	0	0	6.21661	0	0	0	0	7.31389	0	0	0	7.31389
835	1408	2359	1827	EXC6	7.87572	6.2678	0	0	0	0	0	0	0	0	6.2678	0	0	0	0	0	0	0	0	0	0	0	6.96	0	0	6.2678	0	0	0	0	0	0	0	0	0	0	0	0	0	7.36515	6.96	0	0	6.2678	7.36515
836	1410	2665	1835	EXC4	0	0	0	0	0	6.90876	0	0	0	0	7.6014	0	0	0	6.90876	0	0	0	0	0	0	0	0	0	0	0	0	0	0	0	0	0	7.6014	0	0	0	6.90876	0	0	0	6.90876	0	0	0	7.6014
837	1414	6461	1826	EXC2	0	7.91142	7.50614	0	0	0	0	0	0	0	0	0	0	0	0	0	0	0	0	0	0	0	0	0	0	0	0	0	0	0	0	0	0	0	0	0	0	0	0	0	8.4221	0	0	0	6.81354
838	1415	1450	1829	endo/astro	7.1317	0	0	0	0	0	0	0	0	0	7.82445	0	0	0	7.1317	0	0	0	0	7.82445	0	0	0	0	0	0	0	0	0	0	0	0	0	0	0	0	0	0	0	0	7.1317	0	0	0	0
839	1416	1633	1829	EXC1	0	7.82445	7.41918	0	0	0	0	0	0	0	7.41918	6.72663	0	0	6.72663	0	0	0	0	0	0	0	0	0	0	0	0	0	0	0	0	0	0	0	0	0	0	0	0	0	7.41918	0	0	0	6.72663
840	1417	2768	1835	endo/astro	0	0	0	0	0	0	0	0	0	0	7.6014	6.90876	0	0	0	0	0	0	0	7.6014	0	0	0	0	0	0	0	0	0	6.90876	0	0	6.90876	0	0	0	0	0	0	0	6.90876	6.90876	0	0	0
841	1418	4595	1825	EXC5	0	7.41918	7.01401	0	0	0	0	0	0	0	8.11203	7.01401	0	0	0	0	0	6.32177	0	0	0	0	0	0	0	0	0	0	0	0	0	0	0	0	0	0	0	0	0	0	7.01401	0	0	0	7.01401
842	1419	4612	1824	EXC11	6.16792	7.55264	7.26513	0	0	6.16792	0	0	0	0	7.55264	6.86001	0	6.86001	0	0	0	0	0	0	0	0	0	0	0	0	0	0	0	0	0	0	0	0	0	0	0	0	0	6.16792	7.26513	0	0	0	0
843	1420	3252	1834	EXC1	5.77945	6.876	7.38641	0	0	0	5.77945	0	0	0	7.72271	6.47105	0	0	6.876	0	0	0	0	0	0	0	0	0	0	0	0	0	0	0	0	0	0	0	0	0	5.77945	0	0	0	7.38641	0	0	0	6.876
844	1421	5042	1826	EXC2	0	0	7.91142	0	0	0	0	0	0	0	7.91142	0	0	0	0	0	0	0	0	0	0	0	0	0	0	0	0	0	0	0	0	0	0	0	0	0	0	0	0	0	7.91142	0	0	0	7.50614
845	1422	551	1824	EXC10	6.64669	6.64669	0	0	0	0	0	0	0	0	8.03201	0	0	0	6.64669	0	0	0	0	0	0	0	0	0	0	0	0	0	0	0	0	0	0	0	0	0	0	0	0	0	8.25509	0	0	0	6.64669
846	1424	3081	1837	EXC1	7.03269	6.62767	5.24533	0	0	5.93584	5.93584	0	0	0	7.32015	5.93584	0	0	6.85055	0	0	0	0	0	0	5.24533	5.24533	0	0	0	0	0	5.24533	0	0	5.24533	0	0	0	0	5.93584	6.34043	0	0	6.85055	0	5.24533	0	7.18672
847	1425	3358	1836	Oligo 5	8.58192	0	0	0	0	0	0	0	0	0	7.6014	0	0	0	0	0	0	0	0	0	0	0	7.19619	6.50379	0	0	0	0	0	0	0	0	0	0	0	0	0	0	0	0	0	0	6.50379	0	0
848	1426	1948	1832	EXC8	0	7.26513	0	7.26513	0	0	0	0	0	0	0	0	0	0	7.26513	0	0	0	0	0	0	0	0	0	0	0	0	0	0	0	0	0	0	0	0	7.26513	0	0	0	7.26513	7.26513	0	0	0	7.26513
849	1427	2735	1839	EXC1	0	6.97768	6.97768	0	0	0	0	0	0	0	6.57268	7.48813	0	0	7.26513	0	0	0	0	0	0	0	0	0	0	0	0	0	0	0	0	0	0	0	0	0	0	0	0	0	7.48813	0	0	0	7.67036
850	1429	6814	1836	EXC2	0	7.82445	7.35468	5.7478	0	6.43935	0	0	0	0	0	5.7478	0	0	0	0	0	5.7478	0	0	5.7478	0	0	0	5.7478	0	0	0	0	0	0	0	0	0	0	0	0	0	0	0	7.1317	0	0	5.7478	7.5369
851	1433	6291	1839	Inhibitory 3	5.22674	0	7.01401	5.22674	7.16804	5.22674	0	0	6.32177	0	7.01401	0	0	0	0	0	0	0	0	0	0	0	0	0	0	0	0	0	0	0	0	0	0	0	0	0	7.52448	0	0	0	5.22674	7.52448	0	0	0
852	1434	2561	1839	Unknown 2	5.55067	7.33919	6.93405	0	0	5.55067	0	0	0	0	6.24187	5.55067	0	0	6.64669	0	0	0	0	0	0	0	0	0	0	5.55067	0	5.55067	0	0	5.55067	0	0	0	0	5.55067	6.24187	0	0	0	7.33919	5.55067	5.55067	0	7.157
853	1435	4213	1835	EXC2	0	0	8.39963	0	0	0	0	0	0	0	7.01401	0	0	0	0	0	0	0	0	0	0	0	0	0	0	0	0	0	7.01401	0	0	0	0	0	0	7.01401	0	0	0	0	0	0	0	0	7.01401
854	1436	2319	1841	EXC5	0	7.47631	7.07112	0	0	0	0	0	0	0	7.98691	0	0	0	0	0	0	0	0	0	0	0	0	0	0	0	0	0	0	6.37883	0	0	0	0	0	0	0	0	0	0	7.47631	6.37883	0	0	6.37883
855	1437	3454	1840	EXC1	0	7.01401	7.01401	0	0	0	0	0	0	0	7.01401	0	0	0	7.70671	0	0	0	0	0	0	0	0	0	0	0	0	0	0	0	0	0	0	0	0	7.01401	0	0	0	0	7.01401	0	0	0	7.01401
856	1440	3279	1852	EXC1	6.41876	7.26513	7.26513	0	0	0	0	0	0	0	7.26513	7.39857	0	0	5.32341	0	0	0	0	0	0	0	0	0	0	0	0	0	0	0	0	0	0	0	0	0	0	0	0	0	7.39857	0	0	0	7.39857
857	1441	4079	1847	EXC1	6.7911	7.01402	6.7911	0	0	5.40817	0	0	0	0	7.35023	6.09907	0	0	5.40817	0	0	0	0	0	5.40817	0	6.50379	0	0	0	0	0	0	0	0	0	0	0	0	5.40817	0	0	0	0	7.48368	0	0	0	7.19619
858	1443	6787	1847	EXC2	0	7.67036	7.67036	0	0	0	0	0	0	0	0	6.57268	0	0	0	0	0	6.57268	0	6.57268	0	0	0	0	0	0	0	0	0	0	0	0	0	0	0	0	0	0	0	0	7.67036	0	0	0	7.26513
859	1444	4764	1849	Inhibitory 2	5.43054	0	0	0	6.52623	0	0	7.03647	0	0	7.50614	5.43054	0	0	0	0	0	5.43054	0	0	6.1215	0	0	0	0	5.43054	0	0	0	0	0	0	0	0	0	5.43054	5.43054	6.1215	0	0	7.21864	6.1215	5.43054	0	6.1215
860	1446	526	1853	EXC1	6.76914	7.68474	6.07714	6.07714	0	6.07714	0	0	0	0	7.46171	0	0	0	6.76914	0	0	0	0	6.07714	0	0	0	0	0	0	0	0	0	0	0	0	0	0	0	0	0	6.07714	0	0	6.76914	0	0	0	7.17422
861	1449	2200	1844	EXC12	6.57268	7.67036	6.57268	0	0	0	0	0	0	0	7.95793	0	0	0	0	0	0	0	0	0	0	0	0	0	0	0	0	0	0	0	0	0	0	0	0	0	0	0	0	0	7.26513	0	0	0	7.26513
862	1452	1353	1846	EXC11	0	8.2943	6.90876	0	0	0	0	0	0	0	7.6014	0	0	0	0	0	0	0	0	0	0	0	0	0	0	0	0	0	0	0	0	0	0	0	0	0	0	0	0	6.90876	7.6014	0	0	0	0
863	1453	4599	1847	EXC12	7.19619	6.50379	7.6014	0	0	0	0	0	0	0	7.88896	0	0	0	0	0	0	0	0	0	0	0	0	0	0	6.50379	0	0	0	0	0	0	0	0	0	0	0	0	6.50379	0	7.19619	0	0	0	6.50379
864	1454	746	1848	EXC4	0	6.90876	0	0	0	0	0	0	0	0	6.90876	6.90876	0	0	0	0	0	0	0	0	0	0	0	0	6.90876	0	0	0	0	0	0	0	0	0	6.90876	0	0	0	0	0	6.90876	6.90876	0	0	6.90876
865	1455	4725	1855	Inhibitory 2	6.32177	0	0	0	6.32177	0	0	0	6.32177	0	7.41918	5.63042	0	0	0	0	0	0	0	0	0	0	0	0	0	0	0	0	0	0	0	0	0	0	0	0	0	0	0	5.63042	6.72663	7.41918	7.57325	0	0
866	1459	4462	1851	EXC3	0	7.30147	5.9172	0	5.9172	5.9172	0	0	0	6.609	7.52448	0	0	5.9172	0	0	0	0	5.9172	0	0	0	0	5.9172	0	0	0	0	5.9172	0	0	0	0	5.9172	0	0	0	0	5.9172	0	7.30147	0	0	5.9172	0
867	1460	1816	1850	EXC12	7.26513	7.26513	7.26513	0	0	7.26513	0	0	0	0	7.95793	0	0	0	0	0	0	0	0	0	0	0	0	0	0	0	0	0	0	0	0	0	0	0	0	0	0	0	0	0	7.26513	0	0	0	0
868	1462	1601	1860	Inhibitory 2	6.37883	5.68737	0	0	6.78372	0	0	0	6.37883	0	7.88158	7.07112	0	0	0	0	0	0	0	0	0	0	5.68737	0	0	0	0	0	0	0	0	0	0	0	0	0	0	5.68737	0	0	7.07112	6.78372	5.68737	0	0
869	1463	5481	1851	Inhibitory 2	0	6.32177	0	0	7.41918	0	0	7.01401	0	0	7.01401	0	0	0	0	0	0	0	0	6.32177	0	0	0	0	0	0	0	0	6.32177	0	0	0	0	0	0	0	6.32177	7.70671	0	0	0	7.41918	0	0	0
870	1464	6207	1854	EXC4	0	7.67036	0	0	0	7.26513	0	0	0	0	7.67036	0	0	0	0	0	0	0	0	0	0	0	0	0	0	0	0	0	0	0	0	0	0	0	0	0	0	0	0	0	7.95793	0	0	0	6.57268
871	1465	2922	1855	OPC	0	6.72663	0	0	0	0	0	0	0	0	0	0	0	0	0	0	0	0	0	0	0	6.72663	7.41918	0	0	0	0	0	0	0	0	6.72663	6.72663	0	0	0	0	6.72663	0	0	6.72663	0	6.72663	0	7.41918
872	1469	2946	1859	EXC5	0	7.50614	6.81354	6.81354	0	0	0	0	0	0	7.91142	0	0	0	0	6.1215	0	6.1215	0	0	6.1215	0	0	0	0	0	0	0	6.1215	0	0	0	0	0	0	0	0	0	0	0	7.21864	0	0	0	6.1215
873	1470	5616	1872	endo/astro	0	5.95484	0	0	0	0	0	0	0	0	8.14976	0	0	0	5.95484	0	0	0	0	7.5622	0	0	0	6.64669	0	0	0	0	5.95484	0	0	0	0	0	0	0	5.95484	0	0	0	0	5.95484	0	0	6.64669
874	1473	4061	1865	EXC2	8.17453	5.77945	5.77945	0	0	0	0	0	0	0	0	0	0	0	0	0	0	0	0	0	0	0	7.97392	5.77945	0	0	0	0	0	0	0	0	0	0	0	0	0	0	0	0	7.38641	0	0	0	6.876
875	1474	6055	1866	EXC3	0	7.26513	6.57268	0	0	0	0	0	0	0	8.181	6.57268	0	0	0	0	0	0	0	0	0	0	0	0	0	6.57268	0	0	0	0	0	0	0	0	0	0	0	0	0	0	7.67036	0	0	6.57268	0
876	1477	2845	1867	EXC10	6.76914	6.07714	0	0	0	0	0	0	0	0	7.17422	8.02108	0	0	0	0	0	0	0	0	0	0	0	0	0	0	0	0	0	0	0	0	0	0	0	0	0	0	0	0	8.02108	0	0	0	6.76914
877	1478	1336	1859	EXC4	0	8.51739	0	6.90876	0	0	0	0	0	0	7.6014	0	0	0	0	0	0	0	0	0	0	0	0	0	0	0	0	0	0	0	0	0	0	0	0	0	0	0	0	0	7.6014	0	0	0	0
878	1480	4167	1864	EXC5	0	7.01401	6.32177	0	0	0	0	0	0	0	7.92977	7.01401	0	0	0	0	0	0	0	0	0	0	0	0	0	6.32177	0	0	0	0	0	6.32177	0	0	0	0	0	6.32177	0	0	7.01401	0	0	0	6.32177
879	1481	5473	1864	Inhibitory 2	0	5.95484	0	0	7.33919	0	0	7.5622	0	0	6.64669	0	5.95484	0	0	0	0	5.95484	0	5.95484	0	0	5.95484	0	0	0	0	0	0	0	0	0	0	0	0	0	6.64669	6.64669	0	0	6.64669	7.05172	0	0	0
880	1482	1811	1868	EXC2	6.90876	6.90876	7.6014	0	0	6.90876	0	0	0	0	8.2943	6.90876	0	0	0	0	0	0	0	0	0	0	0	0	0	0	0	0	0	0	0	0	0	0	0	0	0	0	0	0	0	0	0	0	0
881	1483	2656	1864	EXC1	0	6.81354	6.81354	0	0	0	0	0	0	0	7.50614	0	0	0	6.81354	0	0	0	0	0	0	0	0	0	0	0	0	0	6.81354	0	0	0	0	0	0	0	0	0	0	0	7.50614	0	0	0	7.91142
882	1484	4148	1868	EXC12	5.88093	7.82445	7.26513	0	0	0	0	0	0	0	7.67036	0	0	0	0	0	0	0	0	0	0	0	0	0	0	5.88093	0	0	0	0	0	0	0	0	0	0	0	0	0	0	7.67036	0	0	0	6.57268
883	1485	4303	1866	EXC1	0	6.90876	6.90876	0	0	0	0	0	0	0	8.2943	0	0	0	6.90876	0	0	0	0	0	0	0	0	0	0	0	0	0	0	0	0	0	0	0	0	0	0	0	0	0	6.90876	0	0	0	6.90876
884	1486	4472	1879	Inhibitory 3	4.82396	5.9172	5.9172	0	5.9172	5.9172	5.51308	0	4.82396	7.30147	7.01401	0	6.76296	0	4.82396	0	0	0	4.82396	0	0	0	0	4.82396	0	0	0	0	4.82396	0	0	4.82396	4.82396	4.82396	0	6.20421	4.82396	4.82396	4.82396	4.82396	6.42695	6.20421	4.82396	4.82396	4.82396
885	1487	5826	1867	EXC4	0	7.26513	0	0	0	0	0	0	0	0	7.95793	0	0	0	0	0	0	7.26513	0	0	0	0	0	0	0	0	0	0	0	0	0	0	0	0	0	0	0	0	0	0	8.36328	0	0	0	0
886	1491	1348	1867	EXC13	0	8.2943	0	0	0	0	0	0	0	0	0	0	0	0	6.90876	0	0	0	0	0	0	0	0	0	0	0	0	0	0	0	0	0	0	0	0	0	0	0	0	6.90876	8.2943	0	0	0	0
887	1492	5744	1868	EXC2	0	0	6.64669	0	0	0	0	0	0	0	8.25509	6.64669	0	0	0	0	0	0	0	0	0	0	0	0	0	0	0	0	0	0	0	0	0	0	0	0	0	0	0	0	7.33919	6.64669	0	0	7.74444
888	1493	5841	1868	EXC5	0	7.6014	7.6014	0	0	0	0	0	0	0	6.90876	0	0	0	0	0	0	0	0	0	0	0	0	0	0	0	0	0	6.90876	0	0	0	0	0	0	0	0	0	0	0	7.6014	0	0	0	7.6014
889	1496	4371	1880	EXC1	6.32177	7.41918	7.01401	0	0	5.63042	5.63042	0	0	0	7.23698	7.01401	0	0	5.63042	0	0	0	0	0	0	0	0	0	0	0	0	0	0	0	0	0	0	0	0	5.63042	0	0	0	0	7.23698	0	0	0	7.23698
890	1497	604	1871	EXC10	7.01401	8.11203	0	0	0	0	0	0	0	0	7.70671	7.01401	0	0	0	0	0	0	0	0	0	0	0	0	0	0	0	0	0	0	0	0	7.01401	0	0	0	0	0	0	0	7.01401	0	0	0	0
891	1499	660	1877	EXC8	7.17422	7.46171	0	0	0	6.76914	0	0	0	0	6.07714	0	0	0	0	0	0	6.07714	0	0	0	0	0	0	0	0	0	0	0	0	0	0	0	7.46171	6.76914	0	0	0	0	6.07714	6.07714	0	0	0	7.17422
892	1500	6608	1881	EXC2	0	7.26513	7.67036	5.88093	0	6.97768	0	0	0	6.57268	0	6.57268	0	0	0	0	0	0	0	5.88093	0	0	0	0	0	0	0	0	0	0	0	0	0	0	0	5.88093	0	0	0	0	6.97768	5.88093	0	0	6.57268
893	1504	4499	1881	EXC4	0	7.01401	0	0	0	0	0	0	0	0	8.39963	0	0	0	0	0	0	0	0	0	0	0	0	0	0	0	0	0	0	0	0	0	7.01401	0	0	7.01401	0	0	0	0	0	0	0	0	0
894	1505	5255	1886	EXC12	5.10555	7.17967	7.66488	0	0	0	0	0	0	0	7.80792	5.10555	0	0	0	0	0	0	0	0	0	0	5.10555	0	0	0	0	0	0	0	0	0	0	0	0	0	0	0	0	0	7.49792	5.10555	0	0	7.29737
895	1506	6041	1873	EXC12	7.01401	7.01401	7.70671	0	0	0	0	0	0	0	8.11203	0	0	0	0	0	0	0	0	0	0	0	0	0	0	0	0	0	0	0	0	0	0	0	0	0	0	0	0	0	7.70671	0	0	0	0
896	1507	2794	1880	Inhibitory 2	5.50086	0	0	0	7.10703	5.50086	0	5.50086	0	0	6.59675	0	0	0	0	0	0	5.50086	0	0	0	0	0	0	0	5.50086	0	0	0	0	0	0	0	0	0	7.10703	0	7.79976	0	0	7.44326	6.59675	0	0	0
897	1508	2153	1876	Calb2+ cells	7.01401	0	7.01401	0	0	0	0	0	0	0	8.39963	0	0	0	0	0	0	0	0	0	0	0	0	0	0	0	0	0	0	0	0	0	0	0	0	0	0	0	0	7.01401	7.70671	0	0	0	0
898	1510	5421	1887	EXC12	6.2678	8.05798	6.67263	0	0	5.57655	0	0	0	0	7.7704	0	0	5.57655	0	0	5.57655	0	0	0	0	0	0	0	0	0	0	0	0	0	0	0	0	0	0	0	0	0	0	0	6.96	0	0	0	6.96
899	1511	3019	1883	EXC1	0	7.48813	5.88093	0	0	5.88093	6.57268	0	0	0	7.48813	0	0	0	7.67036	0	0	0	0	0	0	0	0	0	0	0	0	0	0	0	0	0	0	0	0	0	6.97768	0	0	0	6.57268	0	5.88093	5.88093	0
900	1513	4770	1878	EXC10	7.67036	6.57268	0	0	0	0	0	0	0	0	7.67036	7.26513	0	0	0	0	0	0	0	0	6.57268	0	0	0	0	6.57268	0	0	0	0	0	0	0	0	0	0	0	0	0	0	7.26513	0	0	0	6.57268
901	1516	5385	1884	Unknown 1	0	0	0	0	0	0	7.01401	0	0	0	7.70671	0	0	0	7.01401	0	0	0	0	0	0	0	0	7.01401	0	0	7.01401	0	7.01401	0	0	0	0	0	0	0	0	0	0	0	0	0	0	0	7.01401
902	1521	5877	1881	EXC2	7.01401	0	7.01401	0	0	7.01401	0	0	0	0	7.70671	7.01401	0	0	0	0	0	0	0	0	0	0	0	0	0	0	0	0	0	0	0	0	0	0	0	0	0	0	0	0	7.70671	0	0	0	7.01401
903	1522	6672	1883	EXC2	7.1317	7.1317	7.1317	7.1317	0	0	0	0	0	0	0	7.1317	0	0	0	0	0	0	0	0	0	0	0	0	0	0	0	0	0	0	0	0	0	0	0	7.1317	0	0	0	0	7.1317	0	0	0	7.1317
904	1526	6103	1897	EXC12	6.32177	6.32177	7.01401	0	0	0	0	0	0	0	7.92977	6.32177	0	0	0	0	0	0	0	0	0	0	0	0	0	0	0	0	0	0	0	0	7.01401	0	0	0	0	0	0	0	7.70671	0	0	0	7.01401
905	1527	411	1891	endo/astro	7.82445	0	0	0	0	0	0	0	0	0	7.1317	0	0	0	0	0	0	0	0	0	0	7.82445	0	7.1317	7.1317	0	0	0	0	0	0	0	0	0	0	0	0	0	0	0	0	0	0	0	0
906	1530	4771	1892	EXC12	7.41918	6.72663	7.41918	0	0	0	0	0	0	0	7.82445	6.72663	0	0	0	0	0	0	0	0	0	0	0	0	0	0	0	0	0	0	0	0	0	0	0	0	0	0	0	0	6.72663	0	0	0	0
907	1531	6465	1891	EXC2	6.64669	8.03201	8.03201	0	0	0	0	0	0	0	0	0	0	0	0	0	0	0	0	0	0	0	0	0	0	0	0	0	0	0	0	0	0	0	0	0	0	0	0	0	7.74444	0	0	0	6.64669
908	1532	1270	1895	EXC2	0	8.25509	6.64669	0	0	0	0	0	0	0	7.33919	6.64669	0	0	6.64669	0	0	0	0	7.33919	0	0	0	0	0	0	0	0	0	0	0	0	0	0	0	0	0	0	0	0	0	0	0	0	0
909	1533	1928	1889	EXC1	6.97768	6.57268	6.97768	0	5.88093	0	5.88093	0	0	0	7.67036	0	0	0	5.88093	0	0	5.88093	0	0	5.88093	0	5.88093	0	0	5.88093	0	0	0	0	0	0	0	0	0	0	5.88093	0	0	0	7.26513	0	0	0	5.88093
910	1535	607	1889	EXC10	6.90876	8.2943	0	0	0	6.90876	0	0	0	0	8.0067	0	0	0	0	0	0	0	0	0	0	0	0	0	0	0	0	0	0	0	0	0	0	0	0	0	0	0	0	0	6.90876	0	0	0	0
911	1536	2025	1889	Unknown 1	6.72663	6.72663	0	0	0	0	6.72663	0	0	0	7.82445	0	0	0	7.82445	0	0	0	0	0	0	0	0	0	0	0	0	0	0	0	0	0	0	0	0	0	6.72663	0	0	0	7.41918	0	0	0	0
912	1537	6801	1891	EXC2	0	7.6014	8.11203	6.50379	0	0	0	0	0	0	0	0	0	0	0	0	0	0	0	0	0	0	0	0	0	0	0	0	0	0	0	0	0	0	0	0	0	0	0	0	8.2943	0	0	0	0
913	1538	2732	1892	EXC4	0	6.50379	0	6.50379	0	0	0	0	0	0	6.50379	7.19619	0	0	0	0	0	0	0	0	0	0	0	0	0	6.50379	0	0	0	0	0	0	0	0	0	0	0	0	0	0	8.11203	0	6.50379	0	7.19619
914	1539	7519	1893	Inhibitory 3	7.01401	0	0	0	7.01401	8.39963	0	0	0	0	0	0	0	0	0	0	0	0	0	0	0	0	0	0	0	0	0	0	0	0	0	0	0	0	0	0	0	0	0	0	7.70671	7.01401	0	0	0
915	1540	685	1903	EXC11	6.07714	7.68474	6.76914	6.07714	0	0	0	0	0	0	7.68474	0	0	0	0	0	0	0	0	0	0	0	0	0	0	0	0	0	6.07714	0	0	0	0	0	0	0	0	0	0	7.17422	7.46171	0	0	0	0
916	1542	2163	1894	EXC2	0	6.90876	6.90876	0	0	0	0	0	0	0	8.51739	0	0	0	0	0	0	0	0	0	0	0	6.90876	0	0	0	0	0	0	0	0	0	0	0	0	0	0	0	0	0	7.6014	0	0	0	0
917	1544	6783	1897	EXC2	0	7.26513	8.181	6.57268	0	0	0	0	0	0	0	6.57268	0	0	0	0	0	0	0	0	0	0	0	0	0	0	0	0	0	0	0	0	0	0	0	0	0	0	0	0	7.67036	0	0	0	6.57268
918	1545	3254	1905	EXC1	6.14443	6.54918	7.05944	0	0	0	0	0	0	0	7.84743	7.24162	0	0	6.14443	0	0	0	0	0	5.45343	0	0	0	0	0	0	0	5.45343	0	0	0	0	0	0	0	5.45343	0	0	0	6.83651	0	0	0	7.39566
919	1548	6608	1908	EXC2	7.01401	7.01401	7.70671	0	0	7.01401	0	0	0	0	0	0	0	0	0	0	0	7.01401	0	7.01401	0	0	0	0	0	0	0	0	0	0	0	0	0	0	0	0	0	7.01401	0	0	0	0	0	0	7.01401
920	1549	6968	1897	EXC2	7.1317	7.1317	7.1317	0	0	0	0	0	0	0	0	7.1317	0	0	0	0	0	0	0	0	0	0	0	0	0	0	0	0	0	0	0	0	0	0	0	0	0	0	0	0	8.22978	0	0	0	7.1317
921	1550	628	1904	Inhibitory 3	0	0	7.37838	0	7.6014	0	0	0	0	0	7.09091	0	0	0	0	0	0	0	0	0	0	0	0	0	0	0	0	0	0	0	0	0	0	0	0	0	7.78364	0	0	0	5.99396	7.09091	0	0	5.99396
922	1551	6983	1899	EXC2	7.1317	0	7.1317	0	0	7.1317	0	0	0	0	0	0	0	0	0	0	0	0	0	0	0	0	0	0	0	0	0	0	0	0	0	0	0	0	0	0	0	0	0	0	8.51739	0	0	0	7.1317
923	1552	8055	1905	OPC	0	0	0	0	0	0	0	0	0	0	0	0	0	0	0	0	0	7.95793	0	0	0	0	0	0	0	0	0	0	0	0	0	7.26513	7.26513	0	0	0	0	7.26513	0	0	0	0	7.26513	0	0
924	1553	1211	1903	EXC13	6.64669	8.25509	0	0	0	6.64669	0	0	0	0	7.74444	0	0	0	0	0	0	0	0	0	0	0	0	0	0	0	0	0	0	0	0	0	0	0	0	0	0	0	0	7.33919	0	0	0	6.64669	0
925	1554	5469	1917	EXC12	5.68737	7.2941	7.47631	0	0	5.68737	0	0	0	0	7.63038	6.78372	0	0	0	0	0	0	0	0	0	0	0	0	0	0	0	0	0	0	0	0	6.37883	0	0	0	0	0	0	0	7.2941	0	0	0	7.07112
926	1555	7032	1905	Inhibitory 3	0	7.36515	6.96	0	0	6.2678	0	0	0	0	0	0	0	0	0	0	0	0	0	0	0	0	0	0	0	0	0	0	0	0	0	0	0	0	0	0	7.87572	0	0	0	7.36515	6.2678	6.2678	0	6.2678
927	1557	955	1911	EXC5	0	6.90876	6.90876	0	0	0	0	0	0	0	7.6014	6.90876	0	0	0	0	0	0	0	0	0	0	0	0	0	0	0	0	0	0	0	0	0	0	0	0	0	0	0	0	8.2943	0	0	0	6.90876
928	1558	4928	1907	EXC2	7.1317	0	7.82445	7.1317	0	0	0	0	0	0	7.82445	0	0	0	7.1317	0	0	0	0	0	0	0	0	0	0	0	0	0	0	0	0	0	0	0	0	0	0	0	0	0	0	0	0	0	7.1317
929	1559	5624	1906	Inhibitory 3	0	0	0	0	7.82445	0	0	0	0	0	0	0	0	0	0	0	0	0	0	7.1317	0	0	0	0	0	0	0	0	0	0	0	0	0	0	0	0	7.82445	0	0	0	7.1317	7.1317	0	0	0
930	1560	4008	1913	OPC	7.01401	7.01401	0	0	0	0	0	0	0	0	0	0	0	0	0	0	0	0	0	7.01401	0	7.01401	0	0	0	0	0	0	0	0	0	7.01401	7.01401	0	0	0	0	7.01401	0	0	0	0	7.01401	0	0
931	1561	4769	1916	EXC2	6.90876	6.90876	8.0067	0	0	0	0	0	0	0	0	0	0	0	0	0	0	0	0	0	0	0	0	0	0	0	0	0	0	0	0	0	0	0	0	0	0	0	0	0	7.6014	0	0	0	8.0067
932	1562	5173	1918	endo/astro	7.6014	0	0	0	0	0	0	0	0	0	7.6014	0	0	0	0	0	0	0	0	7.6014	0	0	0	0	0	0	0	0	0	0	0	6.90876	0	0	0	0	0	0	6.90876	0	0	0	0	0	6.90876
933	1565	8099	1925	OPC	0	0	0	0	0	0	0	0	0	0	0	0	0	0	0	6.64669	0	7.33919	0	0	6.64669	6.64669	6.64669	0	0	0	0	0	0	0	0	6.64669	6.64669	6.64669	0	0	0	6.64669	0	0	6.64669	0	6.64669	0	0
934	1569	6971	1916	EXC4	0	8.51739	0	0	0	0	0	0	0	0	0	7.1317	0	0	0	0	0	0	0	0	0	0	0	0	0	0	0	7.1317	0	0	0	0	0	0	0	0	0	0	0	0	7.1317	7.1317	0	0	0
935	1570	7021	1915	Inhibitory 3	6.86001	6.16792	6.16792	0	6.16792	0	0	0	0	0	0	6.16792	0	0	0	0	0	0	0	0	0	0	0	0	0	6.16792	0	0	0	0	0	0	0	0	0	0	7.55264	0	0	0	6.86001	6.86001	0	0	6.86001
936	1571	1337	1916	EXC11	7.19619	7.19619	6.50379	6.50379	0	0	0	0	0	0	8.2943	0	0	0	6.50379	0	0	0	0	0	0	0	0	0	0	0	0	0	0	0	0	0	0	0	0	0	0	0	0	7.19619	0	0	0	0	0
937	1572	3428	1917	Inhibitory 2	0	0	0	0	0	0	6.72663	6.72663	0	0	8.11203	0	0	0	0	0	0	0	0	0	0	0	0	0	0	0	0	0	0	0	0	0	0	0	0	0	6.72663	0	0	0	7.41918	6.72663	0	0	0
938	1573	4546	1926	Oligo 1	8.2943	0	0	0	0	0	0	0	0	0	6.50379	0	0	0	0	0	0	0	0	0	6.50379	0	7.88896	6.50379	0	0	0	0	0	0	0	0	0	0	0	0	0	6.50379	0	0	6.50379	0	0	0	0
939	1574	3176	1922	EXC1	0	6.90876	6.90876	0	0	0	6.21661	0	0	0	7.31389	6.90876	0	0	6.21661	0	0	0	0	0	6.21661	0	0	0	0	0	0	0	0	0	0	0	0	0	0	0	6.21661	0	0	0	7.82445	0	0	0	6.90876
940	1575	5060	1929	Unknown 2	6.68586	7.69667	7.24494	0	0	5.3033	0	0	0	0	7.69667	5.3033	0	5.3033	0	0	0	0	0	0	5.3033	0	0	0	0	5.3033	0	0	0	0	5.3033	0	0	0	0	5.3033	0	0	0	0	6.90876	0	0	0	6.90876
941	1577	3072	1934	EXC1	6.90876	7.1317	6.21661	0	0	0	5.52545	0	0	0	7.6014	6.21661	0	0	7.31389	0	0	0	0	0	0	0	0	0	0	0	0	0	0	0	0	0	0	0	0	0	5.52545	0	0	0	6.62141	5.52545	0	0	7.1317
942	1580	3191	1924	EXC1	6.57268	7.67036	7.26513	0	0	0	0	0	0	0	6.57268	6.57268	0	0	6.57268	0	0	0	0	0	0	0	0	0	0	0	0	0	0	0	0	0	0	0	0	0	0	0	0	0	7.67036	0	0	0	7.26513
943	1581	7037	1927	Inhibitory 3	6.57268	6.57268	6.57268	0	6.57268	0	0	0	0	0	0	7.26513	0	0	0	0	0	0	0	0	6.57268	0	0	6.57268	0	0	0	0	0	0	0	0	0	0	0	0	6.57268	0	0	0	0	0	6.57268	0	6.57268
944	1582	1114	1924	EXC8	7.01401	7.70671	0	0	0	7.01401	0	0	0	0	8.11203	0	0	0	0	0	0	0	0	0	0	0	0	0	0	0	0	0	0	0	0	0	0	0	0	0	0	0	0	7.01401	0	0	0	0	7.01401
945	1583	2719	1930	endo/astro	7.82445	6.21661	0	0	0	0	0	0	0	0	7.82445	0	0	0	0	0	0	6.21661	0	6.21661	0	0	0	0	0	0	0	0	6.21661	0	0	0	0	0	0	0	0	6.21661	0	0	6.90876	0	6.21661	0	6.21661
946	1584	6332	1926	EXC2	0	0	6.90876	0	0	0	0	0	0	0	8.51739	0	0	0	0	0	0	0	6.90876	0	0	0	0	0	0	0	0	0	0	0	0	0	0	0	0	0	0	0	0	0	7.6014	0	0	6.90876	0
947	1586	857	1938	Inhibitory 2	0	5.99396	0	7.09091	0	0	0	0	5.3033	0	7.69667	5.99396	0	0	0	0	0	0	0	0	0	0	0	0	0	0	0	0	0	0	0	0	0	0	0	0	5.3033	0	0	6.68586	7.09091	6.90876	7.09091	0	0
948	1587	6348	1928	EXC2	0	6.72663	8.11203	0	0	0	0	0	0	0	6.72663	7.41918	0	0	6.72663	0	0	0	0	0	0	0	0	0	0	0	0	0	0	0	0	0	0	0	0	6.72663	0	0	0	0	6.72663	0	0	6.72663	0
949	1589	3424	1935	Inhibitory 2	0	0	0	0	0	0	0	0	0	0	7.6014	7.19619	0	0	0	0	0	0	0	0	0	0	0	0	0	0	0	0	0	0	0	0	0	0	0	0	7.19619	0	0	0	6.50379	6.50379	7.6014	0	0
950	1590	5937	1932	Inhibitory 3	0	0	6.43935	0	0	0	0	0	0	0	7.5369	0	0	0	0	0	0	0	0	0	0	0	0	0	0	0	0	0	0	0	0	0	0	0	0	0	8.04751	0	0	0	6.43935	7.82445	0	0	0
951	1593	2434	1940	EXC4	0	8.39963	0	0	0	0	0	0	0	0	8.26614	0	0	0	0	0	0	0	0	0	0	0	0	0	0	0	0	0	0	0	0	0	0	0	0	0	0	0	0	0	7.01401	0	0	0	0
952	1594	3013	1944	Inhibitory 2	6.01411	0	5.32341	0	5.32341	0	0	0	6.70604	0	6.92894	6.41876	0	0	0	0	0	5.32341	0	0	0	0	0	0	0	0	0	0	0	0	0	0	0	0	5.32341	0	0	0	5.32341	0	6.41876	7.39857	7.71686	0	0
953	1595	4981	1934	EXC5	0	7.41918	7.70671	0	0	0	0	0	0	0	7.70671	0	0	0	0	0	0	6.32177	0	0	0	0	0	0	0	0	0	0	6.32177	0	0	0	0	0	0	0	0	0	0	0	7.41918	0	0	0	6.32177
954	1596	6118	1933	EXC2	6.72663	6.72663	6.72663	0	0	0	0	0	0	0	8.51739	0	0	7.41918	0	0	0	0	0	0	0	0	0	0	0	0	0	0	6.72663	0	0	0	0	0	0	0	0	0	0	0	0	0	0	0	0
955	1598	6106	1939	EXC2	6.81354	0	6.81354	0	0	0	0	0	0	0	8.89202	0	0	6.81354	0	0	0	0	0	0	0	0	0	0	0	0	0	0	0	0	0	0	0	0	0	0	0	0	0	0	0	0	0	0	0
956	1599	3274	1948	Unknown 1	6.90876	0	0	0	0	0	6.90876	0	0	0	7.6014	0	0	0	6.90876	0	0	0	0	7.6014	0	0	0	0	0	6.90876	0	0	0	0	0	0	0	0	0	0	6.90876	0	0	0	6.90876	0	0	0	0
957	1600	1219	1945	EXC8	0	7.82445	0	0	0	0	0	0	0	0	8.1608	0	0	0	0	0	6.21661	0	0	0	0	0	0	0	0	0	0	0	0	0	0	0	0	0	0	0	0	0	0	7.31389	7.31389	0	0	0	6.21661
958	1603	4965	1946	EXC12	6.16792	7.55264	6.86001	0	0	0	0	0	0	0	7.95793	6.86001	0	0	0	0	0	0	0	0	0	0	0	0	0	0	0	0	0	0	0	0	0	0	0	0	0	0	0	0	7.55264	0	0	0	6.86001
959	1604	3971	1952	Oligo 1	7.88158	0	5.68737	0	0	0	0	0	0	0	7.07112	5.68737	0	0	5.68737	0	0	0	0	0	0	0	7.88158	5.68737	0	0	0	0	0	0	0	0	0	0	0	0	0	0	5.68737	0	7.2941	0	0	0	5.68737
960	1605	4989	1948	EXC12	7.1317	7.82445	7.5369	0	0	0	0	0	0	0	7.5369	0	0	0	0	0	0	6.43935	0	0	0	0	0	0	0	0	0	0	6.43935	0	0	0	0	0	0	0	0	0	0	0	7.1317	0	0	0	0
961	1606	2455	1945	EXC2	0	8.0067	6.90876	0	0	0	0	0	0	0	6.90876	6.90876	0	0	0	0	0	6.90876	0	0	0	0	0	0	6.90876	0	0	0	0	0	0	0	0	0	0	0	0	0	0	0	7.6014	0	0	0	0
962	1608	3044	1955	EXC10	7.26513	7.26513	0	0	0	0	0	0	0	0	7.67036	0	0	0	7.26513	0	0	6.57268	0	0	0	0	0	0	0	6.57268	0	0	0	0	0	0	0	0	6.57268	0	0	0	0	0	0	0	0	0	7.26513
963	1610	6931	1956	EXC2	6.76914	7.68474	7.46171	6.07714	0	0	0	0	0	0	0	6.07714	0	6.07714	0	0	0	0	0	0	0	0	0	0	0	0	0	0	0	0	0	0	0	0	0	0	0	0	0	0	8.02108	0	0	0	6.76914
964	1611	3162	1947	EXC2	0	7.01401	7.01401	0	0	0	0	0	0	0	8.11203	0	0	0	7.70671	0	0	0	0	0	0	0	0	0	0	0	0	0	0	0	0	0	0	0	0	0	0	0	0	0	0	0	0	0	0
965	1612	6161	1949	Inhibitory 2	6.2678	0	0	0	6.2678	0	0	6.96	0	0	7.36515	0	0	0	0	0	0	0	0	6.2678	0	0	0	0	0	0	0	0	0	0	0	0	0	0	0	0	6.2678	7.65267	0	0	7.36515	6.2678	0	0	0
966	1613	2715	1952	EXC10	6.57268	6.57268	0	0	0	0	0	0	0	0	7.95793	7.26513	0	0	0	0	0	0	0	0	0	0	0	0	6.57268	6.57268	0	0	6.57268	0	0	0	0	0	0	0	0	0	0	0	7.26513	0	6.57268	0	0
967	1614	4199	1949	Calb2+ cells	0	0	0	0	0	0	0	0	0	0	7.6014	6.90876	0	0	0	0	0	0	0	0	0	0	0	0	0	0	0	0	0	0	0	0	0	0	0	0	0	0	0	6.90876	7.6014	0	0	0	8.0067
968	1615	2889	1955	EXC1	6.76914	7.68474	6.76914	0	0	0	6.07714	0	0	0	7.68474	6.76914	6.07714	0	6.07714	0	0	0	0	0	0	0	0	0	0	0	0	0	0	0	0	0	0	0	0	0	6.07714	0	0	0	0	0	0	0	6.76914
969	1616	5280	1953	EXC5	0	7.01401	7.01401	0	0	0	0	0	0	0	8.39963	0	0	0	0	0	0	0	0	0	0	0	0	0	0	0	0	0	0	0	0	0	0	0	0	0	0	0	0	0	7.70671	0	0	0	7.01401
970	1617	919	1961	Inhibitory 2	0	0	0	0	6.90876	6.21661	0	0	0	0	7.31389	7.31389	0	0	0	0	0	0	0	0	0	0	0	0	0	0	0	0	0	0	0	0	0	0	0	0	0	0	0	0	6.21661	7.6014	6.21661	0	0
971	1620	4405	1958	EXC1	6.2678	6.96	6.96	6.2678	0	0	0	0	0	0	7.65267	6.96	0	0	6.2678	0	0	0	0	0	0	0	0	0	0	0	0	0	0	0	0	0	0	0	0	6.2678	0	0	0	0	7.36515	0	0	0	6.2678
972	1624	5293	1965	EXC12	6.90876	6.90876	6.90876	6.90876	0	0	0	0	0	0	8.0067	0	0	0	0	0	0	0	0	0	0	0	0	0	0	0	0	0	0	0	0	0	0	0	0	0	0	0	0	0	7.6014	0	0	0	0
973	1626	6445	1971	microglia	6.72663	0	0	0	0	6.72663	0	0	0	0	8.11203	0	0	0	0	0	0	0	0	0	6.72663	0	0	0	6.72663	6.72663	0	0	0	0	0	0	6.72663	0	6.72663	0	0	0	0	0	6.72663	0	0	0	0
974	1627	3945	1964	EXC2	0	6.57268	7.26513	6.57268	0	0	0	0	0	0	8.181	7.26513	0	0	6.57268	0	0	0	0	0	0	0	0	0	0	0	0	0	0	0	0	0	0	0	0	0	0	0	0	0	7.26513	0	0	0	0
975	1630	5834	1972	EXC12	8.11203	5.81214	6.90876	0	0	0	0	0	0	0	7.19619	5.81214	0	0	0	0	0	0	0	6.50379	0	0	7.41918	0	0	0	0	0	0	0	0	0	0	0	0	0	0	0	0	0	6.50379	0	5.81214	0	5.81214
976	1631	3884	1966	EXC10	7.41918	7.82445	0	0	0	0	0	0	0	0	7.82445	6.72663	0	0	6.72663	0	0	0	0	0	0	0	0	0	0	0	0	0	0	0	0	0	0	0	0	0	0	0	0	0	6.72663	0	0	0	0
977	1635	2989	1979	EXC1	6.09907	7.01402	6.50379	5.40817	0	6.09907	0	0	0	0	7.01402	6.50379	0	0	7.01402	0	0	5.40817	0	0	0	0	0	0	0	0	0	0	0	0	0	0	0	0	5.40817	0	5.40817	0	0	5.40817	7.6014	0	6.09907	0	5.40817
978	1636	3352	1986	Calb2+ cells	0	0	0	0	0	0	0	0	0	0	8.0067	0	0	0	6.90876	0	0	0	0	0	6.90876	0	0	0	0	0	0	0	0	0	0	0	0	8.0067	0	0	0	0	0	6.90876	6.90876	0	0	0	0
979	1637	3868	1967	EXC12	6.37883	0	7.07112	0	0	0	0	0	0	0	7.47631	7.47631	0	0	0	0	0	0	0	0	6.37883	0	0	0	0	0	0	0	6.37883	0	0	0	0	0	0	0	0	0	0	0	6.37883	0	0	0	7.76385
980	1638	609	1966	Inhibitory 2	0	0	0	0	7.70671	0	0	7.01401	7.01401	0	0	0	0	0	0	0	0	0	0	0	0	0	0	0	0	0	0	0	0	0	0	0	0	0	0	0	0	0	0	0	7.70671	7.01401	0	0	7.01401
981	1639	2428	1970	EXC4	0	7.82445	0	7.1317	0	0	0	0	0	0	8.51739	0	0	0	0	0	0	0	0	0	0	0	0	0	0	0	0	0	0	0	0	0	0	0	0	0	0	0	0	0	7.1317	0	0	0	0
982	1640	6995	1979	endo/astro	0	0	7.1317	0	0	0	0	6.43935	0	0	0	0	0	0	0	0	0	7.1317	0	0	0	7.1317	0	0	0	0	0	0	0	0	0	6.43935	6.43935	7.5369	0	0	0	0	0	0	0	6.43935	0	0	7.1317
983	1642	959	1981	Inhibitory 2	6.24187	5.55067	0	0	6.24187	0	0	0	6.24187	0	7.157	6.24187	0	5.55067	0	0	0	0	0	0	0	0	0	0	0	5.55067	0	0	0	0	0	0	0	5.55067	0	0	0	0	0	0	6.24187	7.157	6.64669	6.24187	0
984	1643	6904	1986	EXC2	7.01401	7.92977	6.32177	0	0	0	0	0	0	0	0	0	0	5.63042	5.63042	0	5.63042	0	0	0	0	0	0	0	0	0	0	0	0	0	0	0	0	0	0	0	0	0	0	0	8.02504	0	0	6.32177	7.01401
985	1645	3932	1980	EXC1	5.60312	7.2096	7.54586	0	0	0	5.60312	0	0	0	7.2096	6.69927	0	0	7.2096	0	0	0	0	0	0	0	0	0	0	0	0	0	6.29442	0	0	0	0	0	0	0	6.29442	0	0	0	6.29442	0	0	0	6.29442
986	1646	618	1981	Inhibitory 2	0	7.26513	5.88093	0	6.57268	0	0	0	0	0	7.82445	0	0	0	0	0	0	0	0	0	0	0	0	0	0	0	0	0	0	0	0	0	0	0	0	0	0	6.57268	0	0	7.26513	6.57268	6.97768	0	5.88093
987	1648	3516	1974	EXC1	0	6.16792	6.86001	6.16792	0	0	0	0	0	0	8.11203	6.16792	0	0	6.16792	0	0	0	0	0	0	0	0	0	0	0	0	0	6.16792	0	0	0	0	0	0	0	0	0	0	0	7.55264	0	0	0	6.86001
988	1649	3669	1975	EXC1	0	6.50379	6.50379	0	0	0	0	0	0	0	7.88896	0	0	0	7.6014	0	0	0	0	0	0	0	0	0	0	0	0	0	0	0	0	0	0	0	0	0	0	0	0	0	7.6014	0	0	0	7.6014
989	1651	4637	1979	EXC5	0	7.6014	7.6014	0	0	0	0	0	0	0	8.0067	0	0	0	0	0	0	0	0	0	6.90876	0	0	0	0	0	0	0	0	0	0	0	0	0	0	0	0	0	0	0	6.90876	0	0	0	6.90876
990	1652	3663	1990	EXC1	5.32341	7.1111	7.1111	0	0	0	0	0	0	0	7.80384	6.41876	0	0	6.70604	0	0	0	0	0	0	0	0	0	0	5.32341	0	0	5.32341	0	0	0	0	0	0	0	0	0	0	0	7.1111	0	0	0	7.51629
991	1653	3269	1993	EXC1	5.52545	7.46794	6.90876	5.52545	0	0	0	0	0	0	7.31389	6.62141	0	0	5.52545	0	0	6.62141	0	0	5.52545	0	0	0	0	0	0	0	0	0	0	0	0	0	0	0	0	0	0	0	6.90876	0	0	0	7.6014
992	1654	3526	1985	EXC2	0	6.50379	7.19619	6.50379	0	0	0	0	0	0	7.88896	7.19619	0	0	7.19619	0	0	0	0	0	0	0	0	0	0	0	0	0	0	0	0	0	0	0	0	0	0	0	0	0	7.6014	0	0	0	0
993	1655	3508	1994	EXC1	6.43935	7.5369	6.43935	5.7478	0	0	0	0	0	0	7.69097	6.43935	0	0	6.43935	0	0	0	0	0	0	0	0	0	0	0	0	0	0	0	0	0	0	0	0	0	0	0	0	0	7.35468	0	0	0	5.7478
994	1656	6429	1987	EXC2	7.1317	0	7.1317	0	0	7.1317	0	0	0	0	8.22978	7.1317	0	0	0	0	0	0	0	0	0	0	0	0	0	0	0	0	0	0	0	0	0	0	7.1317	0	0	0	0	0	0	0	0	0	0
995	1659	6411	1988	EXC2	0	0	7.01401	7.01401	0	0	0	0	0	0	7.70671	7.01401	0	7.01401	0	0	0	0	0	0	0	0	0	0	0	0	0	0	0	0	0	0	0	0	0	0	0	7.01401	0	0	0	0	0	0	7.01401
996	1663	2836	1992	EXC11	0	6.64669	7.33919	0	0	0	0	0	0	0	6.64669	7.33919	0	0	8.03201	0	0	6.64669	0	0	0	0	0	0	0	0	0	0	0	0	0	0	0	0	0	0	0	0	0	6.64669	6.64669	0	0	0	0
997	1664	4600	1991	EXC2	0	7.1317	7.82445	0	0	0	0	0	0	0	7.82445	0	0	0	7.1317	0	0	7.1317	0	0	0	0	0	0	0	0	0	0	0	0	0	0	0	0	0	0	0	0	0	0	7.1317	0	0	0	0
998	1668	4141	1992	EXC10	7.1317	0	0	0	0	0	0	0	0	0	7.82445	7.1317	0	0	7.82445	0	0	0	0	0	0	0	0	0	0	0	0	0	0	0	0	0	0	0	0	0	0	0	0	0	0	0	0	0	7.82445
999	1671	2848	2003	EXC1	0	7.26513	7.26513	0	0	0	0	0	0	0	6.57268	6.57268	0	0	7.95793	0	0	0	0	0	0	0	0	0	0	0	0	0	6.57268	0	0	0	0	0	0	0	0	0	0	0	6.57268	0	0	0	7.26513
1000	1672	3921	1996	EXC1	6.50379	7.6014	7.19619	0	0	0	0	0	0	0	6.50379	0	0	0	7.19619	0	0	0	0	0	0	0	0	0	0	0	0	0	6.50379	0	0	0	0	0	0	0	0	0	0	0	6.50379	0	0	0	7.19619
1001	1673	6976	2007	EXC11	6.16792	7.26513	7.77568	6.16792	0	0	0	0	0	0	0	0	0	0	0	0	0	6.16792	0	0	0	0	0	0	0	0	0	0	0	6.16792	0	0	6.86001	6.16792	0	0	0	0	0	6.16792	6.16792	6.16792	0	0	6.86001
1002	1676	4637	1998	EXC2	0	7.95793	7.26513	0	0	0	0	0	0	0	7.26513	0	0	0	0	0	0	0	0	0	0	0	0	0	0	0	0	0	0	0	0	0	0	0	0	0	0	0	0	0	7.95793	0	0	0	0
1003	1678	5657	2002	EXC12	6.03468	6.72663	6.72663	0	0	0	0	0	0	0	7.97854	0	0	0	0	0	0	0	0	0	0	0	0	0	6.03468	0	0	0	0	0	0	0	0	6.03468	0	0	0	6.72663	0	0	7.6422	0	0	0	6.03468
1004	1679	5808	1999	EXC2	7.6014	7.6014	7.6014	0	0	0	0	0	0	0	0	0	0	0	0	0	0	0	0	0	0	0	7.6014	0	0	0	0	0	0	0	0	0	0	0	0	0	0	0	0	0	0	0	0	0	7.6014
1005	1680	1247	2008	Oligo 5	6.64669	6.64669	0	0	0	0	0	0	0	0	8.03201	0	0	0	0	0	0	0	6.64669	0	0	6.64669	6.64669	6.64669	0	0	0	0	0	0	0	0	0	6.64669	0	0	6.64669	0	0	0	0	0	0	0	0
1006	1682	5576	2006	EXC3	5.71713	7.79369	7.66021	0	0	0	0	0	0	0	7.32393	5.71713	0	5.71713	0	0	0	0	0	0	0	0	0	0	5.71713	0	0	0	0	0	0	0	0	0	0	5.71713	0	0	0	0	6.81354	0	0	6.40863	6.40863
1007	1683	6417	2003	EXC5	0	7.82445	8.11203	6.72663	0	0	0	0	0	0	6.72663	0	0	6.72663	0	0	0	0	0	0	0	0	0	0	0	0	0	0	0	0	0	0	0	0	0	0	0	0	0	0	0	0	0	0	7.41918
1008	1684	1745	2014	endo/astro	7.82445	0	0	7.1317	0	0	0	0	0	0	7.82445	0	0	0	0	0	0	7.1317	0	0	0	0	0	0	0	0	0	0	0	0	0	0	0	0	0	0	0	7.1317	0	0	0	0	0	0	7.1317
1009	1685	2725	2006	EXC10	6.81354	8.19901	0	0	0	6.81354	0	0	0	6.81354	6.81354	0	0	0	0	0	0	0	0	0	0	0	0	0	0	0	0	0	0	6.81354	0	0	0	0	0	0	0	0	0	0	7.50614	0	0	0	0
1010	1690	6789	2014	EXC2	0	7.88896	7.6014	0	0	0	0	0	0	0	0	7.19619	0	6.50379	0	0	0	0	0	0	0	0	0	6.50379	0	0	0	0	0	0	0	0	0	0	0	0	0	0	0	0	7.6014	0	0	0	6.50379
1011	1694	1875	2017	EXC4	0	0	0	0	0	0	0	0	0	0	8.60439	6.81354	0	0	0	0	0	0	0	0	0	0	0	0	0	0	0	0	6.81354	0	0	0	0	0	0	0	0	0	0	0	7.91142	0	0	0	0
1012	1696	3677	2020	EXC12	6.64669	6.64669	6.64669	0	0	0	0	0	0	0	7.33919	6.64669	0	0	0	0	0	0	0	0	0	0	0	0	0	7.74444	0	0	0	0	0	0	0	0	0	0	0	0	0	0	7.33919	0	0	0	7.33919
1013	1697	5668	2014	EXC12	6.72663	6.72663	6.72663	0	0	6.72663	0	0	0	0	8.11203	0	0	0	0	0	0	0	0	0	0	0	0	0	0	0	0	0	0	0	0	0	0	0	0	0	0	6.72663	0	0	6.72663	0	0	0	6.72663
1014	1698	4592	2032	EXC1	6.36425	7.46171	7.46171	0	0	4.98311	0	0	0	0	7.46171	4.98311	0	0	5.67283	0	0	4.98311	0	0	0	0	0	0	0	0	0	0	4.98311	0	0	0	0	4.98311	0	4.98311	0	0	0	0	7.27951	0	0	0	7.05654
1015	1699	2869	2017	EXC10	7.82445	7.1317	0	0	0	0	0	0	0	0	7.1317	7.1317	0	0	0	0	0	0	0	0	0	0	0	0	0	7.1317	0	0	0	0	0	0	0	0	0	0	0	0	0	0	0	0	0	0	7.1317
1016	1700	7052	2027	EXC2	5.57655	7.65267	7.87572	5.57655	0	5.57655	0	0	0	0	0	5.57655	0	0	0	0	0	0	0	0	0	0	0	0	0	0	0	0	0	0	0	0	0	0	0	6.2678	0	0	0	0	7.87572	0	0	5.57655	6.2678
1017	1701	5653	2019	EXC2	7.01401	0	7.01401	0	0	7.01401	0	0	0	0	7.70671	0	0	0	0	0	0	0	0	0	0	0	0	0	0	0	0	0	0	0	0	0	0	0	0	0	0	0	0	0	8.11203	0	0	0	0
1018	1702	6145	2019	Inhibitory 3	5.68737	5.68737	6.37883	0	6.37883	7.2941	0	0	0	0	7.07112	0	0	0	0	0	0	0	0	0	0	0	0	0	0	0	0	0	0	0	0	0	0	0	0	0	7.2941	0	0	0	7.07112	7.07112	0	0	7.07112
1019	1703	4047	2022	EXC1	0	6.2678	7.36515	6.2678	0	0	0	0	0	0	8.05798	6.2678	0	0	6.2678	0	0	0	0	0	0	0	0	0	0	0	0	0	0	0	0	0	0	0	0	0	0	0	0	0	7.65267	0	0	0	6.96
1020	1705	997	2027	Unknown 2	6.72663	0	0	0	0	0	0	0	0	0	0	0	0	0	0	0	0	0	0	0	6.72663	0	0	0	6.72663	7.41918	0	0	0	0	6.72663	0	0	7.41918	0	6.72663	0	0	0	0	6.72663	6.72663	0	0	0
1021	1706	4090	2027	EXC1	5.88093	7.26513	6.57268	5.88093	0	0	0	0	0	0	7.95793	6.57268	0	0	6.57268	0	0	5.88093	0	0	0	0	0	0	0	0	0	0	0	0	0	0	0	0	0	0	0	0	0	0	7.48813	0	0	0	6.57268
1022	1709	3943	2026	EXC2	0	0	7.6014	6.50379	0	0	0	0	0	0	8.2943	0	0	0	6.50379	0	0	0	0	0	0	0	0	0	0	0	0	0	0	0	0	0	0	0	0	0	0	0	0	0	7.6014	0	0	0	6.50379
1023	1710	6610	2024	EXC2	0	7.6014	7.6014	0	0	0	0	0	0	0	7.6014	6.90876	0	0	0	0	0	0	0	0	0	0	0	0	0	0	0	0	0	0	0	0	6.90876	0	0	0	0	0	0	0	7.6014	0	0	0	0
1024	1711	6016	2024	EXC5	0	7.6014	7.6014	0	0	0	0	0	0	0	6.90876	0	0	0	0	6.90876	0	0	0	0	6.90876	0	0	0	0	0	0	0	0	0	0	0	0	0	0	0	0	0	0	0	7.6014	0	0	0	6.90876
1025	1712	5734	2026	EXC2	7.01401	0	7.70671	0	0	0	0	0	0	0	7.70671	7.01401	0	0	0	0	0	0	0	0	0	0	0	0	0	0	0	0	0	0	0	0	0	0	0	0	0	0	0	0	8.11203	0	0	0	0
1026	1713	5724	2030	EXC2	6.81354	0	7.50614	0	0	0	0	0	0	0	7.91142	0	0	0	0	0	0	0	0	0	0	0	0	0	0	0	0	0	0	0	0	0	0	0	0	0	0	0	0	0	8.19901	0	0	0	0
1027	1716	4062	2034	EXC2	7.1317	0	7.1317	7.1317	0	0	0	0	0	0	0	7.1317	0	0	0	0	0	0	0	0	0	0	0	0	0	0	0	0	0	0	0	0	0	0	0	0	0	0	0	0	7.82445	0	0	0	7.82445
1028	1719	3916	2039	EXC1	6.90876	6.90876	5.81214	0	0	6.50379	5.81214	0	0	0	7.19619	0	0	5.81214	6.50379	0	0	5.81214	5.81214	0	0	0	0	0	0	5.81214	0	0	0	0	0	0	0	0	0	5.81214	6.50379	0	0	5.81214	0	0	0	0	7.41918
1029	1720	4359	2050	EXC1	5.36488	7.9255	6.46037	5.36488	0	5.36488	0	0	0	0	7.44022	6.05569	0	0	5.36488	0	0	0	0	0	0	0	0	0	0	0	0	0	5.36488	0	0	0	0	0	0	6.05569	0	0	0	0	7.44022	0	0	0	6.74766
1030	1721	6853	2046	EXC2	6.21661	8.0067	7.31389	0	0	6.21661	0	0	0	0	0	0	0	6.21661	0	0	0	0	0	0	0	0	0	0	0	0	0	0	0	0	0	0	0	0	0	0	0	0	0	0	7.6014	0	0	7.6014	0
1031	1722	2526	2041	Oligo3	7.67036	6.57268	0	0	0	0	0	0	0	6.57268	6.57268	0	0	0	0	0	0	0	0	7.26513	0	0	0	0	6.57268	0	0	0	0	6.57268	0	0	0	0	6.57268	0	0	0	0	0	6.57268	0	0	0	6.57268
1032	1723	2049	2035	EXC12	6.16792	6.16792	6.16792	0	0	0	0	0	0	0	7.77568	0	0	0	0	0	0	0	6.16792	0	0	0	0	6.16792	0	0	0	0	6.16792	0	0	0	0	0	0	6.16792	0	0	6.16792	0	7.26513	6.16792	6.16792	0	0
1033	1725	2476	2041	EXC4	0	8.11203	0	6.72663	0	0	0	0	0	0	7.41918	0	0	0	0	0	0	0	0	0	0	0	0	0	6.72663	0	0	0	0	0	0	0	0	0	0	0	0	0	0	0	7.82445	0	0	0	6.72663
1034	1728	6247	2037	EXC2	6.90876	6.90876	8.51739	0	0	0	0	0	0	0	0	6.90876	0	6.90876	0	0	0	0	0	0	0	0	0	0	0	0	0	0	0	0	0	0	0	0	0	0	0	0	0	0	6.90876	0	0	0	0
1035	1729	6620	2039	EXC12	7.33919	6.64669	7.33919	0	0	0	0	0	0	0	8.03201	6.64669	0	0	0	0	0	0	0	0	0	0	6.64669	0	0	0	0	0	0	0	0	0	0	0	0	0	0	0	0	0	7.33919	0	0	0	0
1036	1730	6027	2044	EXC2	0	0	8.11203	0	0	0	0	0	0	0	7.01401	7.01401	0	0	0	0	0	0	0	0	7.01401	0	0	0	0	0	0	0	0	0	0	0	0	0	0	0	0	0	0	0	8.11203	0	0	0	0
1037	1731	3694	2046	EXC1	6.47105	5.77945	0	0	0	0	0	0	0	0	8.26152	6.47105	0	0	5.77945	0	0	0	0	0	0	0	0	0	0	5.77945	0	0	0	0	0	0	0	0	0	0	0	5.77945	0	0	7.16342	0	0	0	7.38641
1038	1732	5447	2042	EXC2	0	7.50614	7.91142	0	0	0	0	0	0	0	6.81354	0	0	0	6.81354	0	0	0	0	0	0	0	0	0	0	0	0	0	0	0	0	0	0	0	0	0	0	0	0	0	7.91142	0	0	0	0
1039	1735	3932	2044	EXC5	0	7.70671	7.01401	0	0	0	0	0	0	0	7.70671	0	0	7.01401	0	0	0	0	0	0	0	0	0	0	0	0	0	0	0	0	0	0	0	0	0	0	0	0	0	0	7.01401	0	0	0	7.70671
1040	1738	4525	2057	Inhibitory 2	6.72663	0	0	0	6.03468	0	0	0	5.34393	0	7.6422	6.43935	0	0	0	0	0	0	0	5.34393	0	0	0	0	0	0	0	0	0	0	0	0	0	0	0	0	0	0	0	0	7.1317	6.94954	7.1317	0	0
1041	1739	5425	2047	EXC1	5.99396	7.6014	6.68586	0	0	0	0	0	0	0	7.6014	0	0	0	5.99396	0	0	0	0	0	0	0	0	0	0	0	0	0	5.99396	0	0	0	0	0	0	0	0	0	0	0	7.6014	0	0	0	7.37838
1042	1740	4960	2046	Inhibitory 3	7.33919	0	7.74444	0	6.64669	6.64669	0	0	0	0	6.64669	0	0	0	0	0	0	0	0	0	0	0	0	0	0	0	0	0	0	0	0	0	0	0	0	0	7.33919	0	0	0	0	6.64669	0	0	0
1043	1744	5728	2048	EXC12	7.01401	7.01401	7.01401	0	0	0	0	0	0	0	7.01401	7.01401	0	0	0	0	0	0	0	0	0	0	0	0	0	0	0	0	0	0	0	0	0	0	0	0	0	0	0	0	8.39963	0	0	0	0
1044	1745	5876	2054	endo/astro	6.90876	0	7.6014	0	0	0	0	0	0	0	7.6014	0	0	0	0	0	0	0	0	0	0	6.90876	0	6.90876	0	0	0	0	0	0	0	0	0	0	0	0	0	0	0	0	6.90876	0	0	0	0
1045	1746	4099	2058	EXC2	7.82445	7.1317	7.1317	0	0	7.1317	0	0	0	0	0	0	0	0	0	0	0	0	0	0	0	0	0	0	0	0	0	0	0	0	0	7.1317	0	0	0	0	0	0	0	0	7.82445	0	0	0	0
1046	1747	2867	2053	EXC10	7.82445	7.1317	0	0	0	0	0	0	0	0	8.22978	0	0	0	0	0	0	0	0	0	0	0	0	0	0	0	0	0	0	0	0	0	0	0	0	0	0	0	0	0	7.1317	0	0	0	7.1317
1047	1748	6417	2062	EXC12	6.81354	7.50614	7.10095	5.71713	0	0	0	0	0	0	7.79369	5.71713	0	0	0	0	0	0	0	0	0	0	0	0	0	0	0	0	0	0	0	0	0	0	0	0	5.71713	5.71713	0	0	7.50614	0	0	0	5.71713
1048	1749	3033	2060	Inhibitory 2	0	0	0	0	5.22674	0	0	0	6.32177	0	7.52448	5.22674	0	0	5.22674	0	0	0	0	0	0	0	0	0	0	0	0	0	0	0	0	0	0	0	0	0	0	0	0	0	7.41918	7.41918	7.30147	0	5.22674
1049	1750	3958	2057	EXC1	0	6.97768	6.97768	0	0	0	0	0	0	0	7.95793	6.97768	0	0	5.88093	0	0	0	0	0	0	0	0	0	0	0	0	0	6.57268	0	0	0	0	0	0	0	0	0	0	0	6.97768	0	0	0	7.48813
1050	1752	8280	2069	Oligo3	6.90876	0	0	0	0	0	0	0	0	0	0	0	0	0	0	0	0	7.6014	0	6.90876	0	0	0	0	6.90876	6.90876	0	0	0	6.90876	0	0	0	0	6.90876	0	0	0	0	0	0	0	0	0	6.90876
1051	1753	1494	2062	EXC13	7.1317	8.04751	0	0	0	0	0	0	0	0	0	0	0	0	0	0	0	0	0	0	0	0	0	0	0	7.1317	0	0	0	0	0	0	0	0	0	0	6.43935	0	0	6.43935	8.04751	0	0	0	0
1052	1754	3845	2070	EXC1	6.69927	5.60312	5.60312	0	5.60312	0	0	0	0	0	7.79706	5.60312	0	0	6.29442	5.60312	0	0	0	0	0	5.60312	0	5.60312	0	0	0	0	0	0	0	0	5.60312	0	5.60312	0	0	0	0	0	6.98664	6.29442	5.60312	0	5.60312
1053	1757	2818	2067	Unknown 2	6.03468	6.43935	0	0	0	0	5.34393	0	6.43935	0	7.41918	6.72663	0	0	0	0	0	0	0	5.34393	5.34393	0	0	0	0	5.34393	0	0	0	0	5.34393	5.34393	5.34393	0	0	5.34393	0	5.34393	0	0	6.72663	7.1317	6.43935	0	0
1054	1758	5100	2073	EXC3	5.68737	7.63038	7.76385	0	0	0	0	0	0	0	7.76385	0	0	0	5.68737	0	0	0	0	0	0	0	0	0	5.68737	5.68737	0	0	0	0	0	0	0	0	0	0	0	0	0	0	6.78372	0	0	5.68737	6.78372
1055	1760	5119	2064	EXC2	6.90876	6.90876	8.0067	0	0	0	0	0	0	0	8.0067	0	0	0	6.90876	0	0	0	0	0	0	0	0	0	0	0	0	0	0	0	0	0	0	0	0	6.90876	0	0	0	0	0	0	0	0	0
1056	1761	7123	2068	EXC2	7.1317	7.41918	7.41918	0	6.03468	6.03468	0	0	0	6.03468	0	0	0	0	0	0	0	0	0	0	0	0	0	0	0	0	0	0	0	0	0	0	0	0	0	6.03468	0	0	6.03468	0	7.41918	0	0	0	6.03468
1057	1762	3391	2072	EXC1	6.1215	6.81354	6.81354	5.43054	0	0	0	0	0	0	7.03647	7.03647	0	0	6.1215	0	0	0	0	0	0	0	6.81354	0	0	0	0	0	6.1215	0	0	0	0	0	0	0	5.43054	0	0	0	7.37269	0	0	0	6.81354
1058	1763	3925	2074	endo/astro	0	0	0	0	0	0	0	0	0	0	7.70671	0	0	0	0	0	0	0	0	7.70671	0	0	7.01401	0	0	0	0	0	0	0	0	7.01401	0	0	0	0	0	0	0	0	7.01401	0	0	0	7.01401
1059	1764	5274	2079	EXC12	6.88409	7.57672	6.88409	0	0	0	0	0	0	0	7.79976	5.50086	0	0	0	0	0	0	0	0	0	0	0	0	0	0	0	5.50086	0	0	0	0	0	0	0	0	0	0	0	0	7.44326	5.50086	0	0	6.59675
1060	1766	2624	2078	EXC1	6.07714	7.68474	6.07714	0	0	0	6.07714	0	0	0	7.86699	0	0	0	7.17422	0	0	6.07714	0	0	0	0	0	0	0	6.07714	0	0	0	0	0	0	6.07714	0	0	0	6.07714	0	0	0	6.07714	0	0	0	0
1061	1768	6555	2069	Inhibitory 2	6.90876	0	0	0	0	0	0	6.90876	0	0	7.6014	0	0	0	0	0	0	0	0	0	0	0	0	0	0	0	0	0	0	0	0	0	0	0	0	0	7.6014	8.0067	0	0	0	6.90876	0	0	0
1062	1770	2299	2067	EXC11	7.41918	7.41918	6.72663	0	0	0	0	0	0	0	7.41918	6.72663	0	0	0	0	0	0	0	0	0	0	0	0	0	0	0	0	0	0	0	0	0	0	0	0	0	0	0	6.72663	7.41918	0	6.72663	0	0
1063	1772	6903	2074	OPC	0	6.50379	0	0	0	0	0	6.50379	0	0	0	0	0	0	0	0	0	6.50379	0	0	0	7.19619	6.50379	0	0	0	0	0	0	0	0	6.50379	6.50379	0	0	0	0	6.50379	0	0	7.19619	0	6.50379	6.50379	0
1064	1773	522	2070	EXC8	0	7.26513	0	0	0	0	0	0	0	0	7.26513	0	0	0	0	0	0	0	0	0	0	0	0	0	0	0	0	0	0	0	0	0	0	0	0	0	0	0	0	7.26513	7.95793	0	0	0	7.95793
1065	1774	2189	2078	Oligo 4	8.4221	0	0	0	0	0	0	0	0	0	6.81354	0	0	0	0	0	0	0	0	0	0	0	8.19901	0	0	0	0	0	0	0	0	0	0	0	0	0	0	0	0	0	0	0	0	0	0
1066	1775	2500	2067	EXC2	0	0	7.6014	0	0	0	0	0	0	0	8.69968	0	0	0	6.90876	0	0	0	0	0	0	0	0	0	0	0	0	0	0	0	0	0	0	0	0	0	0	0	0	0	6.90876	0	0	0	0
1067	1778	2775	2082	Oligo3	7.55264	0	0	0	0	0	0	0	0	0	6.86001	0	0	0	0	0	0	0	0	6.16792	0	0	0	0	6.16792	0	0	0	0	6.16792	0	0	6.16792	7.95793	6.16792	0	0	0	0	0	0	0	0	0	6.86001
1068	1781	8002	2092	endo/astro	0	7.01401	0	0	0	7.01401	0	0	0	0	0	0	0	0	0	0	0	7.01401	0	8.11203	0	0	0	0	0	0	0	0	0	0	0	0	0	0	0	0	0	0	0	0	7.01401	0	0	0	0
1069	1782	1282	2082	Oligo3	0	0	0	0	0	0	0	0	6.81354	0	0	0	0	0	0	0	0	0	0	6.81354	0	0	0	0	6.81354	0	0	0	0	6.81354	0	0	0	7.91142	6.81354	0	0	0	0	6.81354	0	0	0	0	6.81354
1070	1783	2290	2080	EXC11	7.41918	7.92977	6.32177	0	0	0	0	0	0	0	7.01401	6.32177	0	0	0	0	0	0	0	0	0	0	0	0	0	0	0	0	0	0	0	0	0	0	0	0	0	0	0	6.32177	7.70671	0	0	0	0
1071	1784	2255	2080	Inhibitory 2	6.50379	0	0	0	6.50379	0	0	0	0	0	7.88896	0	0	0	0	0	0	0	0	0	0	0	0	0	0	0	0	0	0	0	0	0	0	0	0	0	0	0	0	0	0	7.6014	7.6014	0	0
1072	1785	2511	2083	EXC11	7.21864	7.72918	7.21864	0	0	0	0	0	0	0	6.81354	6.81354	0	0	6.1215	0	0	0	0	0	0	0	0	0	0	0	0	0	0	0	0	0	0	0	0	0	0	0	0	6.81354	7.50614	0	0	0	0
1073	1786	6016	2079	EXC10	7.47631	6.37883	0	0	0	0	0	0	0	0	7.76385	6.37883	0	6.37883	0	0	0	0	0	0	0	0	0	0	0	0	0	0	0	0	0	0	0	0	0	0	0	0	0	0	8.16917	0	0	0	6.37883
1074	1790	3088	2092	endo/astro	8.19901	0	0	0	0	0	0	0	0	0	0	6.81354	0	0	0	0	0	0	0	0	0	0	0	0	0	0	0	0	0	0	0	0	7.91142	0	0	0	0	0	0	0	7.50614	0	0	0	6.81354
1075	1791	4822	2092	EXC12	6.57268	7.26513	7.67036	0	0	0	0	0	0	0	6.57268	0	0	0	0	0	0	0	0	0	0	0	0	0	0	7.26513	0	0	0	0	0	0	0	0	0	0	0	0	0	0	7.26513	0	0	0	7.26513
1076	1792	2124	2092	Oligo 4	7.82445	6.43935	0	0	0	0	0	0	0	0	6.43935	0	0	0	0	0	0	0	0	7.1317	0	0	8.38389	0	0	0	0	0	0	0	0	0	0	0	6.43935	0	0	0	0	0	0	0	0	0	0
1077	1793	6750	2091	endo/astro	6.90876	0	6.90876	0	0	0	0	0	0	0	6.90876	0	0	0	0	0	0	0	0	0	0	0	0	0	0	6.90876	0	0	0	0	0	0	8.0067	0	0	0	0	0	0	0	8.0067	0	0	0	0
1078	1794	5602	2086	EXC5	0	7.74444	7.74444	0	0	0	0	0	0	0	7.33919	0	0	0	0	0	0	0	0	0	0	0	0	0	6.64669	0	0	0	0	0	0	0	0	0	0	0	0	0	0	0	7.74444	0	0	0	6.64669
1079	1795	8317	2096	endo/astro	0	0	0	0	0	0	0	0	0	0	0	0	0	0	7.01401	7.01401	0	7.70671	0	0	0	0	7.01401	0	0	0	0	0	0	0	0	0	7.01401	0	0	0	0	0	0	0	7.01401	0	0	0	0
1080	1796	6881	2084	EXC2	0	6.64669	7.74444	0	0	6.64669	0	0	0	0	0	0	0	0	0	0	0	6.64669	0	0	0	0	0	0	0	0	0	0	0	0	0	0	0	0	0	0	0	0	0	0	8.25509	0	0	7.33919	0
1081	1797	3401	2100	EXC1	7.78937	6.53764	6.53764	0	0	0	0	0	0	0	6.53764	0	0	0	6.53764	0	0	0	0	0	0	0	7.78937	0	0	0	0	0	0	0	0	5.84594	0	0	0	5.84594	0	0	0	0	6.53764	0	0	0	5.84594
1082	1798	4750	2093	EXC1	6.21661	6.90876	7.6014	0	0	0	0	0	0	0	6.90876	6.21661	0	0	6.21661	0	0	0	0	0	0	0	0	0	0	0	0	0	0	0	0	0	0	0	0	0	0	0	0	0	6.90876	0	0	0	7.6014
1083	1799	7279	2088	EXC2	6.81354	8.19901	7.91142	0	0	0	0	0	0	0	0	0	0	0	0	0	0	0	0	0	0	0	0	0	0	0	0	0	0	0	0	0	0	0	0	0	0	0	0	0	7.91142	0	0	0	0
1084	1800	6930	2095	Unknown 2	0	0	0	0	0	0	0	0	0	0	0	6.72663	0	0	6.72663	0	6.72663	0	0	6.72663	0	0	0	0	0	0	0	6.72663	0	0	6.72663	6.72663	0	0	0	6.72663	0	0	0	0	6.72663	6.72663	0	0	0
1085	1801	4496	2105	OPC	7.17422	0	0	0	0	0	0	0	0	0	7.46171	6.07714	6.07714	0	0	0	0	7.46171	0	0	0	6.07714	6.76914	0	0	0	0	0	0	0	0	6.07714	6.07714	0	6.07714	0	0	6.07714	0	0	0	0	6.07714	0	0
1086	1802	3571	2104	EXC11	6.37883	7.07112	7.07112	5.97421	0	0	0	0	0	0	6.66608	0	0	0	5.97421	0	0	0	0	0	0	0	0	0	0	0	0	0	0	5.2836	0	0	0	0	5.2836	5.2836	0	0	0	6.37883	7.47631	0	5.2836	0	7.35859
1087	1803	6883	2103	EXC2	0	7.19619	8.11203	0	0	6.50379	0	0	0	0	0	0	0	0	0	0	0	6.50379	0	0	0	0	0	0	0	0	0	6.50379	0	0	0	0	0	0	0	6.50379	0	0	0	0	7.6014	0	0	6.50379	0
1088	1806	2877	2103	EXC2	6.2678	8.21208	7.36515	0	0	0	0	0	0	0	8.34558	0	0	0	0	0	0	0	0	0	0	0	0	0	0	0	0	0	0	0	0	0	0	0	0	0	0	0	0	0	0	0	0	0	0
1089	1808	2256	2109	Inhibitory 2	5.95484	0	0	0	7.05172	0	0	0	5.95484	0	7.5622	6.64669	0	0	0	0	0	5.95484	0	0	0	0	0	0	0	5.95484	0	0	0	0	0	0	0	0	0	0	0	0	0	0	5.95484	6.64669	7.05172	0	0
1090	1810	5272	2103	EXC2	0	7.26513	8.36328	0	0	0	0	0	0	0	7.26513	0	0	0	0	0	0	0	0	0	0	0	0	0	0	0	0	0	0	0	0	0	0	0	0	0	0	0	0	0	7.95793	0	0	0	0
1091	1811	4104	2107	OPC	7.5369	0	6.43935	0	0	0	0	0	0	0	0	0	0	0	0	0	0	7.1317	0	7.1317	0	0	6.43935	0	0	0	0	0	0	0	0	6.43935	6.43935	0	0	0	0	7.1317	0	0	6.43935	0	0	0	0
1092	1812	5457	2107	endo/astro	0	0	0	0	0	0	0	0	0	0	8.36328	0	0	0	0	0	0	7.26513	0	0	0	0	0	0	0	0	0	0	0	0	0	0	0	0	0	0	0	0	0	0	0	0	7.26513	0	0
1093	1814	6804	2113	Unknown 2	0	7.2096	7.54586	0	0	0	0	0	0	0	7.67933	5.60312	0	5.60312	5.60312	0	0	0	0	0	5.60312	0	0	0	0	5.60312	0	0	0	0	5.60312	0	5.60312	0	0	5.60312	0	5.60312	0	0	6.98664	5.60312	0	5.60312	5.60312
1094	1815	3044	2114	Inhibitory 2	5.07349	0	5.07349	0	6.16792	0	0	6.6779	6.16792	0	7.46567	0	0	5.7635	0	0	0	0	0	0	0	0	0	0	0	0	0	0	0	0	0	0	0	0	0	5.07349	6.6779	7.37042	0	5.07349	6.45507	6.86001	6.86001	0	0
1095	1816	5044	2106	EXC1	6.81354	6.1215	7.21864	0	0	0	0	0	0	0	7.50614	6.1215	0	0	6.81354	0	0	0	0	0	0	0	0	0	0	0	0	0	0	0	0	0	0	0	0	0	0	0	0	0	7.91142	0	0	0	7.21864
1096	1817	1820	2114	Inhibitory 2	5.68737	0	0	5.68737	7.63038	6.37883	0	5.68737	7.07112	0	5.68737	0	0	0	0	0	0	0	0	0	0	0	0	0	0	0	0	0	0	0	0	0	0	0	0	5.68737	7.47631	7.47631	0	0	6.37883	5.68737	0	0	0
1097	1818	4041	2111	EXC1	7.09091	0	7.6014	0	0	0	5.99396	0	0	0	7.93773	6.68586	0	0	0	0	0	0	0	0	0	0	0	0	0	0	0	0	0	0	0	0	0	0	0	0	5.99396	0	0	0	7.09091	0	0	0	6.68586
1098	1820	4294	2119	EXC12	6.609	7.52448	7.01401	5.9172	0	0	0	0	0	0	7.30147	7.30147	0	0	0	0	0	0	0	0	0	0	0	0	0	0	0	0	0	0	0	0	0	0	0	0	0	0	0	0	7.52448	0	0	0	7.01401
1099	1821	8350	2124	OPC	6.57268	0	0	0	0	0	0	0	0	0	0	0	0	0	0	0	0	7.67036	0	0	0	6.57268	6.57268	0	0	6.57268	0	0	0	0	0	6.57268	6.57268	0	0	0	0	6.57268	0	0	6.57268	0	6.57268	0	0
1100	1823	4056	2114	EXC2	7.41918	0	8.33511	0	0	0	0	0	0	0	6.72663	7.41918	0	0	0	0	0	0	0	0	0	0	0	0	0	0	0	0	0	0	0	0	0	0	0	0	0	0	0	0	6.72663	0	0	0	6.72663
1101	1824	5070	2123	EXC1	5.50086	7.28921	6.88409	0	0	5.50086	0	0	0	0	7.98202	7.10703	0	0	5.50086	0	0	5.50086	0	0	0	0	0	0	0	0	0	0	0	0	0	0	0	0	5.50086	0	0	0	0	0	7.10703	0	0	0	6.59675
1102	1825	7095	2124	Inhibitory 3	6.64669	0	0	0	5.95484	5.95484	0	0	0	8.25509	0	0	0	0	0	0	0	5.95484	0	5.95484	0	0	0	0	0	0	0	0	0	0	0	0	0	0	0	5.95484	0	0	0	5.95484	6.64669	7.5622	0	0	0
1103	1826	3790	2119	endo/astro	7.41918	6.72663	0	0	0	0	0	0	6.72663	0	7.82445	0	0	0	0	0	0	0	0	6.72663	0	0	6.72663	0	0	0	0	0	0	0	0	0	0	6.72663	0	0	0	0	0	0	6.72663	0	6.72663	0	0
1104	1827	6474	2125	EXC3	5.36488	7.30677	7.66325	5.36488	0	0	0	0	0	0	7.75852	6.05569	0	6.05569	0	0	0	0	0	0	0	0	0	0	0	0	0	0	5.36488	0	0	0	0	0	0	5.36488	0	0	0	0	7.44022	0	0	6.46037	0
1105	1829	5215	2127	EXC5	0	7.38641	7.56863	0	0	0	0	0	0	0	7.38641	7.16342	0	5.77945	0	0	0	0	0	0	0	0	0	0	0	0	0	0	5.77945	0	0	0	0	0	0	0	0	0	0	0	7.16342	0	0	0	7.16342
1106	1832	6001	2119	EXC3	0	6.72663	6.72663	0	0	0	0	0	0	0	8.11203	6.72663	0	0	0	0	0	0	6.72663	0	0	0	0	0	0	0	0	0	0	0	0	0	0	0	0	0	0	0	6.72663	0	7.41918	0	0	6.72663	0
1107	1833	1132	2124	Inhibitory 2	0	0	0	0	6.90876	0	0	6.21661	0	0	6.21661	6.21661	0	0	0	0	0	0	0	0	0	6.21661	6.21661	0	0	0	0	0	0	0	0	0	6.21661	0	0	0	6.21661	6.21661	0	0	6.90876	7.31389	7.31389	0	0
1108	1834	2815	2134	EXC11	5.63042	8.19205	6.72663	5.63042	0	0	0	0	0	0	7.57325	6.32177	0	0	0	0	0	0	0	0	0	0	0	0	0	5.63042	0	0	0	0	0	0	0	0	0	0	0	0	0	6.32177	7.01401	0	0	0	5.63042
1109	1836	4587	2127	Inhibitory 2	0	0	5.88093	0	0	0	0	0	5.88093	0	7.67036	5.88093	0	0	0	0	0	0	0	0	0	0	0	0	0	0	0	0	0	0	0	0	0	0	0	0	0	0	0	0	6.57268	8.07567	7.26513	0	0
1110	1837	8029	2130	Inhibitory 3	0	0	0	5.55067	7.157	7.62671	0	0	6.64669	0	0	0	0	0	0	0	0	5.55067	5.55067	0	0	0	0	0	0	0	0	0	5.55067	0	0	0	0	0	5.55067	0	5.55067	5.55067	0	0	6.93405	7.33919	0	0	0
1111	1839	7653	2122	EXC2	7.41918	7.41918	7.41918	0	0	0	0	0	0	0	0	0	0	0	0	0	0	0	0	0	0	0	0	0	0	0	0	0	0	0	0	0	0	0	0	0	0	0	0	0	8.11203	0	0	0	7.41918
1112	1840	1355	2132	EXC12	7.41918	7.1317	6.03468	0	0	0	0	0	0	0	7.1317	0	0	0	6.03468	0	0	0	0	0	0	0	0	6.03468	0	6.03468	0	0	0	0	0	0	0	0	0	0	0	6.03468	0	0	7.6422	0	6.03468	0	7.1317
1113	1841	5586	2130	Unknown 2	7.6014	0	0	0	0	0	0	0	0	0	7.31389	6.21661	0	0	0	0	0	0	0	0	6.21661	0	7.6014	6.21661	0	0	0	6.21661	0	0	6.21661	0	0	0	0	6.21661	0	0	0	0	6.21661	6.21661	0	0	0
1114	1842	3844	2148	endo/astro	6.43935	0	0	0	0	0	0	0	0	0	7.35468	6.43935	0	0	5.7478	0	0	5.7478	0	6.84428	0	5.7478	0	0	0	0	0	0	0	0	5.7478	0	7.35468	8.04751	0	0	0	0	0	0	5.7478	0	0	0	0
1115	1843	7532	2128	endo/astro	7.1317	7.1317	0	0	0	0	0	0	0	0	0	0	0	0	0	7.1317	0	0	0	0	7.1317	0	0	0	7.1317	0	0	0	0	0	0	0	7.82445	0	0	0	0	0	0	0	0	0	0	0	7.1317
1116	1848	7679	2138	EXC2	0	7.95793	8.11203	0	6.16792	0	0	0	0	0	0	6.86001	0	0	0	0	0	0	0	0	0	0	0	0	0	0	0	0	0	0	0	0	0	0	0	0	0	0	0	0	7.26513	6.16792	0	0	6.16792
1117	1850	5535	2142	EXC1	5.81214	7.88896	7.19619	0	0	0	0	0	0	0	7.88896	6.50379	0	0	5.81214	0	0	0	0	0	0	0	0	0	0	0	0	0	0	0	0	0	0	0	0	0	0	0	0	0	7.41918	0	0	0	5.81214
1118	1851	7046	2131	EXC2	7.01401	7.70671	7.70671	0	0	0	0	0	0	0	0	0	0	0	0	0	0	0	0	0	0	0	0	0	0	0	0	0	0	0	0	0	0	0	0	0	0	0	0	0	8.11203	0	0	0	0
1119	1853	4157	2137	Inhibitory 2	7.35468	0	5.7478	0	5.7478	5.7478	5.7478	0	0	0	7.5369	5.7478	0	0	5.7478	0	0	5.7478	0	0	0	0	0	0	0	5.7478	0	0	0	0	0	0	0	0	0	0	0	5.7478	0	0	6.84428	7.35468	6.43935	0	0
1120	1854	4426	2144	EXC1	6.41876	6.41876	7.1111	0	0	0	0	0	0	0	7.71686	7.1111	0	0	6.41876	0	0	5.32341	0	5.32341	0	5.32341	5.32341	0	0	0	0	0	5.32341	0	0	0	0	0	0	0	0	0	0	0	6.92894	0	0	0	6.70604
1121	1855	1599	2135	EXC2	0	0	7.01401	0	0	0	0	0	0	0	8.11203	0	0	0	0	0	0	0	0	0	7.01401	0	0	0	0	7.01401	0	0	0	0	0	7.01401	0	0	0	0	0	0	0	0	7.01401	0	0	0	0
1122	1856	3503	2148	Oligo 1	7.5369	6.84428	0	0	0	0	0	0	0	0	7.5369	6.43935	0	0	6.43935	0	0	0	0	6.43935	0	0	7.1317	6.43935	0	0	0	0	0	0	0	0	0	0	6.43935	0	5.7478	0	0	0	5.7478	0	0	0	0
1123	1857	4494	2144	EXC5	0	6.50379	7.19619	0	0	0	0	0	0	0	7.88896	0	0	0	0	0	0	0	0	0	0	0	0	0	0	0	0	0	6.50379	0	0	0	0	0	0	6.50379	0	0	0	0	8.11203	0	0	0	6.50379
1124	1858	3727	2142	endo/astro	7.26513	0	0	0	0	0	0	0	0	0	7.26513	0	0	0	0	0	0	7.26513	0	0	0	0	0	0	0	0	0	0	0	7.26513	0	0	0	8.36328	0	0	0	0	0	0	0	0	0	0	0
1125	1859	4360	2140	EXC10	7.01401	0	0	0	0	7.01401	0	0	0	0	7.70671	7.01401	0	0	7.01401	0	0	0	0	0	0	0	0	0	0	0	0	0	0	0	0	0	0	0	0	0	0	0	0	0	7.70671	0	0	0	7.01401
1126	1860	1758	2147	Inhibitory 2	6.876	0	0	0	6.47105	0	0	0	0	0	6.876	6.47105	0	0	0	0	0	0	0	0	0	0	0	0	0	0	0	0	0	0	0	0	0	0	0	0	0	5.77945	0	0	6.876	6.47105	6.876	0	0
1127	1861	6276	2137	Unknown 2	6.57268	0	0	0	6.57268	6.57268	0	0	0	0	0	6.57268	0	0	0	6.57268	0	0	0	0	6.57268	0	6.57268	0	0	6.57268	0	6.57268	0	0	6.57268	0	0	0	0	6.57268	0	0	0	0	6.57268	6.57268	0	0	0
1128	1862	6813	2147	endo/astro	6.21661	6.21661	6.90876	0	0	6.21661	0	0	0	0	7.31389	0	0	0	0	0	0	6.90876	0	6.90876	6.21661	0	6.21661	0	0	0	0	0	6.21661	0	0	0	6.90876	0	0	0	0	0	0	0	6.90876	0	0	0	0
1129	1868	1934	2149	Oligo 1	7.73487	6.34989	0	0	0	0	0	0	0	0	6.75477	5.65849	0	0	0	0	0	0	0	0	0	0	8.22021	0	0	0	0	0	6.75477	0	0	0	0	0	0	0	0	5.65849	0	0	6.34989	0	0	0	5.65849
1130	1871	3374	2149	Inhibitory 2	6.32177	0	0	0	0	0	0	0	6.32177	0	7.70671	0	0	0	0	0	0	0	0	0	0	0	7.01401	0	0	0	0	0	0	0	0	0	0	0	0	0	0	0	0	0	7.01401	6.32177	7.01401	0	0
1131	1876	7851	2164	EXC2	0	7.19619	8.2943	0	0	0	0	0	0	0	0	6.50379	0	0	0	0	0	0	0	0	0	6.50379	0	7.19619	0	0	0	0	0	0	0	0	0	0	0	0	0	0	0	0	7.6014	0	0	0	0
1132	1878	5182	2158	EXC4	0	6.72663	0	0	0	6.72663	0	0	0	0	7.41918	0	0	0	0	6.72663	0	0	0	6.72663	6.72663	0	0	0	0	6.72663	0	0	6.72663	0	0	0	0	0	0	0	0	0	0	0	6.72663	0	0	0	0
1133	1882	2127	2155	EXC11	6.43935	6.43935	6.43935	0	0	6.43935	6.43935	0	0	0	7.82445	6.43935	0	0	7.1317	0	0	0	0	0	0	0	0	0	0	0	0	0	0	0	0	0	0	0	0	0	0	0	0	7.1317	7.1317	0	0	0	0
1134	1883	7268	2162	EXC2	0	7.48813	7.26513	0	0	0	0	0	0	0	0	6.57268	0	0	0	0	0	0	0	0	0	0	0	0	0	0	0	0	0	0	0	0	0	0	0	5.88093	0	0	0	0	7.95793	0	0	6.97768	6.97768
1135	1885	4182	2165	microglia	8.22978	0	0	0	0	0	0	0	0	0	7.1317	0	0	0	0	0	0	0	0	0	0	0	0	0	0	7.82445	0	0	0	0	0	0	0	0	0	0	0	0	0	7.1317	0	7.1317	0	0	0
1136	1887	4814	2173	Inhibitory 2	6.07714	0	0	0	7.17422	5.38629	0	6.48184	6.07714	0	7.17422	0	0	5.38629	0	0	0	0	0	0	0	0	0	0	0	0	0	0	0	0	0	0	0	0	0	6.07714	6.07714	6.99206	0	5.38629	7.17422	6.48184	0	0	0
1137	1888	3461	2173	EXC1	5.55067	7.84975	5.55067	0	0	0	0	0	0	0	7.62671	6.24187	0	0	6.24187	0	0	0	0	0	0	0	0	0	0	0	0	0	0	0	0	0	0	0	0	0	0	0	0	0	7.84975	0	0	5.55067	6.64669
1138	1889	7142	2163	EXC2	0	0	8.2943	0	0	7.6014	0	0	0	0	0	0	0	0	0	0	0	0	0	0	0	0	0	0	0	0	0	0	0	0	0	0	0	0	0	0	0	7.6014	0	0	7.6014	0	0	0	0
1139	1890	4554	2180	EXC1	6.1522	6.1522	7.24939	0	5.05784	0	0	0	0	0	7.82445	6.1522	0	0	6.43935	0	0	5.05784	0	5.05784	5.05784	5.7478	0	5.05784	0	5.05784	0	0	0	0	0	0	0	0	0	5.05784	5.05784	0	0	0	7.44993	0	0	0	5.7478
1140	1891	6800	2171	endo/astro	6.37883	0	0	0	0	6.37883	0	0	0	0	7.07112	0	0	0	6.37883	0	0	7.47631	0	7.07112	6.37883	0	0	0	0	0	0	0	6.37883	0	0	0	7.47631	0	0	0	0	0	0	0	6.37883	0	0	0	0
1141	1892	7128	2164	EXC2	0	0	8.11203	0	0	7.41918	0	0	0	0	0	7.41918	0	0	0	0	0	0	0	0	0	0	0	0	0	0	0	0	0	0	0	0	0	0	0	0	0	0	0	0	8.11203	0	0	0	0
1142	1893	7402	2164	EXC2	7.01401	8.11203	7.70671	0	0	0	0	0	0	0	0	7.01401	0	0	0	0	0	0	0	0	7.01401	0	0	0	0	0	0	0	0	0	0	0	0	0	0	0	0	0	0	0	7.01401	0	0	0	0
1143	1894	1016	2164	EXC13	0	6.72663	0	0	0	0	0	0	0	0	8.51739	0	0	0	0	0	0	0	0	0	0	0	0	0	0	0	0	0	0	0	0	0	0	0	0	0	0	0	0	8.11203	6.72663	0	0	0	0
1144	1895	4376	2174	EXC1	5.97421	7.22515	7.35859	0	0	0	5.2836	0	0	0	7.22515	7.07112	0	0	7.07112	0	0	0	0	0	0	0	0	0	0	0	0	0	5.2836	0	0	0	0	0	0	0	5.2836	0	0	0	6.37883	0	0	0	7.35859
1145	1896	4985	2175	OPC	6.50379	6.50379	0	0	0	0	0	0	0	0	6.50379	0	0	0	6.50379	0	0	6.50379	0	0	0	0	0	0	0	6.50379	0	0	0	0	0	6.50379	7.88896	6.50379	0	0	0	6.50379	0	0	0	0	6.50379	0	0
1146	1897	3675	2178	EXC11	7.67036	6.16792	5.47686	5.47686	0	0	0	0	0	0	7.67036	5.47686	0	0	5.47686	0	0	0	0	0	0	5.47686	7.67036	0	0	6.86001	0	5.47686	0	0	0	5.47686	0	0	0	0	0	0	0	0	5.47686	0	0	0	0
1147	1898	1471	2170	Unknown 1	0	7.52448	7.70671	0	0	5.9172	5.9172	0	0	0	7.8608	0	0	0	5.9172	0	0	0	0	0	0	0	0	0	0	5.9172	0	0	0	0	0	0	0	0	0	0	5.9172	0	0	6.609	5.9172	0	0	0	5.9172
1148	1900	357	2166	EXC13	0	6.72663	0	6.72663	0	0	0	0	0	0	8.11203	0	0	0	0	0	0	0	0	0	0	0	0	0	0	0	0	0	6.72663	0	0	0	0	0	0	0	0	0	0	7.41918	7.82445	0	0	0	0
1149	1901	2035	2171	EXC12	7.41918	7.82445	6.72663	6.72663	0	0	0	0	0	0	6.72663	0	0	0	0	0	0	0	0	0	0	0	6.72663	0	0	0	0	0	6.72663	0	0	0	0	0	0	0	0	0	0	0	6.72663	0	0	0	0
1150	1902	8422	2190	Unknown 2	0	0	0	0	0	0	0	0	0	0	0	0	0	0	0	7.67036	6.57268	0	0	0	7.26513	0	0	0	0	0	0	0	0	6.57268	6.57268	0	0	7.26513	0	0	0	0	0	0	6.57268	6.57268	6.57268	0	6.57268
1151	1904	6084	2181	EXC3	6.90876	6.90876	7.41918	5.81214	0	0	0	0	0	0	7.19619	0	0	0	0	0	0	0	0	0	0	0	6.50379	0	0	0	0	0	0	0	0	0	0	0	0	0	0	0	0	0	7.41918	0	0	6.90876	7.19619
1152	1905	1293	2171	Unknown 1	0	7.82445	0	0	0	0	6.72663	0	0	0	8.11203	6.72663	0	0	6.72663	0	0	0	0	0	0	0	0	0	0	0	0	0	0	0	0	0	0	0	0	0	6.72663	0	0	0	0	0	0	0	0
1153	1906	2118	2176	EXC13	0	8.0067	0	0	0	0	0	0	0	0	7.6014	0	0	0	0	0	0	0	0	0	0	0	0	0	0	7.6014	0	0	0	0	0	0	0	0	0	0	0	0	0	6.90876	7.6014	0	0	0	0
1154	1907	7400	2180	EXC2	7.50614	7.50614	8.19901	0	0	0	0	0	0	0	0	6.81354	0	0	0	0	0	0	0	0	0	0	0	0	0	0	0	0	0	0	0	0	0	0	0	0	0	0	0	0	6.81354	0	0	0	6.81354
1155	1908	5131	2204	endo/astro	7.8608	6.32177	0	0	0	0	0	0	0	0	7.30147	0	0	0	5.22674	0	5.22674	0	0	0	0	0	7.70671	0	0	0	5.22674	0	5.22674	0	0	0	5.9172	7.01401	0	0	0	0	0	0	6.609	0	0	0	5.22674
1156	1911	7683	2180	Inhibitory 3	0	0	0	0	0	7.07112	0	0	6.37883	7.76385	0	0	0	0	0	0	0	0	0	0	0	0	0	0	0	0	0	0	0	0	0	0	0	0	0	7.76385	0	0	0	0	6.37883	7.07112	0	0	0
1157	1912	754	2180	Oligo 2	7.82445	7.82445	0	0	0	0	0	0	0	0	0	0	0	0	0	0	0	0	0	0	0	0	7.82445	7.1317	0	0	0	0	0	0	0	0	0	0	0	0	0	0	0	0	7.1317	0	0	0	0
1158	1913	6924	2185	EXC3	0	6.98664	7.99765	0	5.60312	6.98664	0	0	0	0	6.29442	6.69927	0	0	0	0	0	0	0	0	0	0	0	0	0	0	0	0	5.60312	0	0	0	0	0	0	0	0	0	0	0	7.2096	0	0	5.60312	7.2096
1159	1914	1877	2184	EXC2	0	7.41918	7.41918	0	0	0	0	0	0	0	7.82445	0	0	0	0	0	0	0	0	0	0	0	0	0	0	7.41918	0	0	0	0	0	0	0	0	0	0	0	6.72663	0	0	7.41918	0	0	0	0
1160	1915	4290	2183	Inhibitory 3	5.77945	0	6.876	5.77945	7.16342	0	0	0	6.47105	0	6.876	0	0	0	0	0	0	0	0	0	0	0	0	0	0	0	0	0	0	0	0	0	0	0	0	0	7.85618	0	0	0	5.77945	7.16342	0	0	0
1161	1917	1314	2180	EXC11	0	7.88896	6.50379	0	0	0	0	0	0	0	7.6014	0	0	0	0	0	0	0	0	0	0	0	0	0	0	0	0	0	0	0	0	0	0	0	0	0	0	0	0	7.19619	7.88896	0	0	0	6.50379
1162	1919	7265	2180	EXC2	0	6.81354	7.91142	0	0	0	0	0	0	0	0	6.81354	0	0	0	0	0	0	0	0	0	0	0	0	0	0	0	0	0	0	0	0	0	0	0	0	0	0	0	0	7.91142	0	0	0	7.91142
1163	1920	2329	2182	EXC8	0	8.19901	0	0	0	0	0	0	0	0	7.50614	0	0	0	0	0	0	0	0	0	0	0	0	0	0	0	0	0	0	0	0	0	0	0	0	0	0	0	0	6.81354	7.91142	0	0	0	6.81354
1164	1922	4591	2191	EXC1	7.17422	6.76914	7.17422	0	0	0	0	0	0	0	7.17422	0	0	0	6.07714	0	0	6.07714	0	6.07714	0	0	0	0	0	0	0	0	6.07714	0	0	0	0	0	0	0	0	0	0	0	7.68474	0	0	0	7.17422
1165	1926	3958	2195	EXC1	7.18295	7.18295	6.2678	5.57655	0	0	0	0	0	0	7.18295	7.18295	0	0	5.57655	0	0	0	0	0	0	0	5.57655	0	0	6.2678	0	0	0	0	0	0	0	0	0	0	5.57655	0	0	0	7.18295	0	0	0	6.67263
1166	1927	5664	2192	Inhibitory 3	5.57655	0	0	0	6.2678	7.18295	0	0	0	0	7.65267	0	0	0	0	0	0	0	0	6.2678	0	0	0	0	0	5.57655	0	0	0	0	0	0	0	0	0	5.57655	7.18295	0	0	0	5.57655	7.18295	0	0	0
1167	1928	1594	2187	EXC7	7.31389	8.0067	0	0	0	0	0	0	0	0	7.6014	6.21661	0	0	0	0	0	0	0	0	0	0	0	0	0	0	0	0	0	0	0	0	0	0	0	0	0	0	0	7.31389	7.31389	0	0	0	0
1168	1929	5259	2195	EXC1	6.37883	7.35859	6.88897	5.2836	0	5.2836	0	0	0	0	7.47631	6.37883	0	5.2836	5.2836	0	0	0	0	0	0	0	0	0	0	0	0	0	0	0	0	0	0	0	0	0	0	0	0	0	7.47631	0	0	0	7.35859
1169	1930	5760	2189	Inhibitory 2	0	0	0	0	6.68586	0	0	6.68586	0	0	7.78364	0	0	5.99396	0	0	0	0	0	0	0	0	0	0	0	0	0	0	0	0	0	0	0	0	0	6.68586	5.99396	7.37838	0	0	6.68586	7.37838	0	0	0
1170	1931	6964	2198	EXC2	0	7.26513	7.55264	6.16792	0	0	0	0	0	0	0	0	0	0	0	0	0	0	0	0	0	0	0	0	0	0	0	0	0	6.16792	0	0	0	0	0	0	0	0	0	0	8.11203	0	0	6.86001	6.86001
1171	1932	1574	2189	EXC13	6.72663	7.82445	0	0	0	0	0	0	0	0	7.82445	0	0	0	0	0	0	0	0	0	0	0	0	0	0	0	0	0	0	0	0	0	0	0	0	6.72663	0	0	0	7.41918	0	0	0	0	0
1172	1933	4734	2195	OPC	8.14976	0	5.95484	0	0	0	0	5.95484	0	0	5.95484	0	0	0	0	0	0	0	0	0	0	0	6.64669	7.05172	0	0	0	0	0	0	0	5.95484	5.95484	0	0	0	5.95484	5.95484	0	0	0	5.95484	5.95484	0	0
1173	1935	7020	2195	EXC2	6.53764	7.63529	7.92285	0	5.84594	0	0	0	0	0	0	6.53764	0	0	0	0	0	6.53764	0	0	0	0	5.84594	0	0	0	0	0	0	0	0	0	5.84594	0	0	0	0	0	0	0	6.53764	0	0	5.84594	6.94262
1174	1936	1294	2190	EXC13	7.1317	8.22978	0	0	0	0	0	0	0	0	0	0	0	0	0	0	0	0	0	0	0	0	0	0	0	0	0	0	0	0	0	0	0	0	0	0	7.1317	0	0	7.82445	0	0	0	0	0
1175	1939	6991	2200	EXC2	7.63529	5.84594	7.23006	0	0	0	0	0	0	0	0	0	0	0	0	0	0	6.53764	0	0	0	0	7.78937	5.84594	0	0	0	0	0	0	0	0	0	0	0	0	0	0	0	0	7.23006	0	0	5.84594	6.94262
1176	1940	6818	2190	EXC10	7.26513	8.36328	0	0	0	0	0	0	0	0	7.95793	0	0	0	0	0	0	0	0	0	0	0	0	0	0	0	0	0	0	0	0	0	0	0	0	0	0	0	0	0	7.26513	0	0	0	0
1177	1942	462	2204	EXC8	7.82445	7.41918	0	0	0	0	0	0	0	0	7.41918	0	0	0	0	0	0	0	0	0	0	0	0	0	0	0	0	0	0	6.72663	0	6.72663	0	0	0	0	0	0	0	6.72663	0	0	0	0	6.72663
1178	1944	7191	2193	Inhibitory 3	6.90876	0	7.6014	0	7.6014	0	0	0	0	0	0	0	0	0	0	0	0	0	0	0	0	0	0	0	0	0	0	0	0	0	0	0	0	0	0	0	7.6014	0	0	0	0	0	0	0	0
1179	1945	2273	2203	Inhibitory 2	6.64669	0	0	0	7.33919	0	0	0	0	0	7.74444	0	0	0	0	0	0	0	0	0	0	0	0	0	0	0	0	0	0	0	0	0	0	0	0	0	0	0	0	0	6.64669	6.64669	6.64669	0	0
1180	1946	4646	2199	EXC4	0	7.67036	0	0	0	0	0	0	0	0	6.57268	0	0	0	0	0	0	0	0	0	0	0	0	0	0	7.26513	0	0	6.57268	0	0	6.57268	6.57268	0	0	0	0	0	0	0	6.57268	0	0	0	7.26513
1181	1947	6837	2196	EXC2	0	7.70671	7.01401	0	0	0	0	0	0	0	8.11203	0	0	7.01401	0	0	0	0	0	0	0	0	0	0	0	0	0	0	0	0	0	0	0	0	0	0	0	0	0	0	7.70671	0	0	0	0
1182	1948	7841	2199	EXC2	0	8.11203	7.41918	0	0	0	0	0	0	0	0	7.41918	0	0	0	0	0	0	0	0	0	0	0	0	0	0	0	0	0	0	0	0	0	0	0	0	0	7.41918	0	0	0	0	0	7.41918	0
1183	1949	1439	2204	EXC6	6.68586	7.37838	0	0	0	5.99396	0	0	0	0	7.78364	0	0	0	5.99396	0	0	0	0	0	0	5.99396	5.99396	0	0	0	0	0	0	0	0	5.99396	0	0	0	0	0	0	0	7.09091	7.37838	0	0	5.99396	0
1184	1950	4953	2208	endo/astro	7.1317	0	0	0	0	0	0	0	0	0	7.1317	0	0	0	0	0	0	0	0	0	0	0	0	0	7.1317	0	0	0	0	0	0	0	7.82445	8.22978	0	0	0	0	0	0	0	0	0	0	0
1185	1951	4999	2211	EXC1	5.84594	6.53764	7.78937	5.84594	0	0	0	0	0	0	7.23006	6.53764	0	0	6.94262	0	0	5.84594	0	0	0	0	0	0	0	0	0	0	0	0	0	0	0	0	0	0	0	0	0	0	7.78937	0	0	0	5.84594
1186	1952	5451	2213	Inhibitory 2	6.01411	0	0	0	6.41876	0	0	5.32341	6.01411	0	7.39857	6.70604	0	0	0	0	0	0	0	0	0	0	0	0	0	0	0	0	0	0	0	0	0	0	0	0	0	0	0	0	7.26513	7.39857	7.26513	0	0
1187	1953	4867	2224	OPC	7.01401	5.9172	0	0	0	5.9172	0	0	0	0	7.30147	0	0	0	0	0	0	0	0	5.9172	5.9172	0	5.9172	0	0	7.30147	0	0	0	0	0	5.9172	6.609	0	5.9172	0	0	5.9172	0	0	0	0	5.9172	0	7.30147
1188	1957	3888	2212	EXC1	0	7.36515	6.2678	0	0	0	0	0	0	0	7.87572	6.2678	0	0	7.36515	0	0	0	0	0	0	0	0	0	0	0	0	0	0	0	0	0	0	0	0	0	0	0	0	0	7.36515	0	0	0	6.96
1189	1958	4819	2219	EXC1	6.34043	7.32015	7.32015	5.24533	0	0	5.24533	0	0	0	7.7254	5.24533	0	0	6.34043	0	0	0	0	0	0	0	0	0	0	5.24533	0	0	0	0	0	0	0	0	0	0	5.24533	0	0	0	7.32015	0	0	0	6.34043
1190	1962	6839	2231	Inhibitory 1	6.08805	7.00298	6.89772	0	5.39717	6.78006	0	0	5.39717	0	7.79094	6.31074	0	5.80112	0	0	0	4.70854	0	0	0	0	0	0	0	0	0	0	0	0	0	0	0	0	0	4.70854	0	4.70854	0	4.70854	6.64669	6.08805	0	4.70854	6.31074
1191	1965	5664	2215	Inhibitory 3	0	0	0	0	7.55264	6.86001	0	0	0	0	7.26513	0	0	0	0	0	0	0	0	0	0	0	0	0	0	0	0	0	0	0	0	0	0	0	0	0	7.77568	0	0	0	6.16792	6.86001	0	0	0
1192	1966	6221	2212	EXC3	0	7.82445	7.41918	0	0	0	0	0	0	0	7.41918	7.41918	0	0	0	0	0	0	0	0	0	0	0	0	0	0	0	0	0	0	0	0	0	0	0	0	0	0	0	0	6.72663	0	0	7.41918	0
1193	1967	2956	2222	microglia	7.74444	0	0	0	0	0	0	0	0	0	7.33919	0	0	0	0	0	0	0	0	0	6.64669	0	0	0	0	8.03201	0	0	0	0	0	0	6.64669	0	0	0	0	6.64669	0	0	6.64669	0	0	0	0
1194	1969	4169	2218	EXC12	7.1317	7.1317	7.1317	0	0	0	0	0	0	0	7.1317	7.1317	0	0	0	0	0	0	0	0	0	0	0	0	0	0	0	0	0	0	0	0	7.1317	0	0	0	0	0	0	0	7.1317	0	0	0	7.1317
1195	1970	4621	2223	EXC10	0	6.96	6.2678	0	0	0	0	0	0	0	7.65267	0	0	0	0	0	0	0	0	6.2678	0	0	6.2678	0	0	6.2678	6.2678	0	6.2678	0	0	0	0	7.36515	0	0	0	0	0	0	6.96	6.2678	0	0	0
1196	1971	8507	2237	OPC	0	0	0	0	6.57268	0	0	0	0	0	0	0	0	0	0	6.57268	0	8.181	0	0	0	6.57268	6.57268	0	0	0	0	0	0	0	0	0	6.57268	6.57268	0	0	0	6.57268	0	0	6.57268	0	0	0	0
1197	1972	7500	2213	Inhibitory 2	6.2678	0	0	0	6.2678	0	6.2678	0	6.2678	0	0	6.2678	0	0	0	0	0	0	0	6.2678	0	0	0	0	0	0	0	0	0	0	0	0	0	0	0	0	0	0	0	0	7.36515	7.36515	6.2678	0	0
1198	1973	2031	2226	endo/astro	7.74444	0	0	0	0	0	0	0	0	0	8.03201	0	0	0	0	0	0	0	0	0	0	0	0	0	0	6.64669	0	0	0	0	0	0	7.33919	7.33919	0	0	0	0	0	0	0	0	0	0	0
1199	1974	2673	2215	microglia	7.1317	0	7.1317	0	0	0	0	0	0	0	7.1317	0	0	0	0	0	0	0	0	0	7.1317	0	0	0	0	7.1317	0	0	0	0	0	0	0	0	0	0	0	7.1317	0	0	7.82445	0	0	0	0
1200	1975	7515	2221	Inhibitory 2	0	0	0	5.9172	6.609	0	5.9172	0	0	0	0	5.9172	0	0	0	0	0	0	0	0	0	0	0	0	0	6.609	0	0	0	0	0	0	0	5.9172	0	0	0	0	0	0	7.30147	6.609	7.52448	0	0
1201	1977	2564	2224	EXC13	6.90876	8.0067	0	0	0	0	0	0	0	0	6.90876	0	0	0	0	0	0	0	0	0	0	0	0	0	0	0	0	0	0	0	0	0	6.90876	0	0	0	0	0	0	7.6014	7.6014	0	0	0	0
1202	1978	3042	2220	EXC11	6.50379	7.19619	6.50379	0	0	0	0	0	0	0	7.41918	7.19619	0	0	5.81214	0	0	0	5.81214	0	0	0	0	0	0	0	0	0	0	5.81214	0	0	0	0	0	0	0	0	0	5.81214	7.75548	0	0	0	0
1203	1981	6744	2231	EXC12	7.1317	7.35468	7.35468	0	0	0	0	0	0	0	7.69097	0	0	0	0	0	0	5.7478	0	0	0	0	6.43935	0	0	0	0	0	0	0	0	0	0	0	0	0	0	5.7478	0	0	7.1317	0	0	0	5.7478
1204	1982	5917	2220	EXC5	0	7.6014	6.90876	0	0	0	0	0	0	0	8.0067	0	0	0	0	0	0	0	0	0	0	0	6.90876	0	0	0	0	0	0	0	0	0	0	0	0	0	0	0	0	0	7.6014	0	0	0	6.90876
1205	1983	7766	2226	EXC2	0	6.81354	8.4221	6.81354	0	0	0	0	0	6.81354	0	0	0	0	0	0	0	0	0	0	0	0	0	0	0	0	0	0	0	0	0	0	0	0	0	0	0	0	0	0	7.50614	0	0	0	6.81354
1206	1984	2749	2236	endo/astro	8.59149	0	0	0	0	0	0	0	0	0	0	0	0	0	6.64669	0	0	7.74444	0	6.64669	0	0	0	0	0	0	0	0	0	0	0	0	0	0	0	0	0	0	0	0	6.64669	0	0	0	0
1207	1987	3650	2237	Epen/C.plexus	7.1317	0	0	0	0	0	0	0	7.82445	0	7.1317	0	0	0	0	0	0	0	0	0	0	0	0	0	0	0	0	0	0	0	0	0	7.1317	0	7.1317	0	0	0	0	0	7.82445	0	0	0	0
1208	1989	2088	2238	Oligo 5	7.26513	0	0	0	0	0	0	0	0	0	8.181	0	0	0	0	0	0	6.57268	0	0	0	0	7.26513	6.57268	6.57268	0	0	0	0	0	0	0	0	0	0	0	0	0	0	6.57268	0	0	0	0	0
1209	1991	4431	2225	EXC10	6.64669	8.03201	0	0	0	0	0	0	0	0	7.33919	0	0	0	6.64669	0	0	0	0	0	0	0	0	0	0	0	0	0	0	0	0	0	0	0	0	0	0	0	0	0	7.33919	0	0	0	7.74444
1210	1993	2397	2233	EXC10	7.74444	7.33919	0	0	0	6.64669	0	0	0	0	8.03201	0	0	0	0	0	0	0	0	0	0	0	0	0	0	0	0	0	0	0	0	0	0	0	0	0	0	6.64669	0	0	0	0	0	0	6.64669
1211	1996	5342	2242	EXC12	5.34393	7.6422	7.6422	0	0	5.34393	0	0	0	0	7.28573	5.34393	0	0	0	0	0	5.34393	0	0	5.34393	0	5.34393	0	0	5.34393	0	0	5.34393	0	0	0	5.34393	0	0	0	0	5.34393	0	0	7.1317	5.34393	0	0	6.03468
1212	1997	643	2233	EXC5	0	8.11203	6.50379	0	0	0	0	0	0	0	8.2943	6.50379	0	0	0	0	0	0	0	0	0	0	0	0	0	0	0	0	0	0	0	0	0	0	0	0	0	0	0	0	0	0	0	0	7.19619
1213	1998	7868	2233	EXC2	0	0	7.41918	0	0	7.41918	0	0	0	0	0	0	0	0	0	0	0	0	0	0	0	0	0	0	0	0	0	0	0	0	0	0	0	0	0	0	0	0	0	0	8.51739	0	0	7.41918	0
1214	1999	4984	2235	EXC1	6.57268	6.57268	7.67036	0	0	0	0	0	0	0	7.26513	6.57268	0	0	7.26513	0	0	0	0	0	0	0	0	0	0	0	0	0	0	0	0	0	0	0	0	0	0	0	0	0	6.57268	0	0	0	7.67036
1215	2000	7746	2233	EXC2	0	7.01401	8.11203	0	0	0	0	0	0	0	0	0	0	0	0	0	0	0	0	0	0	0	0	0	0	0	0	0	0	0	0	0	0	0	0	0	0	0	0	0	8.39963	0	0	0	7.01401
1216	2001	3513	2244	endo/astro	8.51739	0	0	0	0	0	0	0	0	0	7.1317	0	0	0	0	0	0	0	0	7.1317	0	0	0	0	0	0	0	0	0	0	0	0	7.1317	7.1317	0	0	0	0	0	0	0	0	0	0	0
1217	2002	4359	2247	EXC1	6.24187	7.157	7.157	0	0	0	0	0	0	0	8.11203	6.64669	0	0	5.55067	0	0	0	0	0	0	0	0	0	0	0	0	0	0	0	5.55067	0	0	0	0	0	0	0	0	0	6.93405	0	5.55067	0	6.64669
1218	2005	1696	2247	Inhibitory 2	5.95484	5.26428	0	0	6.86957	0	0	5.26428	0	0	7.65746	0	0	0	0	0	0	0	0	0	0	5.26428	5.26428	0	0	5.26428	0	0	0	0	0	5.26428	5.26428	0	0	5.26428	6.64669	7.5622	0	0	6.64669	5.26428	5.26428	0	0
1219	2007	5307	2241	EXC1	7.5369	6.43935	6.43935	0	0	0	0	0	0	0	7.82445	0	0	0	7.1317	0	0	0	0	0	0	0	0	0	0	0	0	0	0	0	0	0	0	0	0	0	6.43935	0	0	0	6.43935	0	0	0	6.43935
1220	2008	3911	2246	EXC10	6.43935	7.1317	0	0	0	0	0	0	0	0	8.51739	0	0	0	0	0	0	0	0	0	0	0	0	0	0	0	0	0	0	0	0	0	0	0	0	0	0	0	0	0	7.82445	0	0	0	6.43935
1221	2009	5523	2263	OPC	6.40863	0	0	5.71713	0	5.71713	0	0	0	0	7.10095	0	0	0	0	0	0	0	0	5.71713	0	5.71713	5.71713	0	0	5.71713	0	0	0	5.71713	0	5.71713	7.66021	7.50614	0	0	0	5.71713	0	0	0	0	6.40863	0	5.71713
1222	2012	1724	2249	Inhibitory 2	6.64669	0	0	0	7.33919	0	0	6.64669	5.95484	0	6.64669	0	0	0	0	0	0	0	0	0	0	0	5.95484	0	0	0	0	0	0	0	0	0	0	0	0	0	5.95484	7.33919	0	0	7.05172	6.64669	0	0	5.95484
1223	2013	5179	2258	EXC1	6.78372	7.76385	6.78372	0	0	0	0	0	0	0	6.78372	5.68737	0	0	6.37883	0	0	0	0	0	0	0	0	0	0	0	0	0	0	0	0	0	6.37883	0	0	0	0	0	0	0	7.2941	0	0	5.68737	7.47631
1224	2014	5728	2250	EXC1	6.37883	6.78372	6.78372	5.68737	0	0	0	0	0	0	8.16917	7.07112	0	0	5.68737	0	0	0	0	0	0	0	0	0	0	0	0	0	5.68737	0	0	0	0	0	0	0	0	0	0	0	7.07112	0	0	0	6.78372
1225	2015	7439	2250	EXC2	7.01401	7.01401	7.70671	0	0	7.01401	0	0	0	0	0	0	0	0	0	0	0	0	0	0	0	0	7.01401	0	0	0	0	0	0	0	0	0	0	0	0	0	0	0	0	0	7.70671	0	0	0	7.01401
1226	2016	4115	2261	EXC1	6.48184	7.17422	7.17422	6.07714	0	0	0	0	0	0	7.32827	6.07714	0	0	6.07714	0	0	0	0	0	0	0	0	0	0	0	0	0	6.07714	0	0	0	0	0	5.38629	0	0	0	0	5.38629	7.46171	5.38629	0	0	6.99206
1227	2017	6670	2262	Unknown 2	6.83651	7.05944	7.64684	0	0	0	0	0	0	0	7.39566	6.83651	0	0	0	0	0	0	0	0	5.45343	0	0	0	0	5.45343	0	0	0	0	5.45343	0	0	0	0	5.45343	0	0	0	0	6.83651	0	0	0	7.24162
1228	2018	3199	2259	Inhibitory 2	0	0	0	0	6.876	5.77945	0	0	6.47105	0	7.16342	7.16342	0	0	0	0	0	0	0	0	0	0	0	0	0	0	0	0	0	0	0	0	0	0	0	0	0	0	0	0	5.77945	7.16342	6.876	0	0
1229	2019	3724	2253	EXC8	6.76914	7.86699	0	0	0	0	0	0	0	0	7.86699	6.07714	0	0	6.07714	0	0	0	0	6.07714	6.07714	0	0	0	0	6.07714	0	0	0	0	0	0	0	0	0	0	0	0	0	6.07714	6.76914	0	0	0	6.07714
1230	2024	5141	2271	EXC10	7.41918	6.72663	0	0	0	0	0	0	0	0	8.11203	0	0	0	0	0	0	0	0	0	0	0	0	0	0	6.72663	0	0	0	0	0	0	0	0	0	0	6.72663	0	0	0	6.72663	0	6.72663	0	6.72663
1231	2025	6964	2269	EXC3	0	6.99828	7.94218	0	0	0	0	5.05784	0	0	7.44993	5.7478	0	5.05784	0	0	0	0	0	0	5.05784	0	0	0	0	5.05784	0	0	0	0	0	0	0	0	0	0	0	5.05784	0	0	7.5369	0	0	6.1522	6.66217
1232	2026	2957	2275	EXC1	5.58974	7.88896	6.50379	4.90032	0	0	4.90032	0	0	0	7.37838	4.90032	0	0	5.99396	0	0	0	0	0	4.90032	0	0	0	0	0	0	0	4.90032	0	0	0	0	0	0	0	4.90032	4.90032	0	7.37838	7.09091	0	0	0	5.58974
1233	2027	4435	2273	Inhibitory 2	0	0	0	0	6.50379	0	0	0	5.40817	0	7.19619	5.40817	0	0	0	0	0	0	0	0	0	0	0	0	0	0	0	0	5.40817	0	0	0	0	5.40817	0	0	0	0	0	0	7.01402	7.96897	7.01402	0	0
1234	2028	5738	2265	EXC1	7.31389	6.90876	7.6014	6.21661	0	6.21661	0	0	0	0	7.6014	0	0	6.21661	6.21661	0	0	0	0	0	0	0	0	0	0	0	0	0	0	0	0	0	0	0	0	0	0	0	0	0	6.90876	0	0	0	6.21661
1235	2029	6926	2272	Inhibitory 2	5.47686	5.47686	6.16792	0	5.47686	0	0	6.57268	6.57268	0	7.41918	0	0	0	0	0	0	0	0	0	0	0	0	0	0	0	0	0	0	0	0	0	0	0	0	5.47686	5.47686	7.67036	0	0	6.57268	7.08295	0	0	0
1236	2031	3310	2264	EXC13	6.81354	8.4221	0	6.81354	0	0	0	0	0	0	6.81354	0	0	0	0	0	0	0	0	0	0	0	0	0	0	0	0	0	0	0	0	0	0	0	0	0	0	0	0	6.81354	7.50614	0	0	0	0
1237	2032	4156	2279	EXC8	0	8.04059	0	5.84594	5.84594	6.53764	0	0	0	0	7.23006	0	0	0	0	0	0	0	0	0	0	0	0	0	0	0	0	0	0	0	0	0	0	0	0	5.84594	0	0	0	5.84594	7.45306	0	0	0	7.23006
1238	2033	5636	2265	EXC10	7.26513	0	0	0	0	6.57268	0	0	0	0	7.95793	6.57268	0	0	0	0	0	0	0	0	0	0	0	0	0	0	0	0	0	0	0	0	0	0	0	0	0	0	0	0	7.26513	0	0	0	7.26513
1239	2035	2521	2277	OPC	7.1317	6.43935	6.43935	0	0	0	0	0	0	6.43935	0	0	0	0	0	0	0	6.43935	0	0	0	6.43935	6.43935	0	0	0	0	0	0	0	0	6.43935	6.43935	0	0	0	0	6.43935	0	0	7.5369	0	6.43935	0	0
1240	2036	4694	2282	EXC1	5.65849	7.6014	5.65849	0	0	0	0	0	0	0	7.95793	5.65849	0	0	5.65849	0	0	0	0	0	0	0	0	0	0	0	0	0	0	0	0	0	0	0	5.65849	0	0	0	0	0	7.04216	0	0	0	7.6014
1241	2037	7515	2269	Unknown 2	0	0	0	0	0	0	0	0	0	0	0	0	0	0	0	0	0	6.90876	0	7.6014	6.90876	0	0	0	0	6.90876	0	0	0	0	6.90876	0	0	0	0	6.90876	0	0	0	0	6.90876	6.90876	0	0	0
1242	2039	4075	2277	EXC1	0	7.55264	7.08295	0	0	0	0	0	0	0	7.87095	6.86001	0	0	5.47686	0	0	0	0	0	0	0	0	0	0	0	0	0	0	0	0	0	0	0	0	0	0	0	0	6.57268	7.26513	0	0	0	6.16792
1243	2040	5366	2278	EXC2	0	7.01401	7.01401	0	0	0	0	0	0	0	7.01401	7.01401	0	0	0	0	0	0	0	0	0	0	0	0	7.01401	7.01401	0	0	0	0	0	7.01401	0	0	0	0	0	0	0	0	7.01401	0	0	0	0
1244	2042	7945	2271	EXC2	0	0	7.6014	0	0	0	0	0	0	0	0	0	0	0	0	0	0	0	0	0	0	0	0	0	0	0	0	0	7.6014	0	0	0	0	0	0	0	0	0	0	0	8.2943	0	0	0	7.6014
1245	2043	4966	2283	EXC1	5.60312	7.67933	5.60312	5.60312	0	0	0	0	0	0	7.67933	6.29442	0	0	5.60312	0	0	5.60312	0	0	0	0	0	0	0	0	0	0	0	0	0	0	0	0	0	0	0	5.60312	0	0	7.3918	0	0	0	7.3918
1246	2044	7979	2279	EXC2	0	7.76385	7.47631	6.37883	0	7.07112	0	0	0	0	0	0	0	0	0	0	0	6.37883	0	0	0	0	6.37883	0	0	0	0	0	0	0	0	0	0	0	0	0	0	0	0	0	7.47631	6.37883	0	6.37883	0
1247	2045	6337	2277	EXC12	7.26513	7.26513	7.67036	0	0	0	0	0	0	0	7.95793	0	0	0	0	0	0	6.57268	0	0	0	0	0	0	0	0	0	0	0	0	0	0	0	0	0	0	0	0	0	0	6.57268	0	0	0	0
1248	2046	7441	2273	EXC2	6.57268	7.95793	7.26513	0	0	0	0	0	0	0	0	0	0	0	0	0	6.57268	0	0	0	0	0	0	0	0	0	0	0	0	0	0	0	0	0	0	0	0	0	0	0	7.95793	0	0	0	7.26513
1249	2047	5435	2284	EXC1	6.07714	7.17422	7.17422	0	0	0	0	0	0	0	7.78001	6.48184	0	0	6.99206	0	0	0	0	0	0	5.38629	5.38629	0	0	0	0	0	0	0	0	5.38629	0	0	0	0	0	0	0	0	7.17422	0	0	0	6.76914
1250	2048	2190	2276	EXC8	7.26513	6.57268	0	6.57268	0	6.57268	0	0	0	0	7.26513	0	0	0	0	0	0	0	6.57268	0	0	0	6.57268	0	0	0	0	0	0	0	0	0	0	0	0	0	0	0	0	7.67036	6.57268	0	0	0	6.57268
1251	2049	2348	2286	Inhibitory 3	6.61642	5.01233	6.79852	0	7.20362	6.39362	0	0	0	0	6.79852	5.01233	0	0	0	0	0	5.01233	0	0	0	0	6.10649	0	0	0	0	0	0	0	0	0	0	0	0	0	7.40415	0	5.01233	0	6.10649	6.61642	0	0	0
1252	2050	3596	2282	EXC11	0	7.63038	5.68737	7.47631	0	0	0	0	0	0	6.37883	5.68737	0	0	0	0	0	0	0	0	0	0	0	0	0	0	0	0	0	0	0	0	0	0	0	0	0	0	0	7.07112	7.63038	0	5.68737	0	6.78372
1253	2051	4491	2276	EXC2	7.67036	7.26513	7.26513	0	0	0	0	0	0	0	0	6.57268	0	0	6.57268	0	0	0	0	0	0	0	0	0	0	0	0	0	6.57268	0	0	0	0	0	0	0	0	0	0	0	7.26513	0	0	0	7.26513
1254	2052	6095	2284	EXC1	5.88093	7.26513	6.97768	5.88093	0	0	5.88093	0	0	0	8.181	0	0	0	6.97768	0	0	5.88093	0	0	0	0	0	0	0	0	0	0	5.88093	0	0	0	0	0	0	0	5.88093	0	0	0	5.88093	0	0	0	5.88093
1255	2053	2076	2277	EXC5	0	6.64669	6.64669	0	0	0	0	0	0	0	8.03201	0	0	0	0	0	0	0	0	6.64669	0	0	0	0	0	0	0	0	0	0	0	0	0	0	0	0	0	0	0	0	8.03201	0	0	0	6.64669
1256	2054	7793	2287	EXC2	6.76914	6.76914	7.68474	0	0	0	0	0	0	0	0	6.07714	0	0	0	0	0	0	0	0	6.07714	0	0	0	0	6.07714	0	0	0	0	6.07714	0	0	0	0	6.07714	0	0	0	0	7.86699	0	0	6.07714	6.76914
1257	2055	2449	2277	EXC8	7.1317	7.1317	7.1317	0	0	0	0	0	0	0	0	0	0	0	0	0	0	0	0	0	0	0	0	0	0	0	0	0	0	0	0	0	0	0	0	0	0	0	0	8.22978	7.1317	0	0	0	7.1317
1258	2056	3303	2280	EXC13	6.90876	8.2943	0	0	0	0	0	0	0	0	7.6014	0	0	0	6.90876	0	0	0	0	0	6.90876	0	0	0	0	0	0	0	0	0	0	0	0	0	0	0	0	0	0	6.90876	0	0	0	0	0
1259	2057	5862	2279	EXC12	6.2678	6.96	6.2678	0	0	0	0	0	0	0	7.87572	0	0	0	0	0	0	0	0	0	0	0	0	0	0	0	0	0	0	0	0	0	0	0	0	6.2678	0	0	0	0	7.65267	0	6.2678	0	7.36515
1260	2058	5985	2281	EXC12	6.2678	7.36515	6.96	0	0	0	0	0	0	0	7.65267	6.2678	0	0	0	0	0	0	0	0	0	0	0	0	0	6.2678	0	6.2678	0	0	0	0	0	0	0	0	0	0	0	0	7.36515	6.2678	0	0	6.96
1261	2060	3236	2300	Oligo 1	7.41918	6.50379	0	0	0	0	0	0	0	0	7.19619	0	0	0	0	0	0	0	0	0	0	0	7.88896	5.81214	0	6.50379	0	0	0	0	0	0	5.81214	7.19619	0	0	0	5.81214	0	0	6.50379	0	0	0	0
1262	2062	5967	2283	EXC12	6.37883	7.07112	7.47631	0	0	0	0	0	0	0	7.47631	0	0	0	0	0	0	0	0	0	0	0	0	0	0	6.37883	0	0	0	0	0	0	0	0	0	0	0	0	0	0	7.47631	6.37883	0	0	7.47631
1263	2065	7894	2294	Inhibitory 2	5.95484	0	5.95484	0	5.95484	0	0	0	0	0	0	6.64669	0	0	0	0	0	0	0	0	0	0	0	0	0	0	0	0	0	0	0	0	0	0	0	0	0	0	0	0	7.74444	6.64669	7.33919	5.95484	0
1264	2067	6164	2281	EXC2	0	7.1317	7.1317	0	0	0	0	0	0	0	8.22978	0	0	0	7.1317	0	0	0	0	0	0	0	0	0	0	0	0	0	0	0	0	0	0	0	0	0	0	0	0	0	7.82445	0	0	0	0
1265	2068	8310	2291	endo/astro	0	0	7.01401	0	0	0	0	0	0	0	0	0	0	0	0	0	0	8.11203	0	7.70671	0	0	0	0	0	0	0	0	0	0	0	0	0	0	0	0	0	0	0	0	0	0	0	0	0
1266	2069	1882	2292	Inhibitory 2	6.90876	0	0	0	6.90876	0	0	0	0	0	8.69968	0	0	0	0	0	0	0	0	0	0	0	0	0	0	0	0	0	0	0	0	0	0	0	0	0	0	7.6014	0	0	0	0	0	0	0
1267	2071	4606	2288	EXC1	6.72663	8.11203	0	0	0	0	0	0	0	0	7.41918	6.72663	0	0	6.72663	0	0	0	0	0	6.72663	0	0	0	0	0	0	0	0	0	0	0	0	0	0	0	0	0	0	0	6.72663	0	0	0	6.72663
1268	2072	4353	2296	EXC1	5.45343	7.24162	7.39566	0	0	0	0	0	0	0	7.75216	6.54918	0	0	6.83651	0	0	0	0	0	0	0	0	0	0	0	0	0	0	0	0	0	0	0	0	5.45343	0	0	0	5.45343	7.05944	0	0	0	7.05944
1269	2073	5019	2292	EXC4	0	7.50614	0	0	0	6.81354	0	0	0	0	7.91142	0	0	0	0	0	0	0	0	0	0	0	0	0	0	0	0	0	0	0	0	0	0	0	0	0	0	0	0	0	8.19901	0	0	0	6.81354
1270	2075	6077	2291	EXC1	0	6.50379	7.19619	6.50379	0	0	6.50379	0	0	0	7.88896	6.50379	0	0	6.50379	0	0	0	0	0	0	0	0	0	0	0	0	0	0	0	0	0	0	0	0	0	6.50379	0	0	0	7.6014	0	0	0	0
1271	2076	6506	2291	EXC3	6.68586	7.37838	6.68586	0	0	0	0	0	0	0	7.6014	0	0	5.99396	0	0	0	0	0	0	0	0	0	0	0	0	0	0	0	0	0	0	0	0	0	0	0	5.99396	0	0	7.09091	0	0	6.68586	7.09091
1272	2077	2441	2290	EXC11	0	7.33919	7.74444	0	0	0	0	0	0	0	7.33919	0	0	0	0	0	0	0	0	0	0	0	0	0	0	0	0	0	6.64669	0	0	0	0	0	0	0	0	0	0	7.74444	0	0	0	0	7.33919
1273	2078	8267	2299	Inhibitory 3	0	0	7.19619	5.81214	7.75548	5.81214	5.81214	0	0	0	0	0	0	0	0	0	0	0	0	0	0	0	0	0	0	0	0	0	0	0	0	0	0	0	0	0	6.50379	0	0	0	6.90876	7.88896	0	0	0
1274	2079	5118	2305	Inhibitory 3	7.31389	5.12198	6.72663	0	6.90876	5.12198	0	0	5.12198	0	6.72663	0	0	0	0	5.12198	0	5.81214	0	0	5.12198	0	5.81214	0	0	0	0	0	0	0	0	0	0	5.12198	0	0	7.31389	0	0	0	6.21661	6.90876	5.12198	0	0
1275	2080	6528	2290	EXC3	6.90876	6.90876	0	0	0	0	0	0	0	0	6.90876	0	0	6.90876	0	0	0	6.90876	0	0	0	0	6.90876	0	0	0	0	0	0	0	0	0	0	0	0	0	0	0	0	0	7.6014	0	0	6.90876	6.90876
1276	2082	989	2292	EXC10	7.41918	8.51739	0	0	0	0	0	0	0	0	7.41918	0	0	0	0	0	0	0	0	0	0	0	0	0	0	0	0	0	0	0	0	0	0	0	0	0	0	0	0	0	0	0	0	0	0
1277	2083	4481	2302	EXC1	6.88409	7.57672	7.28921	0	0	0	0	0	0	0	7.28921	5.50086	0	0	5.50086	0	0	0	0	5.50086	0	0	0	0	5.50086	0	0	0	5.50086	5.50086	0	0	0	0	5.50086	0	0	0	0	0	7.10703	0	0	0	7.10703
1278	2086	6175	2295	EXC12	7.26513	7.55264	6.16792	0	0	0	0	0	0	0	8.36328	0	0	0	0	0	0	6.86001	0	0	0	0	0	0	0	0	0	0	0	0	0	0	0	0	0	0	0	0	0	0	6.16792	0	0	0	0
1279	2087	6518	2302	EXC3	0	6.43935	7.5369	0	0	0	0	0	0	0	6.43935	0	0	7.1317	0	0	0	0	0	0	0	0	0	0	0	0	0	0	6.43935	0	0	0	0	0	0	0	0	0	0	0	8.22978	0	0	6.43935	0
1280	2088	2098	2294	EXC5	0	7.50614	7.50614	7.50614	6.81354	0	0	0	0	0	7.50614	0	0	0	0	0	0	0	0	0	0	0	0	0	0	0	0	0	0	0	0	0	0	0	0	0	0	0	0	0	6.81354	0	0	0	6.81354
1281	2089	5979	2300	EXC5	0	7.6014	7.6014	0	0	0	0	0	0	0	8.0067	0	0	0	0	0	0	0	0	0	0	0	0	0	0	0	0	0	0	0	0	0	0	0	0	0	0	0	0	0	6.90876	0	0	0	7.6014
1282	2090	1271	2295	EXC11	6.2678	7.65267	6.96	0	6.2678	6.2678	0	0	0	0	7.36515	0	0	0	0	0	0	0	0	0	0	0	0	0	0	0	0	0	0	0	0	6.2678	0	0	0	0	0	0	0	6.96	7.65267	0	0	0	0
1283	2092	5867	2297	EXC5	0	7.82445	7.41918	6.72663	0	0	0	0	0	0	7.41918	0	0	0	0	0	0	0	0	0	0	0	0	0	0	0	0	0	0	0	0	0	0	0	0	0	6.72663	0	0	0	6.72663	0	0	0	7.41918
1284	2093	4048	2304	EXC11	6.94262	7.23006	6.94262	5.84594	0	0	0	0	0	0	8.32819	0	0	0	5.84594	0	0	0	0	0	0	0	0	0	0	0	0	0	0	0	0	0	0	0	0	0	0	0	0	6.53764	6.94262	0	0	0	0
1285	2094	6717	2298	EXC12	7.01401	7.01401	7.41918	6.32177	0	0	0	0	0	0	7.01401	0	0	0	0	0	0	0	0	0	6.32177	0	0	0	0	6.32177	0	0	0	0	0	0	0	0	0	6.32177	0	6.32177	0	0	6.32177	6.32177	0	0	7.01401
1286	2096	591	2308	EXC4	0	7.82445	0	0	0	0	0	0	0	0	8.22978	0	0	0	0	0	0	0	0	0	7.1317	7.1317	0	0	0	0	0	0	0	0	0	7.1317	0	0	0	0	0	0	0	0	0	0	0	0	0
1287	2097	7287	2311	EXC2	0	7.82445	7.71913	0	0	0	0	0	0	0	0	6.21661	0	5.52545	0	0	0	0	0	0	0	0	0	0	0	0	0	0	5.52545	0	0	0	0	0	0	5.52545	0	0	0	0	7.46794	0	0	6.90876	6.62141
1288	2098	5582	2303	EXC2	0	7.1317	7.1317	0	0	7.1317	0	0	0	0	8.22978	0	0	0	7.1317	0	0	0	0	0	0	0	0	0	0	0	0	0	0	0	0	0	0	0	0	0	0	0	0	0	7.1317	0	0	0	0
1289	2099	2204	2311	Oligo 4	8.72499	6.64669	6.64669	0	0	0	0	0	0	0	0	0	0	0	0	0	0	0	0	0	0	0	7.74444	0	0	0	0	0	0	0	0	0	0	0	0	0	0	0	0	0	0	0	0	0	0
1290	2100	2632	2304	endo/astro	7.6014	0	0	0	0	0	0	0	0	0	6.90876	0	0	0	0	0	0	0	0	0	0	0	0	6.90876	0	0	0	0	6.90876	0	0	0	6.90876	6.90876	0	0	0	0	0	6.90876	6.90876	0	0	6.90876	0
1291	2101	2085	2305	EXC11	0	7.01401	7.92977	6.32177	6.32177	0	0	0	0	0	7.41918	0	0	0	0	0	0	0	0	0	0	0	0	0	0	0	0	0	0	0	0	0	0	0	0	0	0	0	0	7.01401	7.41918	0	0	0	6.32177
1292	2102	5069	2314	EXC1	7.17422	6.99206	7.32827	0	0	0	0	0	0	0	7.17422	6.76914	0	0	6.07714	0	0	0	0	0	0	0	0	0	0	0	0	0	5.38629	0	0	0	0	0	0	0	0	0	0	0	7.46171	0	0	0	6.99206
1293	2103	5233	2315	EXC1	5.52545	7.1317	7.71913	5.52545	0	0	5.52545	0	0	0	7.46794	5.52545	0	0	6.62141	0	0	0	0	0	0	0	0	0	0	0	0	0	0	0	0	0	0	0	0	0	5.52545	0	0	0	6.62141	0	0	0	7.6014
1294	2104	8169	2314	endo/astro	0	0	0	0	0	0	0	0	0	0	0	7.01401	0	0	7.01401	0	0	0	0	7.01401	0	0	0	0	0	7.70671	0	0	0	0	0	0	0	0	7.01401	0	0	0	0	0	0	7.01401	0	0	0
1295	2106	1290	2310	Unknown 2	6.37883	7.47631	6.37883	0	5.68737	0	0	0	0	0	7.2941	0	0	0	0	0	0	0	0	0	5.68737	0	0	0	0	5.68737	0	0	0	0	5.68737	0	0	0	0	5.68737	0	0	0	6.37883	7.76385	5.68737	0	5.68737	5.68737
1296	2107	6572	2316	endo/astro	7.82445	0	6.72663	0	0	6.72663	0	0	0	0	8.33511	0	0	0	0	0	0	0	0	0	0	6.72663	0	6.72663	0	0	0	0	0	0	0	0	0	0	0	0	0	0	0	0	0	0	0	0	0
1297	2108	7822	2320	endo/astro	6.90876	6.90876	0	0	0	0	0	0	0	0	0	0	0	0	0	0	0	0	0	7.6014	0	0	0	0	6.90876	0	0	0	0	0	0	0	6.90876	7.6014	0	0	0	0	0	0	7.6014	0	0	0	0
1298	2110	4382	2312	EXC11	5.95484	7.5622	7.05172	0	0	0	0	5.95484	0	0	7.5622	6.64669	0	0	0	0	0	0	0	0	0	0	0	0	0	5.95484	0	0	0	0	0	0	0	0	0	0	0	0	0	7.05172	7.5622	0	0	0	0
1299	2111	5280	2316	Inhibitory 3	5.40817	6.50379	7.6014	0	6.50379	0	0	0	0	0	7.35023	0	0	0	6.7911	0	0	5.40817	0	0	0	0	0	0	0	0	0	0	0	0	0	0	0	0	0	0	5.40817	0	0	0	6.7911	7.01402	0	0	7.01402
1300	2112	7983	2308	EXC2	0	7.95793	7.67036	6.57268	0	0	0	0	0	0	0	6.57268	0	0	0	0	0	0	0	0	0	0	0	0	0	0	0	0	0	0	0	0	6.57268	0	0	0	0	0	0	0	6.57268	0	0	7.26513	6.57268
1301	2113	6730	2307	EXC5	0	6.81354	7.91142	0	0	0	0	0	0	0	6.81354	0	0	6.81354	0	0	0	0	0	0	0	0	0	0	0	0	0	0	0	0	0	0	0	0	0	0	0	6.81354	0	0	6.81354	0	0	0	7.91142
1302	2117	5361	2312	EXC12	5.84594	7.45306	7.23006	0	0	0	0	0	0	0	7.23006	5.84594	0	0	0	0	0	5.84594	0	0	0	0	0	0	0	0	0	0	0	0	0	0	0	0	0	0	0	0	0	0	6.94262	0	0	0	7.78937
1303	2118	7374	2317	EXC2	0	7.88896	7.19619	6.50379	0	6.50379	0	0	0	0	0	6.50379	0	0	0	0	0	0	0	0	0	0	0	0	0	0	0	0	0	0	0	0	0	0	0	0	0	0	0	0	7.88896	0	0	0	6.50379
1304	2119	3352	2326	EXC6	7.1317	6.03468	0	0	0	0	0	0	0	0	7.97854	0	0	0	6.03468	0	0	0	0	6.03468	0	6.03468	6.03468	7.1317	0	0	0	0	0	0	0	6.03468	0	0	0	0	0	0	0	6.03468	6.03468	0	0	0	6.03468
1305	2120	8081	2327	EXC2	5.57655	7.36515	8.138	0	0	0	0	0	0	0	0	6.67263	0	0	0	0	0	0	0	0	0	0	0	0	0	0	0	0	0	0	0	0	0	0	0	5.57655	0	0	0	0	7.87572	0	5.57655	0	6.2678
1306	2121	5029	2324	endo/astro	0	0	0	0	0	0	0	0	0	0	0	0	0	0	0	0	0	7.1317	0	0	0	0	0	0	0	0	0	0	0	0	0	0	7.82445	0	0	0	0	0	0	0	7.82445	0	0	0	7.1317
1307	2122	7971	2323	EXC2	6.16792	8.11203	7.26513	6.16792	0	0	0	0	0	0	0	0	0	0	0	0	0	0	0	0	0	0	0	0	0	0	0	0	0	0	0	0	6.16792	0	0	0	0	0	0	0	7.26513	0	0	6.86001	6.86001
1308	2123	5581	2334	EXC1	5.20849	6.99568	7.6014	5.20849	0	5.8989	0	0	0	0	7.40084	0	0	0	5.20849	0	0	5.20849	0	0	0	0	0	0	5.20849	0	0	0	0	0	0	0	0	0	5.20849	5.8989	0	5.20849	0	0	7.68837	0	5.20849	0	6.30345
1309	2124	4014	2324	endo/astro	6.86001	0	0	0	0	0	0	0	0	0	7.95793	0	0	0	0	0	0	6.16792	0	6.86001	0	0	0	0	6.16792	0	0	0	0	0	0	6.16792	0	0	0	6.16792	0	0	0	0	7.55264	6.16792	0	0	0
1310	2125	8640	2343	Unknown 2	0	0	0	0	0	0	0	0	0	0	0	0	0	0	0	6.16792	6.16792	6.86001	0	0	6.16792	0	0	0	0	6.16792	0	0	0	6.86001	6.16792	0	0	6.86001	0	6.16792	0	0	0	0	6.86001	6.16792	0	6.86001	6.86001
1311	2126	3017	2324	EXC12	7.6014	7.4961	6.3986	5.3033	0	0	0	0	5.3033	0	6.90876	0	0	0	0	0	0	0	0	0	0	0	7.37838	5.99396	0	5.99396	0	0	5.3033	0	0	5.3033	0	0	0	0	0	0	0	0	5.99396	0	0	0	6.3986
1312	2127	1180	2330	EXC10	6.81354	6.81354	0	6.81354	0	6.81354	0	0	0	0	6.81354	0	0	0	0	0	0	7.50614	0	0	0	0	0	0	0	7.50614	0	0	0	0	0	0	0	0	0	0	0	0	0	0	6.81354	0	0	0	0
1313	2128	3528	2319	EXC12	0	7.41918	6.32177	6.32177	0	0	0	6.32177	0	0	7.01401	0	0	0	0	0	0	7.01401	0	0	0	6.32177	6.32177	0	0	0	0	0	0	0	0	6.32177	0	0	0	0	0	7.01401	0	0	7.41918	0	0	0	0
1314	2130	5181	2332	Inhibitory 3	5.79566	0	6.89224	0	7.17967	7.04625	0	0	0	0	7.04625	0	0	0	0	0	0	0	0	0	5.10555	0	0	0	0	0	0	0	5.10555	0	0	0	0	0	0	0	7.17967	0	0	0	6.48728	7.29737	0	0	0
1315	2131	3172	2321	EXC4	0	8.39963	0	7.01401	0	0	0	0	0	0	7.01401	0	0	0	0	0	0	0	0	0	0	0	0	0	0	0	0	0	7.01401	0	0	0	0	0	0	0	0	0	0	0	7.01401	0	0	0	0
1316	2134	4798	2324	EXC2	7.1317	0	7.82445	0	0	7.1317	0	0	0	0	0	0	0	0	0	0	0	7.1317	0	0	0	0	0	0	0	0	0	0	0	0	0	0	0	0	0	0	0	0	0	0	0	0	0	0	8.22978
1317	2135	1271	2336	Inhibitory 2	6.81354	0	5.43054	0	6.1215	5.43054	0	5.43054	0	0	7.21864	6.52623	0	0	0	0	0	0	0	0	0	0	0	0	0	5.43054	0	0	0	0	0	0	0	0	0	6.52623	0	7.03647	0	0	6.81354	6.81354	6.52623	0	0
1318	2136	2448	2334	Inhibitory 2	0	0	5.63042	0	6.32177	5.63042	0	6.72663	0	0	6.72663	0	0	5.63042	0	0	0	0	0	5.63042	0	0	0	0	0	0	0	0	0	0	0	0	0	0	0	5.63042	0	8.26614	0	5.63042	6.72663	6.32177	0	0	0
1319	2138	3807	2329	EXC10	7.67036	6.57268	0	0	0	0	0	0	0	0	8.36328	0	0	0	0	0	0	0	0	0	0	0	0	0	0	0	0	0	0	0	0	0	0	0	0	0	6.57268	0	0	0	6.57268	0	0	6.57268	0
1320	2139	4884	2352	Oligo3	6.43935	5.7478	0	0	0	0	0	0	0	0	6.84428	0	0	0	0	0	0	5.7478	0	6.84428	5.7478	0	0	0	5.7478	6.43935	0	0	0	6.43935	0	0	7.35468	7.1317	5.7478	0	0	0	0	0	6.43935	0	0	0	6.43935
1321	2140	6931	2330	EXC12	7.41918	7.41918	7.01401	0	0	6.32177	0	0	0	0	7.01401	6.32177	0	0	0	0	0	0	0	0	0	0	0	0	0	0	0	0	0	0	0	0	0	0	0	0	0	0	0	0	7.41918	0	0	0	7.01401
1322	2141	3435	2331	EXC11	7.68474	7.17422	6.07714	0	0	0	0	0	0	0	7.86699	6.07714	0	0	0	0	0	0	0	0	0	0	0	0	0	0	0	0	6.07714	0	0	0	0	0	0	0	0	0	0	6.76914	7.17422	0	0	0	0
1323	2142	1727	2339	EXC8	6.29442	8.16466	0	0	0	6.29442	0	0	0	0	7.3918	0	0	0	5.60312	0	0	0	0	0	0	0	0	0	0	0	0	0	0	0	0	0	0	0	0	0	0	0	0	6.69927	7.67933	0	0	0	5.60312
1324	2143	2751	2340	Inhibitory 2	6.64669	0	0	0	6.24187	5.55067	0	0	6.24187	0	7.49325	6.64669	0	0	0	0	0	5.55067	0	0	0	0	0	0	0	0	0	0	0	0	0	0	0	0	0	0	0	0	0	0	6.93405	7.49325	6.64669	0	0
1325	2144	5301	2342	Inhibitory 3	5.01233	5.70214	6.79852	5.01233	6.95251	0	0	0	5.01233	0	6.79852	5.01233	0	0	5.70214	0	0	0	0	0	0	0	0	0	0	0	0	0	0	0	0	0	0	0	0	0	7.40415	0	0	0	6.61642	7.20362	0	0	6.39362
1326	2145	7710	2337	EXC2	0	7.70671	7.30147	0	0	5.9172	0	0	0	0	0	5.9172	0	0	0	0	0	0	0	0	0	0	0	0	0	7.01401	0	0	0	5.9172	0	0	0	5.9172	0	0	0	0	0	0	7.8608	0	0	0	6.609
1327	2146	1112	2330	EXC13	0	8.39963	0	0	0	7.70671	0	0	0	0	7.70671	0	0	0	0	0	0	0	0	0	0	0	0	0	0	0	0	0	0	0	0	0	0	0	0	0	0	0	0	7.01401	0	0	0	0	0
1328	2148	1095	2334	EXC4	0	8.25509	0	0	0	7.33919	0	0	0	0	8.03201	0	0	0	0	0	0	0	0	0	0	0	0	0	0	0	0	0	0	0	0	0	0	0	0	0	0	0	0	6.64669	0	0	0	0	6.64669
1329	2151	2635	2334	EXC10	7.6014	7.6014	0	6.90876	0	0	0	0	0	0	6.90876	0	0	0	0	0	0	0	0	6.90876	0	0	0	0	0	0	0	0	6.90876	0	0	0	0	0	0	0	0	0	0	0	6.90876	0	0	0	6.90876
1330	2153	2528	2345	EXC8	7.01401	8.19205	0	0	0	6.32177	0	0	0	0	7.82445	0	0	0	0	0	0	0	0	0	0	0	0	0	0	0	0	0	0	0	0	0	0	0	0	0	0	0	0	6.32177	7.01401	0	0	0	6.32177
1331	2154	3456	2335	EXC11	0	7.26513	6.57268	0	0	0	0	0	0	0	8.181	0	0	0	6.57268	0	0	0	0	0	0	0	0	0	0	0	0	0	0	0	0	0	0	0	0	0	0	0	0	6.57268	7.67036	0	0	0	6.57268
1332	2155	3702	2340	EXC11	7.07112	7.47631	6.78372	0	0	0	0	0	0	0	7.63038	6.37883	0	0	0	0	0	0	0	0	0	0	0	0	0	0	0	0	5.68737	0	0	0	0	0	0	5.68737	0	0	0	6.37883	6.37883	0	0	0	7.2941
1333	2157	1787	2353	EXC6	7.68837	5.20849	0	0	5.20849	0	0	5.20849	0	0	7.1497	0	0	0	0	0	0	0	0	0	0	0	7.68837	6.59068	0	5.20849	0	0	5.20849	0	0	0	0	0	0	5.20849	5.20849	7.40084	0	5.20849	5.20849	0	0	0	5.20849
1334	2158	8464	2344	microglia	7.1317	0	0	0	0	0	0	0	0	0	0	0	0	0	0	0	0	7.82445	0	0	0	0	0	0	7.1317	7.82445	0	0	0	0	0	0	0	0	0	0	7.1317	0	0	0	0	0	0	0	7.1317
1335	2159	7863	2349	EXC2	7.26513	7.26513	7.77568	6.16792	0	0	0	0	0	0	0	6.16792	0	0	0	0	0	0	0	0	0	0	0	0	0	0	0	0	0	0	0	0	0	0	0	0	0	0	0	0	6.86001	0	0	7.55264	0
1336	2160	358	2342	EXC13	6.64669	7.33919	0	0	0	0	0	0	0	0	7.33919	0	0	0	0	0	0	0	0	0	0	0	0	0	0	0	0	0	0	0	0	0	0	0	0	0	0	0	0	8.03201	8.03201	0	0	0	0
1337	2161	771	2335	Inhibitory 2	7.95793	0	0	0	7.26513	0	0	0	0	0	0	7.26513	7.95793	0	0	0	0	0	0	0	0	0	0	0	0	0	0	0	0	0	0	0	0	0	0	0	0	7.26513	0	0	0	0	0	0	0
1338	2162	3021	2344	EXC6	7.88896	7.6014	0	0	0	0	0	0	0	0	0	0	0	0	0	0	0	0	0	0	0	0	7.6014	0	0	6.50379	0	0	0	0	0	0	0	0	0	0	0	0	0	6.50379	6.50379	0	0	0	6.50379
1339	2163	6809	2335	EXC2	7.1317	0	7.82445	0	0	0	0	0	0	0	8.22978	0	0	0	0	0	0	0	0	0	0	0	0	0	0	0	0	0	0	0	0	0	0	0	0	0	0	0	0	0	7.1317	0	0	0	7.1317
1340	2164	3994	2348	EXC10	6.57268	6.57268	0	0	0	0	0	0	0	0	7.26513	0	0	0	0	0	0	0	0	6.57268	0	0	0	0	0	0	0	0	0	6.57268	0	0	0	7.67036	0	0	0	0	0	0	7.67036	0	0	0	6.57268
1341	2165	4047	2351	EXC1	0	7.69445	5.50086	0	0	0	5.50086	0	0	5.50086	7.79976	6.19196	0	0	6.59675	0	0	0	0	0	0	5.50086	0	0	0	0	0	0	0	0	0	0	0	0	0	0	5.50086	0	0	5.50086	7.44326	0	5.50086	0	5.50086
1342	2167	5888	2350	EXC1	7.05172	7.5622	6.64669	5.95484	0	0	0	0	0	0	7.74444	0	0	0	5.95484	0	0	0	0	0	0	0	0	0	0	0	0	0	5.95484	0	0	0	0	0	0	0	0	0	0	0	7.74444	0	0	0	5.95484
1343	2168	6791	2350	EXC12	6.50379	7.19619	8.2943	0	0	0	0	0	0	0	7.19619	0	0	0	0	0	0	0	0	0	0	0	0	0	0	0	0	0	0	0	0	0	0	0	0	0	0	6.50379	0	0	7.19619	0	0	0	0
1344	2169	6811	2348	EXC12	6.64669	6.64669	8.25509	0	0	0	0	0	0	0	8.03201	0	0	0	0	0	0	0	0	0	0	0	0	0	0	0	0	0	0	0	0	0	0	0	0	0	0	0	0	0	7.33919	0	0	0	0
1345	2171	7890	2356	EXC2	6.76914	8.02108	8.02108	0	0	0	0	0	0	0	0	7.17422	0	0	0	0	0	0	0	0	0	0	0	0	0	0	0	0	0	0	0	0	0	0	0	0	0	0	0	0	6.07714	0	0	7.17422	0
1346	2172	772	2352	Inhibitory 2	6.64669	0	0	0	0	0	0	0	6.64669	0	0	0	7.33919	0	0	0	0	0	0	0	0	0	0	0	0	0	0	0	0	0	0	0	0	0	0	0	0	8.25509	0	0	7.74444	6.64669	0	0	0
1347	2174	1132	2360	EXC8	6.90876	6.90876	0	6.21661	0	0	0	0	0	0	8.1608	6.21661	0	0	0	0	0	0	0	0	0	0	6.21661	0	0	0	0	0	0	0	0	0	0	0	0	0	0	6.21661	0	6.21661	6.90876	0	0	0	6.90876
1348	2179	6593	2348	EXC12	7.41918	6.03468	7.6422	0	0	0	0	0	0	0	6.72663	0	0	0	0	0	0	6.03468	0	0	0	0	0	0	0	0	0	0	0	0	0	0	0	0	0	6.03468	0	0	0	0	7.6422	0	6.03468	0	6.03468
1349	2181	6498	2355	EXC12	6.50379	7.01402	7.80198	0	5.40817	6.09907	0	0	0	0	7.01402	5.40817	0	5.40817	0	0	0	0	0	0	0	0	0	0	0	0	0	0	5.40817	0	0	0	0	0	0	5.40817	0	0	0	0	7.48368	0	0	0	7.01402
1350	2183	7240	2347	EXC2	0	7.6014	8.0067	0	0	0	0	0	0	0	8.0067	0	0	0	0	0	0	0	0	0	0	0	0	0	0	0	0	0	0	0	0	0	0	0	0	0	0	0	0	0	6.90876	0	0	0	0
1351	2184	7737	2352	EXC2	0	8.11203	7.01401	0	0	7.01401	0	0	0	0	0	0	0	0	0	0	0	0	0	0	0	0	0	0	0	0	0	0	0	0	0	0	0	7.01401	0	0	0	7.01401	0	0	7.01401	0	0	0	7.01401
1352	2185	1677	2357	EXC13	0	8.11203	0	0	0	7.01401	0	0	0	0	7.01401	0	0	0	0	0	0	0	0	0	0	0	0	0	0	0	0	0	0	0	0	0	0	0	0	0	0	0	0	7.01401	7.70671	0	0	0	0
1353	2188	1628	2356	EXC11	6.07714	8.02108	6.07714	0	0	6.07714	0	0	0	0	7.46171	0	0	0	6.76914	0	0	0	0	0	0	0	0	0	0	0	0	0	0	0	0	0	0	0	0	0	0	0	0	7.68474	6.76914	0	0	0	0
1354	2190	4319	2355	EXC4	0	8.39963	0	7.01401	0	0	0	0	0	0	7.70671	0	0	0	7.01401	0	0	0	0	0	0	0	0	0	0	0	0	0	0	0	0	0	0	0	0	0	0	0	0	0	7.01401	0	0	0	0
1355	2192	913	2364	EXC8	6.97768	8.07567	0	0	5.88093	0	0	0	0	0	7.95793	0	0	0	0	0	0	0	0	0	0	0	0	0	0	6.57268	0	0	0	0	0	0	0	0	0	0	0	5.88093	0	5.88093	6.57268	0	0	0	5.88093
1356	2193	7239	2360	EXC12	6.72663	7.41918	6.72663	0	6.72663	6.72663	0	0	0	0	7.82445	0	0	0	0	0	0	0	0	0	0	0	0	0	0	0	0	0	0	0	0	0	0	0	0	0	0	0	0	0	7.41918	0	0	0	6.72663
1357	2195	5697	2365	EXC12	7.33919	6.64669	6.64669	0	0	0	0	0	0	0	7.74444	0	0	0	0	0	0	0	0	7.33919	0	0	6.64669	0	0	0	0	0	0	0	0	0	0	0	0	0	0	0	0	0	0	0	6.64669	0	6.64669
1358	2196	7712	2370	EXC2	0	7.47631	7.47631	0	0	6.37883	0	0	0	0	0	6.37883	0	0	0	0	0	6.37883	0	6.37883	0	0	0	0	0	0	0	0	0	0	0	0	0	0	0	0	0	0	0	0	7.98691	0	0	0	7.07112
1359	2198	1359	2368	EXC2	0	8.11203	7.66021	0	0	0	0	0	0	0	7.32393	6.40863	0	0	0	0	0	0	0	0	0	0	0	0	0	5.71713	0	0	0	0	0	0	0	0	0	5.71713	0	0	5.71713	5.71713	6.81354	0	0	0	0
1360	2199	6206	2367	EXC1	6.43935	7.69097	7.5369	0	0	0	0	0	0	0	7.1317	5.7478	0	0	5.7478	0	0	0	0	0	0	0	0	0	0	0	0	0	5.7478	0	0	0	0	0	0	0	0	0	0	0	7.82445	0	0	0	6.43935
1361	2200	6223	2359	EXC1	0	7.33919	7.74444	0	0	0	0	0	0	0	7.33919	0	0	0	7.33919	0	0	0	0	0	0	0	0	0	0	0	0	0	0	0	0	0	0	0	0	0	0	0	0	0	7.33919	0	0	0	7.33919
1362	2201	7828	2370	EXC2	6.1215	7.50614	8.06552	0	0	6.1215	0	0	0	0	0	0	0	0	0	0	0	6.1215	0	0	0	0	0	0	0	0	0	0	0	0	0	0	0	0	0	0	6.1215	0	0	0	8.06552	0	0	0	0
1363	2202	3627	2372	EXC12	7.157	7.33919	5.55067	6.64669	0	0	0	0	0	0	6.93405	0	0	0	0	0	0	0	0	0	0	0	7.157	6.64669	0	0	0	0	0	0	0	0	0	0	0	0	0	0	0	0	7.62671	0	0	0	6.64669
1364	2203	5061	2374	EXC1	6.48184	7.68474	6.76914	5.38629	0	5.38629	0	0	0	0	7.46171	0	0	0	6.48184	0	0	5.38629	0	0	0	0	0	0	0	0	0	0	5.38629	0	0	0	0	0	0	0	0	0	0	0	7.32827	0	0	0	7.17422
1365	2205	2296	2369	EXC11	6.37883	7.47631	7.47631	0	0	6.37883	0	0	0	0	7.07112	0	0	6.37883	0	0	0	0	0	0	0	0	0	0	0	0	0	0	0	0	0	0	0	0	6.37883	0	0	0	0	6.37883	7.76385	0	0	0	0
1366	2207	5764	2366	EXC12	7.41918	6.72663	6.72663	0	0	0	0	0	0	0	7.41918	0	0	0	0	0	0	0	0	0	0	0	0	0	0	0	0	0	0	0	0	0	0	0	0	0	0	0	0	0	7.82445	0	0	0	7.82445
1367	2209	4475	2376	endo/astro	7.74444	6.64669	0	0	0	0	0	6.64669	0	0	7.33919	0	0	0	0	0	0	6.64669	0	7.33919	0	0	0	0	0	0	0	0	0	0	0	0	6.64669	0	0	0	0	0	0	6.64669	6.64669	0	0	0	0
1368	2211	6501	2374	EXC2	8.0067	6.90876	7.6014	0	0	6.90876	0	0	0	0	0	0	0	0	0	0	0	0	0	0	0	0	0	0	0	0	0	0	0	0	0	0	0	0	0	0	0	0	0	0	6.90876	0	0	0	7.6014
1369	2212	1758	2376	Oligo 4	7.82445	7.1317	0	0	0	0	0	0	0	0	7.1317	0	0	0	0	0	0	0	0	0	0	0	7.82445	0	0	0	0	0	0	0	0	0	0	0	0	0	0	7.1317	0	0	0	0	0	0	7.1317
1370	2213	4518	2382	EXC1	6.96	7.36515	6.2678	0	0	0	0	0	0	0	7.36515	6.67263	0	0	6.2678	0	0	0	0	0	0	0	5.57655	0	0	0	0	0	0	0	5.57655	0	5.57655	0	0	0	0	5.57655	0	5.57655	7.36515	0	0	5.57655	6.2678
1371	2216	1316	2379	EXC8	7.09091	7.78364	0	0	5.99396	6.68586	0	0	0	0	6.68586	0	0	0	5.99396	0	0	5.99396	0	0	0	0	0	0	0	0	0	0	5.99396	0	0	0	0	0	0	0	0	0	0	7.37838	6.68586	0	0	0	0
1372	2217	1706	2378	Unknown 1	6.1215	7.50614	0	0	0	7.21864	6.1215	0	0	0	7.50614	0	0	0	6.1215	0	0	0	0	0	0	0	0	0	0	0	0	0	0	0	0	0	0	0	0	0	6.1215	0	0	6.81354	7.50614	0	0	0	6.1215
1373	2218	6246	2379	EXC4	0	7.26513	0	0	0	7.26513	0	0	0	0	8.36328	0	0	0	0	0	0	0	0	0	0	0	0	0	0	0	0	0	0	0	0	0	0	0	0	0	7.26513	0	0	0	0	0	7.26513	0	0
1374	2220	3864	2374	Unknown 2	0	0	0	0	0	0	0	0	0	0	6.81354	6.81354	0	0	0	0	0	0	0	0	6.81354	0	0	0	0	6.81354	0	6.81354	0	0	6.81354	0	0	0	0	6.81354	0	0	0	0	6.81354	6.81354	0	0	0
1375	2221	1536	2374	EXC11	0	7.88896	6.50379	0	0	0	0	0	0	0	7.88896	0	0	0	0	0	0	0	0	0	0	0	0	0	0	6.50379	0	0	0	0	0	0	0	0	0	0	0	0	0	7.19619	7.6014	0	0	0	0
1376	2222	4341	2384	EXC1	6.83651	7.52912	6.14443	0	0	5.45343	0	0	0	0	8.01442	6.14443	0	0	6.14443	0	0	5.45343	0	0	0	0	0	0	0	0	0	0	0	0	0	0	0	0	0	0	0	0	5.45343	5.45343	7.24162	0	0	0	5.45343
1377	2223	6527	2379	EXC12	7.1317	7.1317	7.35468	6.43935	0	0	0	0	0	0	7.69097	5.7478	0	0	0	0	0	0	0	0	0	0	6.84428	0	0	0	0	0	0	0	0	0	0	0	0	0	0	5.7478	0	0	6.43935	0	0	0	5.7478
1378	2224	8687	2391	Unknown 2	6.03468	0	0	0	0	0	0	0	0	0	0	0	0	0	0	6.72663	6.03468	6.03468	0	6.72663	6.03468	0	6.03468	0	6.03468	6.03468	0	0	6.03468	6.03468	6.72663	0	6.03468	0	6.03468	6.03468	0	0	0	0	6.03468	6.03468	0	0	6.03468
1379	2225	4130	2375	EXC10	6.57268	7.95793	0	0	0	0	0	0	0	0	7.67036	6.57268	0	0	6.57268	0	0	0	0	0	6.57268	0	0	0	0	0	0	0	0	0	0	0	0	0	0	0	0	6.57268	0	0	7.26513	0	0	0	0
1380	2227	2735	2386	Epen/C.plexus	7.5369	7.1317	0	6.43935	0	0	0	0	0	0	7.5369	0	0	0	0	0	0	0	0	6.43935	0	0	0	0	6.43935	0	0	0	0	0	0	0	7.1317	0	6.43935	0	0	0	0	0	7.1317	0	0	0	0
1381	2228	1394	2377	endo/astro	8.51739	0	0	0	0	0	0	0	0	0	7.1317	0	0	0	0	0	0	0	0	7.1317	0	0	0	0	0	0	0	0	0	0	0	0	0	0	0	0	0	0	0	0	7.82445	0	0	0	0
1382	2229	6347	2377	EXC2	7.50614	0	6.81354	0	0	6.81354	0	0	0	0	7.91142	6.81354	0	0	0	0	0	0	0	0	0	0	0	0	0	0	0	0	0	0	0	0	0	0	0	0	0	0	0	0	7.91142	0	0	0	0
1383	2230	7087	2385	EXC12	6.50379	7.41918	7.75548	0	0	5.81214	0	0	0	0	7.75548	6.50379	0	0	0	0	0	0	0	0	0	0	0	0	0	0	0	0	0	0	0	0	0	0	0	0	0	0	0	0	7.19619	0	0	0	5.81214
1384	2231	7932	2390	EXC2	6.78372	7.63038	7.88158	0	0	5.68737	0	0	0	0	0	5.68737	0	0	0	0	0	0	0	0	0	0	0	0	0	0	0	0	0	0	0	0	5.68737	0	0	0	0	0	0	0	8.08218	0	0	0	5.68737
1385	2232	1423	2387	EXC2	7.95793	7.95793	0	7.26513	0	0	0	0	0	0	0	0	0	0	0	0	0	0	0	0	0	0	0	0	0	0	0	0	0	0	0	0	0	0	0	0	0	0	0	0	7.26513	0	0	0	7.26513
1386	2233	4163	2380	EXC8	0	7.95793	0	0	0	0	0	0	0	0	7.26513	6.57268	0	0	0	0	0	0	0	0	0	0	0	0	0	0	0	0	0	0	0	0	0	0	0	0	0	0	0	6.57268	7.67036	0	0	0	6.57268
1387	2237	7408	2386	EXC2	0	0	7.1317	0	0	7.1317	0	0	0	0	0	0	0	7.1317	0	0	0	0	0	7.82445	0	0	0	0	0	0	0	0	0	0	0	0	0	0	0	0	0	0	0	0	7.1317	0	0	7.1317	0
1388	2238	7631	2388	Inhibitory 3	6.03468	0	7.1317	0	7.1317	0	0	0	0	0	0	6.03468	0	0	0	0	0	0	0	0	0	0	0	0	0	0	0	0	0	0	0	0	0	0	0	0	7.82445	0	0	0	6.72663	7.6422	0	0	0
1389	2240	3989	2390	endo/astro	6.21661	0	0	0	0	0	0	6.21661	6.21661	8.0067	7.6014	0	0	0	0	0	0	0	0	0	0	0	0	0	0	6.21661	0	0	0	0	0	0	0	0	0	6.21661	0	0	0	0	7.31389	0	0	0	0
1390	2243	4580	2395	endo/astro	8.62273	0	0	0	0	0	0	0	0	0	0	0	0	0	0	0	0	7.01401	0	0	0	0	0	0	0	0	0	0	0	0	0	0	7.01401	0	0	0	0	7.01401	0	0	0	7.01401	0	0	0
1391	2244	6619	2392	Oligo 2	6.64669	0	6.64669	0	0	0	0	0	0	0	7.33919	0	0	0	0	0	0	0	0	0	0	0	6.64669	0	0	0	0	0	0	0	0	7.74444	7.33919	0	0	0	0	0	0	0	7.74444	0	0	0	0
1392	2245	7266	2392	EXC3	6.21661	6.21661	7.6014	0	0	0	0	0	0	0	7.6014	0	0	0	0	0	0	6.90876	0	0	0	0	0	0	0	0	0	0	0	0	0	6.21661	0	0	0	0	0	0	0	0	7.31389	0	0	7.31389	0
1393	2246	919	2390	EXC13	6.90876	8.51739	0	0	0	0	0	0	0	0	6.90876	0	0	0	0	0	0	0	0	0	0	0	0	0	0	6.90876	0	0	0	0	0	0	0	0	0	0	0	0	0	6.90876	6.90876	0	0	0	0
1394	2247	1546	2394	EXC6	7.6014	7.6014	0	0	0	0	0	0	0	0	6.90876	0	0	0	0	0	0	6.90876	0	0	0	0	6.90876	0	0	0	0	0	0	0	0	0	0	0	0	0	0	0	0	6.90876	7.6014	0	0	0	0
1395	2249	5484	2401	EXC1	6.86001	7.41918	7.41918	0	0	6.16792	5.47686	0	0	0	7.26513	0	0	0	6.16792	0	0	0	0	0	0	0	0	0	0	5.47686	0	0	5.47686	0	0	0	0	0	0	0	5.47686	0	0	0	7.26513	0	0	0	6.57268
1396	2252	5444	2400	EXC1	6.72663	6.72663	6.72663	0	0	0	6.03468	0	0	0	7.1317	6.03468	0	0	6.72663	0	0	0	0	6.03468	0	0	0	0	0	0	0	0	0	0	0	0	0	0	0	0	6.03468	0	0	0	7.82445	0	0	0	7.1317
1397	2254	4081	2391	EXC2	6.90876	7.6014	6.90876	0	0	0	0	0	0	0	0	6.90876	0	0	0	0	0	0	0	0	0	0	0	0	0	0	0	0	0	0	0	0	0	0	0	6.90876	0	0	0	0	6.90876	0	0	0	7.6014
1398	2256	5576	2398	EXC1	6.32177	7.41918	6.32177	0	0	6.32177	0	0	0	0	7.70671	0	0	0	6.32177	0	0	0	0	0	0	0	0	0	0	0	0	0	0	0	0	0	0	0	0	0	0	0	0	0	7.41918	0	0	0	7.70671
1399	2259	6880	2395	EXC3	6.32177	7.01401	7.41918	0	0	0	0	0	0	0	7.92977	0	0	0	0	0	0	0	0	0	0	0	0	0	0	0	0	0	0	0	0	0	0	0	0	0	0	0	0	0	7.70671	0	0	7.01401	0
1400	2260	3947	2402	EXC11	7.01401	7.92977	6.32177	0	0	0	0	0	0	0	7.41918	6.32177	0	0	0	0	0	0	0	0	5.63042	0	0	0	0	0	0	0	0	0	0	0	0	0	0	0	0	0	0	5.63042	7.92977	0	0	0	0
1401	2263	6524	2407	EXC12	7.84386	6.37883	6.37883	0	0	5.2836	0	0	0	0	7.22515	0	0	0	0	0	0	0	0	0	5.97421	0	7.84386	6.37883	0	0	0	0	5.2836	0	0	0	0	0	0	0	0	0	0	0	5.97421	0	0	0	6.37883
1402	2264	4040	2408	OPC	8.04059	5.84594	5.84594	0	0	0	0	0	0	0	6.53764	0	0	0	0	0	0	5.84594	0	0	0	5.84594	7.63529	6.53764	0	0	0	0	0	0	0	6.53764	5.84594	0	0	0	0	5.84594	0	0	0	0	5.84594	0	0
1403	2265	7049	2407	EXC12	6.78372	7.63038	7.47631	5.68737	0	0	0	0	0	0	7.98691	6.37883	0	0	0	0	0	0	0	0	0	0	0	0	0	0	0	0	0	0	0	0	0	0	0	0	0	0	0	0	7.07112	0	0	0	0
1404	2266	4978	2407	EXC8	6.62141	7.31389	0	0	0	5.52545	0	0	0	0	7.82445	5.52545	0	0	5.52545	0	0	5.52545	0	0	0	0	5.52545	0	0	0	0	0	0	0	0	0	0	0	0	0	0	5.52545	0	5.52545	6.90876	0	0	5.52545	7.71913
1405	2267	6061	2405	EXC2	0	7.33919	8.03201	6.64669	0	0	0	0	0	0	7.74444	6.64669	0	0	0	0	0	0	0	0	0	0	0	0	0	0	0	0	0	0	0	0	0	0	0	0	0	0	0	0	7.33919	0	0	0	0
1406	2268	3156	2402	EXC5	0	8.19901	7.21864	6.1215	0	0	0	0	0	0	7.72918	0	0	0	0	0	0	0	0	0	0	0	0	0	0	0	0	0	0	0	0	0	0	0	0	0	0	0	0	0	7.21864	0	0	0	6.1215
1407	2269	5325	2404	EXC12	6.72663	8.11203	6.72663	0	0	0	0	0	0	0	7.82445	0	0	0	0	0	0	0	0	0	6.72663	0	0	0	0	0	0	0	0	0	0	0	0	0	0	0	0	0	0	0	6.72663	0	0	0	6.72663
1408	2270	1737	2406	Inhibitory 2	6.72663	0	5.34393	6.03468	6.03468	6.72663	0	6.72663	6.43935	0	7.1317	0	0	0	0	0	0	0	0	0	0	0	0	0	5.34393	0	0	0	0	0	0	0	0	0	0	6.03468	6.72663	7.1317	0	5.34393	6.43935	5.34393	0	0	0
1409	2271	1049	2415	EXC13	6.93405	8.49142	0	0	5.55067	0	0	0	0	0	7.157	0	0	0	0	0	0	0	0	0	0	0	0	0	0	0	0	0	0	0	0	0	0	0	0	0	0	6.24187	0	5.55067	7.33919	0	0	0	0
1410	2272	2817	2414	EXC8	5.36488	7.75852	0	0	0	0	0	0	0	0	7.30677	6.46037	0	0	5.36488	0	0	0	0	0	5.36488	0	0	0	0	5.36488	0	0	5.36488	0	0	0	0	0	0	0	5.36488	0	0	7.15273	7.55794	0	0	0	6.74766
1411	2273	7903	2402	EXC2	0	7.01401	7.70671	0	0	7.01401	0	0	0	0	0	0	0	0	0	0	0	0	0	0	0	0	0	0	7.01401	0	0	0	0	0	0	0	7.01401	0	0	0	0	0	0	7.01401	7.70671	0	0	0	0
1412	2274	7136	2414	EXC10	7.19619	7.19619	6.50379	0	0	0	0	0	0	0	7.88896	0	0	0	0	0	0	0	0	6.50379	0	0	0	0	0	0	0	0	0	0	0	0	0	6.50379	0	0	0	0	0	0	7.19619	0	0	0	0
1413	2275	8754	2429	Inhibitory 3	5.32341	5.32341	6.70604	0	6.92894	5.32341	0	0	5.32341	5.32341	0	0	0	0	0	0	0	6.41876	0	5.32341	0	0	0	0	5.32341	0	0	0	0	5.32341	0	0	0	6.41876	5.32341	6.01411	6.01411	0	0	0	7.26513	6.70604	0	6.01411	5.32341
1414	2276	2695	2408	EXC11	0	7.65267	6.96	0	0	0	0	0	0	0	8.05798	0	0	0	0	0	0	0	0	0	0	0	0	0	0	0	0	0	6.2678	0	0	0	0	0	0	0	0	0	0	6.2678	7.36515	0	0	0	0
1415	2278	4017	2407	EXC4	0	7.1317	0	0	0	0	0	0	0	0	7.82445	0	0	0	0	0	0	0	0	0	0	0	0	0	0	0	0	0	0	0	0	0	0	0	0	0	0	0	0	0	8.22978	0	0	0	7.82445
1416	2279	984	2415	Unknown 1	0	7.68474	0	6.07714	0	0	6.07714	0	0	0	7.17422	0	0	0	6.07714	0	0	0	0	0	0	0	0	0	0	6.07714	0	0	0	0	0	0	0	0	0	0	6.07714	0	0	6.07714	6.76914	6.07714	0	6.07714	7.46171
1417	2281	6884	2414	EXC3	6.32177	7.41918	7.92977	0	0	0	0	0	0	0	7.01401	6.32177	0	0	0	0	0	0	0	0	0	0	0	0	0	0	0	0	0	0	0	0	0	0	0	0	0	0	0	0	7.70671	0	0	7.01401	0
1418	2282	1454	2422	EXC8	6.86001	7.55264	0	0	0	0	0	0	0	0	7.95793	0	0	0	0	0	0	0	0	0	0	0	0	0	0	0	0	0	0	0	0	0	0	0	0	0	0	6.86001	0	6.16792	7.77568	0	0	0	6.16792
1419	2285	6644	2412	EXC2	6.72663	6.72663	8.11203	0	0	0	0	0	0	0	0	0	0	0	0	0	0	0	0	0	0	0	0	0	0	0	0	0	6.72663	0	0	6.72663	0	0	0	0	0	0	0	0	7.82445	0	0	0	0
1420	2286	6962	2422	EXC3	6.03468	7.28573	7.5369	5.34393	0	0	0	0	0	0	7.1317	5.34393	0	6.03468	0	0	0	0	0	0	0	0	0	5.34393	0	0	0	0	0	0	0	0	0	0	0	0	0	5.34393	0	0	7.6422	0	0	6.94954	6.03468
1421	2291	4462	2424	EXC12	6.2678	7.87572	5.57655	0	0	0	0	0	0	5.57655	7.65267	6.2678	0	0	0	0	0	0	0	0	0	0	6.67263	0	0	0	0	0	0	0	0	0	0	0	0	0	0	5.57655	0	0	7.18295	0	0	0	6.67263
1422	2292	1380	2425	Inhibitory 2	7.26513	0	0	0	6.57268	0	0	6.57268	6.57268	0	6.57268	0	0	0	0	0	0	0	0	0	0	0	0	0	0	0	0	0	0	0	0	0	0	0	0	0	0	0	0	0	7.26513	7.95793	0	0	0
1423	2293	6551	2422	EXC12	7.30147	7.01401	6.609	0	0	6.609	0	0	0	0	7.30147	0	0	0	0	0	0	0	0	0	5.9172	0	7.52448	5.9172	0	0	0	0	5.9172	0	0	0	0	0	0	0	0	0	0	0	5.9172	0	0	0	6.609
1424	2294	4845	2430	Unknown 2	7.31389	6.21661	0	0	0	0	0	0	6.21661	0	7.31389	6.21661	0	0	0	0	0	0	0	0	6.21661	0	0	0	0	6.21661	0	6.21661	0	0	6.21661	0	6.21661	0	0	6.21661	0	6.21661	0	0	6.90876	6.21661	0	0	0
1425	2297	3168	2423	EXC2	0	7.95793	7.26513	6.57268	0	0	0	0	0	0	6.57268	7.26513	0	0	6.57268	0	0	0	0	0	0	0	0	0	0	0	0	0	0	0	0	0	0	0	0	0	0	0	0	0	7.67036	0	0	0	0
1426	2298	7896	2419	EXC2	0	8.0067	7.6014	0	0	6.90876	0	0	0	0	0	0	0	0	0	0	0	0	0	0	0	0	0	0	6.90876	0	0	0	0	0	0	0	0	0	0	0	0	0	0	0	7.6014	0	0	0	6.90876
1427	2300	5246	2429	EXC1	5.9172	7.30147	7.16804	5.22674	0	5.9172	0	0	0	0	7.30147	5.9172	0	0	5.9172	0	0	0	0	5.22674	0	0	5.22674	5.22674	0	0	0	0	5.9172	0	0	0	0	0	0	0	0	0	0	0	7.30147	5.22674	0	0	7.16804
1428	2301	7200	2429	endo/astro	7.26513	7.26513	0	0	0	0	0	0	0	0	7.26513	0	0	0	0	0	0	7.26513	0	0	0	0	0	0	0	0	0	0	0	0	0	0	7.95793	0	0	0	0	0	0	0	7.26513	0	0	0	0
1429	2304	1230	2431	Unknown 2	0	0	0	0	0	6.50379	0	6.50379	0	0	6.50379	0	0	0	0	0	0	6.50379	0	6.50379	6.50379	0	0	0	0	6.50379	0	6.50379	0	0	6.50379	0	0	0	0	6.50379	0	0	0	0	6.50379	6.50379	6.50379	0	0
1430	2305	2671	2422	EXC13	6.64669	8.03201	0	0	0	6.64669	0	0	0	0	7.74444	0	0	0	0	0	0	0	0	0	0	0	0	0	0	0	0	0	6.64669	0	0	0	0	0	0	0	0	0	0	7.33919	0	0	0	0	0
1431	2306	2914	2431	Inhibitory 3	4.87421	0	6.94694	0	7.35208	0	0	0	5.96771	0	6.81354	0	0	0	0	0	0	4.87421	0	4.87421	0	0	0	0	4.87421	0	0	0	4.87421	0	0	0	0	0	4.87421	0	7.06461	4.87421	0	0	6.47751	7.35208	0	0	4.87421
1432	2307	1732	2435	EXC12	6.34989	7.04216	6.34989	6.75477	5.65849	5.65849	0	0	0	0	7.85261	5.65849	0	0	0	0	0	0	0	0	0	0	0	0	0	0	0	0	0	0	0	0	0	0	0	7.04216	0	5.65849	0	6.34989	7.26513	0	0	0	0
1433	2308	8584	2439	endo/astro	6.90876	0	0	0	0	0	0	0	0	0	0	0	0	0	0	0	0	8.2943	0	0	0	0	0	0	6.90876	0	0	0	0	0	0	6.90876	0	0	0	0	0	0	0	0	0	0	0	0	6.90876
1434	2310	3156	2428	EXC2	0	8.0067	7.6014	0	0	0	0	0	0	0	6.90876	6.90876	0	0	6.90876	0	0	0	0	0	0	0	0	0	0	0	0	0	0	0	0	0	0	0	0	0	0	0	0	0	7.6014	0	0	0	0
1435	2311	4396	2436	EXC11	5.65849	7.44733	6.75477	0	0	0	0	0	0	0	7.73487	6.75477	0	0	0	0	0	0	0	0	5.65849	0	0	0	0	0	0	0	5.65849	0	0	0	0	0	0	0	0	0	0	6.34989	7.85261	0	0	0	5.65849
1436	2312	4682	2436	OPC	6.57268	0	0	0	0	0	0	0	0	0	6.57268	0	6.57268	0	0	0	0	7.67036	0	0	0	6.57268	6.57268	0	0	0	0	0	0	0	0	6.57268	6.57268	0	0	0	0	6.57268	0	0	0	0	6.57268	0	6.57268
1437	2313	2699	2437	EXC13	6.57268	8.36328	0	0	0	6.57268	0	0	0	0	7.26513	0	0	0	0	0	0	0	0	0	0	0	0	0	0	0	0	0	0	0	0	0	0	0	0	0	0	0	0	6.57268	7.26513	0	0	0	0
1438	2314	4904	2439	Oligo 2	8.11203	0	0	0	0	0	0	0	0	0	0	0	0	0	0	0	0	0	0	0	0	0	8.2943	0	0	0	0	0	0	0	0	0	0	0	0	0	0	0	0	0	7.19619	0	0	0	6.50379
1439	2316	6586	2435	endo/astro	6.64669	6.64669	0	0	0	0	0	0	0	0	6.64669	0	0	0	0	0	0	0	0	7.33919	0	0	0	0	0	0	0	0	0	6.64669	0	6.64669	0	0	0	0	0	0	0	0	0	0	0	0	7.33919
1440	2317	8183	2433	Oligo 1	6.90876	6.90876	6.90876	0	0	0	0	0	0	0	0	0	0	0	0	0	0	0	0	7.6014	0	0	6.90876	0	0	0	0	0	6.90876	0	0	0	0	0	0	0	0	6.90876	0	0	6.90876	0	0	0	0
1441	2319	4996	2443	EXC3	6.81354	6.52623	6.81354	0	0	0	0	0	0	0	7.99144	0	0	0	0	0	0	0	0	0	0	0	0	0	0	0	0	0	5.43054	0	0	0	0	0	0	5.43054	0	5.43054	0	0	7.37269	0	5.43054	5.43054	7.50614
1442	2321	1332	2448	endo/astro	7.41918	0	0	0	0	0	0	0	0	0	7.41918	0	0	0	0	0	0	0	0	6.72663	0	0	0	0	0	0	0	0	0	0	0	0	6.72663	8.11203	0	0	0	0	0	0	0	0	0	0	0
1443	2324	597	2443	Oligo 2	8.38389	0	0	0	0	0	0	0	0	0	0	0	0	0	0	0	6.43935	0	0	0	0	0	8.38389	0	0	0	0	0	0	0	0	0	0	0	0	0	0	0	0	0	6.43935	0	0	0	0
1444	2325	2457	2442	OPC	6.50379	6.50379	6.50379	0	0	0	0	0	0	0	6.50379	0	0	0	0	0	0	6.50379	0	0	0	7.19619	7.19619	0	0	0	0	0	0	0	0	7.19619	0	6.50379	0	0	0	0	0	0	0	0	7.19619	0	0
1445	2326	4532	2452	EXC11	7.20575	6.35944	6.35944	5.26428	5.26428	0	0	0	0	0	7.33919	0	0	0	0	0	0	5.26428	0	0	0	0	7.33919	0	5.26428	5.26428	0	0	0	0	5.26428	0	5.26428	0	0	5.26428	0	5.26428	0	5.26428	7.20575	0	0	0	6.86957
1446	2327	6819	2444	Inhibitory 2	0	0	0	0	7.31389	0	0	6.90876	6.62141	0	6.90876	0	0	0	0	0	0	0	0	0	0	0	0	0	0	0	0	0	0	0	0	0	0	0	0	6.21661	6.90876	7.31389	0	0	6.62141	6.62141	0	0	5.52545
1447	2328	7129	2442	EXC12	6.90876	6.90876	7.6014	0	0	0	0	0	0	0	7.6014	6.90876	0	0	0	0	0	0	0	0	0	0	0	0	0	0	0	0	0	0	0	0	0	0	0	0	0	0	0	0	8.0067	0	0	0	0
1448	2330	6008	2449	Epen/C.plexus	0	0	0	0	0	0	0	0	0	0	7.41918	0	0	0	0	0	0	0	0	7.41918	0	0	0	0	7.41918	0	0	0	0	0	0	0	8.11203	0	7.41918	0	0	0	0	0	0	0	0	0	0
1449	2332	690	2453	microglia	7.41918	6.72663	0	0	0	0	0	0	0	0	7.82445	0	0	0	0	0	0	7.41918	0	6.72663	0	0	0	0	0	6.72663	0	0	0	0	0	0	0	0	0	0	0	6.72663	0	0	6.72663	0	0	0	0
1450	2333	4333	2455	EXC8	0	8.2943	0	0	0	0	0	0	0	0	7.41918	6.50379	0	0	0	0	0	0	0	0	0	0	0	0	0	0	0	0	0	0	0	0	0	0	0	0	0	0	0	6.50379	7.41918	0	0	0	6.90876
1451	2334	5223	2449	EXC6	7.50614	7.50614	0	0	0	0	0	0	0	0	0	6.81354	0	0	0	0	0	6.81354	0	0	0	0	6.81354	6.81354	0	0	0	0	0	0	0	0	0	0	0	0	0	0	0	0	6.81354	6.81354	0	0	6.81354
1452	2335	3789	2447	Oligo 2	7.95793	7.67036	0	0	0	0	0	0	0	0	0	0	0	0	0	0	0	0	0	0	0	0	7.67036	0	0	0	0	0	0	0	0	0	0	0	0	0	0	0	0	6.57268	7.67036	0	0	0	0
1453	2336	4936	2460	EXC1	7.01402	7.01402	6.09907	0	0	0	5.40817	0	0	0	7.35023	6.09907	0	0	6.7911	0	0	0	0	0	5.40817	0	0	0	0	0	0	0	0	0	0	0	0	0	0	0	6.09907	0	0	0	7.70671	0	0	0	7.19619
1454	2338	8751	2460	Inhibitory 3	0	0	0	0	7.07112	6.37883	0	0	0	7.07112	0	0	0	0	0	0	0	0	0	0	0	0	0	0	0	0	0	0	0	0	0	0	0	0	0	7.47631	0	0	0	0	7.47631	0	0	7.47631	0
1455	2339	5789	2457	EXC1	5.63042	7.23698	7.41918	0	0	0	0	0	0	0	7.70671	6.32177	0	0	5.63042	0	0	6.32177	0	0	0	0	0	0	0	0	0	0	0	0	0	0	0	0	0	0	0	0	0	0	7.57325	5.63042	5.63042	0	5.63042
1456	2341	5025	2462	Inhibitory 3	5.99396	0	0	0	6.68586	6.68586	0	0	5.99396	0	7.78364	0	0	0	0	0	0	0	0	0	0	0	0	0	0	0	0	0	0	0	0	0	0	0	0	5.99396	0	0	0	0	6.68586	7.09091	0	7.37838	6.68586
1457	2342	3461	2456	EXC12	6.62141	7.31389	6.21661	5.52545	0	0	0	5.52545	0	0	8.08672	0	0	0	5.52545	0	0	5.52545	0	0	0	0	5.52545	0	0	0	0	0	0	0	0	0	0	5.52545	0	0	0	0	0	0	7.1317	0	0	0	6.62141
1458	2343	3714	2461	Inhibitory 3	7.41918	6.72663	6.72663	0	6.72663	0	0	0	0	0	0	0	0	0	0	0	0	6.72663	0	0	0	0	0	0	6.72663	7.41918	0	0	0	0	0	0	0	0	0	0	6.72663	0	0	0	0	6.72663	0	0	0
1459	2344	7380	2460	EXC3	5.36488	6.97057	7.44022	0	0	0	0	0	0	0	7.55794	5.36488	0	0	0	0	0	5.36488	0	0	0	0	0	0	0	0	0	0	0	0	0	0	0	0	0	0	0	0	0	0	7.55794	0	0	7.30677	6.46037
1460	2346	2258	2464	Oligo 4	8.22978	0	0	0	0	0	0	0	0	0	0	0	0	0	7.1317	0	0	0	0	0	0	0	7.82445	0	0	0	0	0	0	0	0	0	7.82445	0	0	0	0	0	0	0	0	0	0	0	0
1461	2347	6149	2453	Inhibitory 2	7.6014	0	0	0	0	6.90876	0	0	0	0	0	0	0	0	0	0	0	0	6.90876	0	0	0	6.90876	0	0	0	0	0	0	0	0	0	0	0	0	0	7.6014	6.90876	0	0	6.90876	0	0	0	0
1462	2348	5687	2465	EXC1	5.88093	6.97768	6.97768	0	0	0	5.88093	0	0	0	7.48813	0	0	0	6.57268	0	0	6.57268	0	5.88093	0	0	0	0	0	0	0	0	0	0	0	0	0	0	0	0	5.88093	0	0	0	7.26513	0	0	0	7.26513
1463	2350	8145	2453	EXC2	0	7.82445	8.22978	0	0	0	0	0	0	0	0	7.1317	0	0	0	0	0	0	0	0	0	0	0	0	0	0	0	0	0	0	0	0	0	0	0	7.1317	0	0	0	0	7.1317	0	0	0	0
1464	2351	2315	2468	Inhibitory 2	6.32177	0	0	0	0	6.83187	0	0	0	0	7.16804	0	0	0	0	0	0	5.22674	0	0	0	0	0	0	0	5.22674	0	0	0	0	0	0	0	0	0	5.9172	7.16804	7.70671	0	0	5.9172	7.16804	0	0	0
1465	2352	6244	2456	EXC12	6.90876	7.6014	6.90876	6.90876	0	6.90876	0	0	0	0	6.90876	0	0	0	0	0	0	0	0	0	0	0	0	0	0	0	0	0	0	0	0	0	0	0	0	0	0	0	0	0	6.90876	0	0	0	7.6014
1466	2353	4281	2474	EXC11	6.48184	7.57943	6.48184	0	0	0	0	0	0	0	7.32827	0	0	0	6.07714	0	0	0	0	0	0	0	0	0	0	0	0	0	0	0	0	0	6.48184	0	0	0	0	0	0	6.76914	7.17422	0	0	0	7.17422
1467	2354	8149	2471	EXC2	6.40863	7.91142	8.01675	0	0	0	0	0	0	0	0	5.71713	0	0	0	0	0	0	0	0	0	0	5.71713	0	0	0	0	0	0	0	0	0	0	0	0	5.71713	0	0	0	0	7.50614	0	0	5.71713	0
1468	2355	1133	2463	EXC11	5.77945	7.16342	7.16342	0	0	5.77945	0	0	0	0	7.38641	0	0	0	0	0	0	0	0	0	0	0	0	0	0	5.77945	0	0	0	0	0	0	0	0	0	0	0	0	0	7.16342	7.38641	5.77945	0	5.77945	7.16342
1469	2356	3107	2471	Inhibitory 2	0	5.65849	0	0	6.75477	0	0	0	7.44733	0	7.04216	5.65849	0	0	0	0	0	5.65849	0	5.65849	0	0	0	0	0	0	0	0	0	0	0	0	0	0	0	0	0	5.65849	0	5.65849	6.75477	6.34989	6.75477	0	0
1470	2357	4215	2463	EXC2	0	7.91142	7.50614	0	0	0	0	0	0	0	7.91142	6.81354	0	0	0	0	0	0	0	0	0	0	0	0	0	0	0	0	0	0	0	0	0	0	0	0	0	0	0	0	7.50614	0	0	0	0
1471	2358	6129	2462	Inhibitory 3	7.1317	0	7.1317	6.03468	6.72663	0	0	0	6.03468	0	6.72663	0	0	0	0	0	0	0	0	0	0	0	6.03468	0	0	6.72663	0	0	0	0	0	0	0	0	0	0	7.1317	0	0	0	6.72663	6.72663	0	0	0
1472	2359	2113	2474	EXC10	7.50614	6.81354	0	0	0	0	0	0	0	0	6.81354	0	0	0	0	0	0	0	0	0	0	0	0	0	0	0	0	0	0	0	0	0	6.81354	6.81354	6.81354	0	0	6.81354	0	0	6.81354	0	0	0	7.50614
1473	2360	4102	2464	EXC12	6.43935	7.5369	6.43935	0	0	6.43935	0	0	0	0	8.04751	0	0	6.43935	0	0	0	0	0	0	0	0	0	0	0	0	0	0	0	0	0	0	0	0	0	0	0	0	0	0	7.5369	0	0	0	6.43935
1474	2361	5518	2473	EXC1	5.43054	7.03647	7.72918	5.43054	0	0	5.43054	0	0	0	7.62386	5.43054	0	0	7.21864	0	0	0	0	0	0	0	0	0	0	0	0	0	5.43054	0	0	0	0	0	0	0	5.43054	0	0	0	6.1215	0	0	0	7.21864
1475	2363	5366	2467	EXC2	6.43935	7.1317	7.5369	0	0	0	0	0	0	0	0	6.43935	0	0	0	0	0	0	0	0	0	0	0	0	6.43935	0	0	0	6.43935	0	0	0	0	0	0	0	0	0	0	0	7.5369	0	6.43935	0	7.1317
1476	2364	8839	2491	endo/astro	6.64669	0	0	0	0	0	0	0	0	0	0	6.64669	0	0	0	0	7.33919	6.64669	0	0	0	0	0	0	0	0	0	0	0	0	0	0	0	8.25509	0	0	0	7.33919	0	0	6.64669	0	0	0	0
1477	2365	3437	2474	EXC10	7.50614	7.91142	0	0	0	0	0	0	0	0	6.81354	0	0	0	0	0	0	0	0	0	0	0	6.81354	0	0	0	0	0	0	0	0	0	0	0	0	0	0	0	0	0	7.91142	0	0	0	0
1478	2366	6830	2474	EXC12	7.1317	7.5369	6.43935	0	0	0	0	0	0	0	7.82445	0	0	0	0	0	0	0	0	0	0	0	0	0	0	0	0	0	0	0	0	0	6.43935	0	0	0	6.43935	0	0	0	7.5369	0	0	0	6.43935
1479	2368	2554	2470	endo/astro	7.70671	0	7.01401	7.01401	0	0	0	0	0	0	7.01401	0	0	0	0	0	0	0	0	0	0	0	7.01401	0	0	0	0	0	0	0	0	0	7.01401	0	0	0	0	7.01401	0	0	0	0	0	0	0
1480	2370	7444	2470	EXC4	0	7.01401	0	0	0	0	0	0	0	0	8.39963	0	0	0	0	0	0	0	0	0	0	0	0	0	0	0	0	0	0	0	0	0	0	0	0	0	0	0	0	0	7.70671	0	0	7.01401	7.01401
1481	2372	3193	2474	EXC13	0	7.88896	0	0	0	0	0	0	0	0	8.11203	0	0	0	6.50379	0	0	0	0	0	0	0	0	0	0	0	0	0	0	0	0	0	0	0	0	0	0	0	6.50379	6.50379	7.19619	0	0	0	0
1482	2373	7191	2481	EXC3	5.71713	6.81354	7.32393	0	0	0	0	0	0	0	7.66021	6.40863	0	0	0	0	0	0	0	0	5.71713	0	0	0	0	5.71713	0	0	0	0	0	0	0	0	0	5.71713	0	0	0	0	7.50614	0	0	5.71713	7.10095
1483	2374	7460	2479	EXC3	6.37883	7.07112	7.76385	0	0	0	0	0	0	0	7.47631	0	0	0	0	0	0	0	0	0	0	0	0	0	0	0	0	0	0	0	0	0	0	0	0	0	0	0	0	0	7.76385	0	0	6.37883	7.07112
1484	2375	7923	2487	EXC2	6.1215	7.21864	8.06552	0	0	6.1215	0	0	0	0	0	6.81354	0	0	0	0	0	0	0	0	0	0	0	0	0	0	0	0	0	0	0	0	0	0	0	0	0	0	0	0	8.06552	0	0	0	6.1215
1485	2376	8083	2475	EXC2	0	7.67036	7.67036	0	0	0	0	0	0	0	0	6.57268	0	0	0	0	0	0	0	0	0	0	0	0	0	0	0	0	0	0	0	6.57268	0	0	0	0	0	0	0	0	8.181	0	0	0	6.57268
1486	2377	945	2482	Inhibitory 2	0	0	0	5.36488	0	0	0	7.15273	0	0	6.46037	0	0	0	0	0	0	0	0	0	0	0	0	0	5.36488	5.36488	0	0	0	0	0	0	0	0	0	0	7.55794	6.46037	0	6.74766	6.74766	7.66325	0	6.74766	0
1487	2378	3175	2477	EXC11	6.81354	6.81354	6.81354	0	0	0	0	0	0	0	7.91142	0	0	0	0	0	0	0	0	0	0	0	0	0	0	0	0	0	6.81354	0	0	0	0	0	0	0	0	0	0	6.81354	7.50614	0	0	0	0
1488	2380	4117	2490	EXC1	5.52545	6.62141	7.31389	0	0	0	0	0	0	0	8.0067	5.52545	0	0	5.52545	0	0	0	0	0	0	0	0	0	0	0	0	0	0	0	0	0	0	0	0	0	5.52545	0	0	6.21661	7.82445	0	0	0	6.21661
1489	2381	6122	2476	EXC12	7.82445	6.43935	7.1317	0	0	0	0	0	0	0	6.43935	6.43935	0	0	0	0	0	0	0	0	0	0	7.5369	0	0	6.43935	0	0	0	0	0	0	0	0	0	0	0	0	0	0	0	0	0	0	7.1317
1490	2382	2239	2488	Oligo 1	8.22978	0	0	0	0	0	0	0	0	0	7.35468	0	0	0	0	0	0	0	0	0	0	0	8.04751	5.7478	0	0	0	0	0	0	0	0	5.7478	0	0	0	0	0	0	0	6.84428	0	0	0	0
1491	2383	5221	2493	Unknown 1	7.44326	0	5.50086	0	0	0	5.50086	0	0	0	6.88409	0	0	0	6.19196	0	0	6.19196	0	0	0	0	6.88409	6.19196	0	6.59675	5.50086	0	5.50086	0	0	0	0	7.28921	0	0	5.50086	5.50086	5.50086	0	5.50086	0	0	5.50086	5.50086
1492	2384	7108	2490	EXC12	6.72663	7.70671	7.57325	0	0	6.32177	0	0	0	0	7.23698	0	0	0	0	0	0	0	0	0	0	0	0	0	0	0	0	0	5.63042	0	0	0	0	0	0	0	0	0	0	0	7.01401	0	0	0	7.23698
1493	2385	7441	2488	EXC3	0	7.50614	7.21864	0	0	0	0	0	0	0	8.19901	0	0	0	0	0	0	0	0	0	0	0	0	0	0	0	0	0	0	0	0	0	0	0	0	6.1215	0	0	0	0	6.81354	0	0	6.1215	6.1215
1494	2386	5392	2483	EXC4	0	7.41918	0	0	0	0	0	0	0	0	8.11203	0	0	0	0	0	0	0	0	0	0	0	0	0	0	0	0	0	0	0	0	0	0	0	0	0	0	0	0	0	8.11203	0	0	0	7.41918
1495	2387	5500	2497	EXC1	5.45343	7.39566	7.64684	0	0	0	0	0	0	0	7.52912	6.14443	0	0	6.14443	0	0	0	0	0	0	0	0	0	0	0	0	0	0	0	0	0	0	0	0	0	0	0	0	5.45343	7.24162	0	0	0	7.24162
1496	2388	7261	2483	EXC3	0	7.68474	6.76914	0	0	6.76914	0	0	0	0	7.86699	6.76914	0	0	0	0	0	6.76914	0	0	0	0	0	0	0	0	0	0	0	0	0	0	0	0	0	0	0	0	0	0	7.17422	0	0	6.07714	0
1497	2389	1875	2484	EXC11	7.6014	7.6014	6.90876	0	0	6.21661	0	0	0	0	7.6014	0	0	0	0	0	0	0	0	0	0	0	0	0	0	0	0	0	0	0	0	0	0	0	0	0	0	6.21661	0	6.21661	7.31389	0	0	0	0
1498	2390	1999	2492	Inhibitory 2	6.37883	0	0	0	0	0	0	0	7.07112	0	7.47631	0	0	0	0	0	0	0	0	6.37883	0	0	0	0	0	0	0	0	0	0	0	0	0	0	0	6.37883	7.07112	7.47631	0	0	7.47631	6.37883	0	0	0
1499	2392	666	2493	endo/astro	8.19901	0	0	0	0	0	0	0	0	0	7.50614	0	0	0	0	0	0	0	0	0	0	0	0	0	6.81354	0	0	0	0	0	0	0	0	0	0	0	0	0	0	0	6.81354	0	0	7.50614	0
1500	2394	6134	2495	EXC12	7.10095	7.21864	7.32393	0	0	0	0	0	0	0	7.32393	6.1215	0	0	0	0	0	0	0	0	0	0	7.41918	5.02726	0	5.02726	0	0	5.02726	0	0	0	0	0	0	0	5.71713	0	0	0	6.63144	0	0	0	6.1215
1501	2396	2066	2492	Inhibitory 2	6.35944	5.95484	0	0	6.35944	6.35944	0	6.64669	7.05172	0	7.33919	0	0	0	0	0	0	0	0	0	0	0	0	0	0	0	0	0	0	0	0	0	0	0	0	6.64669	6.86957	7.20575	0	0	5.95484	5.26428	0	0	0
1502	2397	7696	2487	EXC2	6.81354	7.50614	8.19901	0	0	0	0	0	0	0	0	0	0	0	0	0	0	0	0	0	0	0	0	0	0	0	0	0	0	0	0	0	0	0	0	0	0	0	0	0	6.81354	0	6.81354	0	0
1503	2398	2508	2496	Inhibitory 2	6.83651	6.14443	0	0	6.83651	6.14443	0	0	5.45343	0	6.54918	5.45343	0	0	0	0	0	0	0	5.45343	0	0	0	0	5.45343	0	0	0	0	0	0	0	0	0	0	6.14443	6.14443	7.64684	0	5.45343	6.14443	6.14443	0	0	5.45343
1504	2399	4827	2494	EXC1	7.26513	7.55264	6.86001	0	0	0	0	0	0	0	7.77568	0	0	0	6.16792	0	0	0	0	0	0	0	0	0	0	0	0	0	0	0	0	0	0	0	0	0	0	6.16792	0	0	7.26513	0	0	0	6.86001
1505	2400	3199	2491	EXC12	7.01401	7.70671	7.01401	0	0	0	0	0	0	0	7.01401	0	0	0	7.01401	0	0	0	0	0	0	0	0	0	0	0	0	0	0	0	0	0	0	0	0	0	0	0	0	0	7.70671	0	0	0	0
1506	2401	6015	2492	EXC2	0	7.41918	7.92977	6.32177	0	0	0	0	0	0	7.92977	0	0	0	0	0	0	0	0	0	0	0	0	0	0	0	0	0	0	0	0	0	0	0	0	0	0	0	0	0	7.70671	0	0	0	0
1507	2403	4374	2493	EXC11	6.03468	7.82445	6.03468	6.72663	0	0	0	0	0	0	7.82445	0	0	0	6.03468	0	0	0	0	0	0	0	0	0	0	0	0	0	0	0	0	0	6.03468	0	0	0	0	0	0	7.1317	7.1317	0	0	0	0
1508	2404	1477	2492	EXC11	6.57268	7.26513	7.26513	0	0	0	0	0	0	0	8.181	0	0	0	0	0	0	0	0	0	0	0	0	0	0	0	0	0	0	0	0	0	0	0	0	0	0	0	0	6.57268	7.26513	0	0	0	6.57268
1509	2405	988	2501	endo/astro	8.26614	6.32177	0	0	0	0	0	0	0	0	7.01401	0	0	0	0	0	0	0	0	0	0	0	0	0	0	0	0	0	0	0	0	0	7.01401	0	0	0	7.70671	0	0	0	7.01401	0	0	0	0
1510	2406	4708	2504	EXC8	6.07714	7.46171	0	0	0	0	0	0	0	0	7.86699	6.07714	0	0	0	0	0	0	0	0	0	0	0	0	0	0	0	0	0	0	0	0	0	0	0	0	0	0	0	6.76914	7.68474	0	0	0	6.76914
1511	2407	4981	2500	Unknown 2	0	0	0	0	0	0	0	0	0	0	7.5369	0	0	0	0	0	0	6.43935	0	6.43935	6.43935	0	0	0	0	6.43935	0	6.43935	0	0	6.43935	0	6.43935	0	0	6.43935	0	0	0	0	7.1317	6.43935	0	0	0
1512	2408	5652	2516	endo/astro	0	0	0	0	0	0	0	0	0	0	7.70671	0	0	0	0	0	0	7.41918	0	7.41918	0	0	0	0	0	0	0	0	0	0	0	0	7.01401	7.92977	0	0	0	0	0	0	6.32177	0	0	0	0
1513	2413	4549	2505	EXC6	6.72663	6.72663	0	0	0	0	0	0	0	0	6.72663	6.72663	0	0	0	0	0	6.72663	0	0	0	0	6.72663	0	0	0	0	0	0	0	0	6.72663	0	7.41918	0	0	0	0	0	6.72663	6.72663	0	0	6.72663	0
1514	2415	6819	2506	EXC12	7.21864	7.50614	7.21864	0	0	0	0	0	0	0	7.91142	5.43054	0	0	0	0	0	0	0	0	0	0	0	0	0	0	0	0	5.43054	0	0	0	0	0	0	0	0	0	0	0	7.50614	0	0	0	6.1215
1515	2416	1400	2504	Inhibitory 2	6.59675	0	0	0	6.59675	6.19196	0	6.19196	0	0	7.44326	0	0	0	0	0	0	0	0	0	0	0	0	0	0	5.50086	0	0	0	0	5.50086	0	0	0	0	5.50086	6.19196	7.79976	0	5.50086	6.88409	0	0	0	5.50086
1516	2417	6005	2506	EXC1	5.88093	6.57268	7.48813	5.88093	0	0	0	0	0	0	7.48813	6.57268	0	5.88093	5.88093	0	0	5.88093	0	0	0	0	0	0	0	5.88093	0	0	0	0	0	0	0	0	0	0	0	0	0	0	7.48813	0	0	0	6.97768
1517	2418	5291	2511	EXC1	6.37883	7.47631	5.68737	0	0	0	0	0	0	0	7.88158	6.78372	0	0	6.37883	0	0	0	0	0	0	0	0	0	0	5.68737	0	0	0	0	0	0	0	0	0	0	0	0	0	6.37883	7.47631	0	0	0	5.68737
1518	2419	7625	2510	EXC2	5.63042	5.63042	8.39963	0	0	6.32177	0	0	0	0	0	0	0	0	0	0	0	0	0	0	5.63042	0	0	0	0	0	0	0	0	0	0	0	0	0	0	0	0	0	0	0	7.82445	0	0	6.32177	6.32177
1519	2420	459	2503	EXC10	6.57268	7.95793	0	0	0	7.26513	0	0	0	0	7.67036	0	0	0	0	0	0	0	0	0	0	0	0	0	0	0	0	0	0	0	0	0	0	0	0	0	0	0	0	0	7.26513	0	0	6.57268	6.57268
1520	2422	5417	2511	Unknown 2	0	6.71012	6.71012	0	0	0	0	0	0	0	7.49792	5.79566	0	0	6.20011	0	0	0	0	0	5.10555	5.10555	5.10555	0	0	5.79566	0	0	0	0	5.10555	5.10555	5.10555	0	0	5.10555	0	5.10555	0	0	7.49792	5.10555	5.10555	0	7.17967
1521	2423	2763	2502	EXC13	6.90876	8.0067	0	0	0	6.90876	0	0	0	0	6.90876	0	0	0	0	0	0	0	0	0	0	0	0	0	0	0	0	0	0	0	0	0	0	0	0	0	0	0	0	6.90876	8.0067	0	0	0	0
1522	2424	1467	2506	EXC11	0	7.01401	7.01401	0	0	0	0	0	0	0	0	0	0	0	0	0	7.01401	0	0	0	0	0	7.01401	0	0	0	0	0	0	0	0	0	0	0	0	0	0	0	0	7.01401	8.11203	0	0	0	7.01401
1523	2425	7681	2514	Inhibitory 3	6.70604	0	6.01411	5.32341	5.32341	6.01411	5.32341	0	5.32341	7.6216	0	0	5.32341	0	0	0	0	0	0	0	5.32341	0	0	0	0	5.32341	0	0	0	0	0	0	0	5.32341	0	6.01411	7.39857	0	0	5.32341	6.92894	6.41876	0	0	0
1524	2426	1084	2516	Unknown 1	0	6.67263	0	7.18295	0	0	5.57655	0	0	0	7.36515	5.57655	0	0	6.2678	0	0	0	0	0	0	0	0	5.57655	0	0	0	5.57655	5.57655	0	0	0	0	5.57655	0	0	5.57655	5.57655	0	7.18295	7.36515	0	0	5.57655	6.2678
1525	2427	1883	2512	Inhibitory 3	5.9172	6.609	6.609	0	6.609	6.609	0	0	0	0	7.8608	6.609	0	0	0	0	0	5.9172	0	0	0	0	0	0	0	0	0	0	0	0	0	0	0	0	0	0	0	0	0	0	6.609	7.30147	0	0	0
1526	2428	2981	2513	EXC8	5.95484	7.74444	0	0	0	6.64669	0	0	0	5.26428	7.74444	0	0	0	0	0	0	0	0	0	5.26428	0	0	0	5.26428	0	0	0	0	0	0	0	0	0	0	0	0	0	0	7.4569	7.05172	0	0	0	6.35944
1527	2430	6651	2511	EXC12	5.34393	7.41918	7.28573	0	0	5.34393	0	0	0	0	7.73747	5.34393	0	5.34393	0	0	0	5.34393	0	0	0	0	0	0	5.34393	6.03468	0	0	0	0	0	0	0	0	0	5.34393	0	0	0	0	7.28573	0	0	0	6.94954
1528	2431	353	2507	OPC	6.21661	6.90876	6.21661	0	0	6.21661	0	6.21661	0	0	6.90876	0	6.21661	0	0	0	0	6.90876	0	0	0	6.21661	6.21661	0	0	0	0	0	0	0	0	6.21661	6.21661	0	0	0	0	0	0	6.90876	6.21661	0	0	0	6.90876
1529	2433	4311	2510	EXC2	0	7.1317	7.82445	7.1317	0	0	0	0	0	0	7.1317	0	0	0	0	0	0	0	0	0	0	0	0	0	0	0	0	0	0	0	0	0	0	0	0	0	0	0	0	0	8.22978	0	0	0	0
1530	2435	1490	2512	EXC11	6.53764	7.63529	6.53764	0	0	0	0	0	0	0	7.23006	0	0	0	0	0	5.84594	0	0	0	0	0	0	0	0	0	0	0	6.53764	0	0	0	0	0	0	0	0	0	0	6.53764	7.78937	0	0	0	6.94262
1531	2442	582	2511	EXC11	0	6.81354	6.81354	0	0	0	0	0	0	0	8.19901	0	0	0	0	0	0	0	0	0	0	0	0	0	0	0	0	0	0	0	0	0	0	0	0	0	0	0	0	7.50614	7.50614	0	0	0	6.81354
1532	2443	4190	2511	EXC4	0	7.95793	0	0	0	0	0	0	0	0	7.95793	0	0	0	7.26513	0	0	0	0	0	0	0	0	0	0	0	0	0	0	0	0	0	0	0	0	0	0	0	0	0	7.26513	0	0	0	7.26513
1533	2444	4447	2518	EXC3	7.5369	6.43935	8.22978	0	0	0	0	0	0	0	7.5369	6.43935	0	0	0	0	0	0	0	0	0	0	0	0	0	0	0	0	0	0	0	0	0	0	0	0	0	0	0	0	6.43935	0	0	6.43935	0
1534	2445	5042	2523	EXC1	5.52545	7.1317	7.31389	5.52545	0	0	5.52545	0	0	0	7.46794	6.62141	0	0	5.52545	0	0	0	0	0	0	0	0	0	0	0	0	0	0	0	0	0	0	0	0	0	0	0	0	0	7.6014	0	5.52545	0	7.1317
1535	2447	3378	2525	Inhibitory 3	6.72663	0	5.63042	5.63042	7.01401	0	0	0	6.72663	0	7.41918	0	0	0	0	0	0	0	5.63042	0	5.63042	0	0	0	0	0	0	0	5.63042	0	0	0	0	0	0	5.63042	5.63042	7.23698	0	0	7.01401	5.63042	0	0	0
1536	2448	2846	2518	EXC12	7.33919	7.33919	7.33919	0	0	0	0	0	0	0	7.33919	0	0	0	0	0	0	0	0	0	0	0	0	0	0	0	0	0	6.64669	0	0	0	0	0	0	6.64669	0	0	0	0	7.74444	0	0	0	0
1537	2449	3863	2535	Oligo 1	7.69445	6.19196	0	0	0	5.50086	0	0	0	0	6.88409	6.59675	0	0	5.50086	0	0	6.19196	0	6.19196	5.50086	0	6.88409	5.50086	0	0	5.50086	0	5.50086	0	0	0	0	0	0	0	0	0	0	0	6.19196	6.59675	5.50086	5.50086	0
1538	2450	1056	2526	EXC8	0	7.1317	0	0	0	0	0	0	0	0	7.97854	0	0	0	6.03468	0	0	0	0	0	0	0	0	0	0	0	0	0	0	0	0	0	0	0	0	0	0	0	0	7.41918	7.6422	0	0	6.03468	7.1317
1539	2451	1619	2525	EXC11	6.01411	7.88385	5.32341	5.32341	0	6.01411	0	0	0	0	7.26513	5.32341	0	0	5.32341	0	0	0	0	0	0	0	0	0	0	0	0	0	6.01411	0	0	0	0	0	0	0	0	0	5.32341	7.1111	7.26513	0	0	0	6.41876
1540	2452	2948	2524	EXC8	6.76914	6.76914	0	0	0	0	0	0	0	6.07714	7.17422	0	0	0	6.07714	0	0	0	0	6.76914	0	0	6.07714	0	6.76914	0	0	0	0	0	0	0	0	0	0	0	6.07714	0	0	7.17422	6.07714	0	0	0	7.17422
1541	2453	3632	2520	EXC10	6.57268	8.181	0	0	0	0	0	0	0	0	7.26513	6.57268	0	0	0	0	0	0	0	0	0	0	0	0	0	0	0	0	0	0	0	0	0	0	0	0	0	0	0	0	7.67036	0	0	0	6.57268
1542	2454	6735	2521	EXC5	0	7.33919	6.64669	0	0	6.64669	0	0	0	0	7.33919	0	0	0	0	0	0	0	0	0	0	0	0	0	0	0	0	0	6.64669	0	0	0	0	0	0	0	0	0	0	0	8.03201	0	0	0	6.64669
1543	2456	4884	2533	Inhibitory 2	5.68737	6.37883	0	0	6.37883	0	0	0	5.68737	0	7.98691	0	0	0	0	0	0	0	0	0	0	0	0	0	0	0	0	0	0	0	0	0	0	0	0	0	0	0	0	0	6.37883	7.47631	6.37883	0	0
1544	2457	5365	2533	EXC1	6.74766	7.9255	5.36488	0	0	6.74766	0	0	0	0	7.66325	5.36488	0	0	6.05569	0	0	0	0	0	0	0	0	0	0	0	0	0	0	0	0	0	0	0	0	0	0	5.36488	0	0	7.15273	0	0	0	6.74766
1545	2459	2463	2532	EXC8	6.72663	6.32177	0	0	0	0	0	5.63042	7.23698	0	7.57325	6.32177	0	0	0	5.63042	0	0	0	0	0	0	0	0	0	5.63042	0	0	0	0	0	0	0	0	0	0	0	0	0	5.63042	6.72663	0	6.72663	0	6.32177
1546	2460	4201	2525	EXC13	0	8.39963	0	0	0	0	0	0	0	0	8.11203	0	0	0	0	0	0	0	0	0	0	0	0	0	0	0	0	0	0	0	0	0	0	0	0	0	0	0	0	7.01401	7.01401	0	0	0	0
1547	2461	4780	2524	EXC2	0	0	8.36328	0	0	0	0	0	0	0	7.95793	0	0	0	7.26513	0	0	0	0	0	0	0	0	0	0	0	0	0	0	0	0	0	0	0	0	0	0	0	0	0	0	0	0	0	7.26513
1548	2462	5488	2531	EXC12	6.609	7.52448	6.609	5.9172	0	5.9172	0	0	0	0	7.52448	6.609	0	0	0	0	0	0	0	0	0	0	0	0	0	0	0	0	0	0	0	0	0	0	0	0	0	0	0	0	7.01401	0	0	0	7.30147
1549	2463	602	2524	EXC8	6.57268	7.67036	0	0	0	6.57268	0	0	0	0	6.57268	6.57268	0	0	0	0	0	0	0	0	6.57268	0	0	0	0	0	0	0	0	0	0	0	0	0	0	0	0	0	0	7.67036	7.26513	0	0	0	6.57268
1550	2464	975	2535	Unknown 2	5.95484	7.89853	0	0	0	5.95484	0	0	0	0	7.20575	5.95484	0	5.95484	0	5.26428	0	0	0	0	5.26428	0	0	0	0	5.26428	0	0	5.26428	0	5.26428	0	0	0	0	5.26428	0	0	0	5.26428	7.5622	5.26428	0	0	6.35944
1551	2465	2104	2527	EXC5	0	7.36515	7.36515	0	0	0	0	0	0	0	8.05798	0	0	0	0	0	0	0	0	0	0	0	0	0	0	0	0	6.2678	0	0	0	0	0	0	0	0	0	0	0	0	7.65267	0	0	0	6.96
1552	2466	7013	2543	Unknown 2	6.68586	5.99396	5.99396	0	0	5.99396	0	0	0	0	0	5.99396	0	0	0	0	0	7.09091	0	6.68586	5.99396	0	0	0	0	7.09091	0	0	0	0	5.99396	0	0	0	0	5.99396	0	5.99396	5.99396	0	5.99396	5.99396	0	0	0
1553	2468	3650	2528	EXC13	6.72663	8.11203	0	6.72663	0	0	0	0	0	0	6.72663	6.72663	0	0	6.72663	0	0	0	0	0	0	0	0	0	0	0	0	0	0	0	0	0	0	0	0	0	0	0	0	6.72663	7.41918	0	0	0	0
1554	2469	3701	2542	EXC6	7.72271	7.38641	5.77945	0	0	0	0	0	0	0	7.16342	5.77945	0	0	0	0	0	0	0	0	0	0	7.85618	6.47105	0	0	0	0	0	0	0	0	0	0	0	0	0	0	0	6.47105	0	0	0	0	5.77945
1555	2471	2709	2529	endo/astro	8.11203	7.70671	0	0	0	0	0	0	0	0	0	0	0	0	0	0	0	7.70671	0	0	0	0	0	0	0	0	0	0	0	0	0	0	0	7.01401	0	0	0	0	0	0	0	0	0	0	0
1556	2475	7266	2529	EXC2	0	0	7.82445	0	0	0	0	0	0	0	0	7.1317	0	7.1317	0	0	0	0	0	0	0	0	0	0	0	0	0	0	0	0	0	0	0	0	0	0	0	0	0	0	8.51739	0	0	0	0
1557	2477	3784	2540	EXC3	6.03468	7.1317	7.41918	0	0	0	0	0	0	0	7.6422	6.43935	0	0	0	0	0	6.03468	0	0	0	0	0	0	0	0	0	0	0	0	0	0	0	0	0	7.1317	0	0	0	0	7.28573	0	0	6.03468	6.03468
1558	2478	6569	2541	Unknown 2	0	7.08295	7.17818	0	0	0	5.47686	0	0	0	6.97768	5.88093	0	0	5.88093	4.78789	4.78789	5.88093	4.78789	0	4.78789	4.78789	5.47686	4.78789	0	4.78789	4.78789	0	4.78789	0	4.78789	4.78789	0	4.78789	0	4.78789	5.47686	4.78789	4.78789	4.78789	7.08295	0	4.78789	4.78789	6.16792
1559	2480	785	2551	Oligo 2	8.58192	0	0	0	0	0	0	0	0	0	6.50379	0	0	0	0	0	0	0	0	0	0	0	8.11203	0	0	0	0	0	0	0	0	0	0	0	0	0	0	0	0	0	6.50379	0	0	0	0
1560	2481	5189	2536	OPC	0	6.64669	6.64669	0	0	0	0	0	0	0	6.64669	0	0	0	6.64669	0	0	0	0	0	0	0	0	0	0	0	0	0	0	0	0	6.64669	0	0	0	0	0	6.64669	0	0	6.64669	0	6.64669	0	7.74444
1561	2482	7428	2542	EXC5	0	6.2678	7.87572	0	0	0	0	0	0	0	7.65267	6.2678	0	0	0	0	0	0	0	0	0	0	0	0	0	0	0	0	0	0	0	0	0	0	0	0	0	0	0	0	8.05798	0	0	0	6.96
1562	2483	8385	2554	Inhibitory 3	5.26428	5.26428	7.05172	5.26428	7.05172	7.20575	0	0	0	0	0	5.26428	0	0	0	0	0	0	0	0	0	5.95484	0	5.95484	0	5.26428	0	0	0	0	0	0	0	0	0	0	7.33919	0	0	0	6.64669	7.05172	0	0	0
1563	2484	1281	2541	Unknown 1	0	7.74444	0	0	0	0	5.95484	0	0	0	7.5622	0	0	0	5.95484	0	0	0	0	0	0	0	0	0	0	0	0	0	0	0	0	0	0	0	0	0	5.95484	5.95484	0	7.05172	7.74444	0	0	0	6.64669
1564	2485	4569	2540	EXC10	6.90876	6.90876	0	0	0	0	0	0	0	0	6.90876	6.90876	0	0	0	0	0	0	0	7.6014	0	0	0	0	0	0	0	0	0	0	0	0	6.90876	0	0	0	0	6.90876	0	0	7.6014	0	0	0	0
1565	2487	6373	2548	EXC12	7.67547	6.8288	6.8288	0	5.04243	6.13673	0	0	0	0	7.43444	0	0	0	0	0	0	0	0	0	5.04243	0	6.64669	5.04243	0	0	0	0	6.64669	0	0	0	0	0	0	0	0	0	0	0	6.98279	0	0	0	6.13673
1566	2489	7448	2540	EXC2	0	7.95793	7.26513	0	0	0	0	0	0	0	7.95793	7.26513	0	0	0	0	0	0	0	0	0	0	0	0	0	0	0	0	0	0	0	0	0	0	0	0	0	0	0	0	7.26513	0	0	0	0
1567	2491	5925	2549	EXC3	7.33919	6.64669	7.33919	0	0	0	0	0	0	0	7.33919	7.05172	0	0	0	0	0	5.95484	0	0	0	0	0	0	0	0	5.95484	0	0	0	0	0	0	0	0	0	0	0	0	0	7.33919	0	0	5.95484	6.64669
1568	2492	1617	2544	EXC13	0	8.22978	0	0	0	7.1317	0	0	0	0	0	0	0	0	7.1317	0	0	0	0	0	0	0	0	0	0	0	0	0	0	0	0	0	0	0	0	0	0	0	0	7.1317	7.82445	0	0	0	0
1569	2495	5539	2551	EXC1	6.40863	7.50614	6.40863	0	0	5.71713	0	0	0	0	7.32393	6.81354	0	0	6.81354	0	0	0	0	0	0	0	0	0	0	0	0	0	0	0	0	0	0	0	0	0	5.71713	0	0	0	7.32393	0	0	0	7.10095
1570	2497	3400	2555	EXC12	6.72663	7.23698	7.01401	5.63042	5.63042	5.63042	0	5.63042	0	0	7.41918	6.32177	0	0	0	0	0	0	0	0	0	0	0	0	0	0	0	0	0	0	0	0	0	0	0	6.32177	5.63042	6.32177	0	0	7.57325	0	0	0	0
1571	2498	4541	2556	EXC11	7.26513	7.38284	6.57268	5.19057	0	0	0	0	0	0	7.38284	5.88093	0	5.19057	0	0	0	5.19057	0	5.88093	0	0	0	0	0	0	0	0	0	0	0	0	0	0	0	0	0	5.19057	0	6.28547	7.48813	0	0	0	6.28547
1572	2499	4963	2549	Inhibitory 2	6.1215	0	0	0	5.43054	0	0	6.81354	5.43054	0	7.21864	0	0	5.43054	0	0	0	0	0	0	0	0	0	0	0	0	0	0	0	0	0	0	0	0	0	0	7.21864	7.82445	0	0	6.81354	6.81354	0	0	0
1573	2500	1319	2549	Inhibitory 2	0	0	0	0	7.82445	0	0	0	6.72663	0	7.82445	0	0	0	0	0	0	0	6.72663	0	0	0	0	0	0	0	0	0	0	0	0	0	0	0	0	0	0	0	0	0	0	7.41918	0	0	0
1574	2501	2013	2547	EXC8	6.57268	7.26513	0	0	0	0	0	0	0	0	7.26513	0	0	6.57268	0	0	0	0	0	0	0	0	0	0	0	0	0	0	0	0	0	0	0	0	0	0	0	0	0	6.57268	7.26513	0	0	0	7.95793
1575	2502	4845	2542	EXC4	0	7.70671	0	0	0	0	0	0	7.01401	0	7.70671	0	0	7.01401	7.01401	0	0	0	0	0	0	0	0	0	0	0	0	0	0	0	0	0	0	0	0	0	0	0	0	0	7.70671	0	0	0	0
1576	2503	7287	2563	EXC1	4.90032	7.09091	7.53245	0	0	0	4.90032	0	0	0	7.6014	4.90032	0	0	5.99396	0	0	5.58974	0	0	0	0	0	0	0	4.90032	0	0	4.90032	0	0	0	0	0	0	4.90032	4.90032	0	0	0	7.53245	0	0	5.58974	5.99396
1577	2504	1992	2545	EXC2	0	0	7.1317	0	0	0	0	0	0	0	8.22978	7.82445	0	0	0	0	0	0	0	0	0	0	0	0	0	0	0	0	0	0	0	0	0	0	0	0	0	0	0	0	0	0	0	0	7.82445
1578	2505	7714	2544	EXC1	0	0	8.11203	0	0	0	0	0	0	7.01401	0	7.01401	0	0	7.01401	0	0	0	0	0	0	0	0	0	0	0	0	0	0	7.01401	0	0	0	0	0	0	0	0	0	0	7.01401	0	0	0	7.01401
1579	2506	2482	2557	EXC8	6.32177	7.41918	0	0	0	0	0	0	0	0	7.70671	0	0	0	0	0	0	0	0	0	0	0	0	0	0	6.32177	0	0	0	0	0	0	0	0	0	0	0	0	0	7.01401	7.92977	0	6.32177	0	6.32177
1580	2507	3822	2550	EXC11	7.47631	7.76385	6.37883	6.37883	0	0	0	0	0	0	6.37883	0	0	0	0	0	0	0	0	0	0	0	0	0	0	0	0	0	0	0	0	0	0	0	0	0	0	0	0	7.07112	6.37883	6.37883	0	0	7.47631
1581	2508	7162	2563	EXC12	5.7478	6.84428	7.94218	6.43935	0	5.7478	0	0	0	0	7.1317	0	0	0	0	0	0	6.84428	0	0	0	0	0	0	0	0	0	0	0	0	0	0	5.7478	0	0	5.7478	0	0	0	0	7.35468	0	0	0	6.43935
1582	2509	5121	2562	EXC1	5.99396	7.6014	5.99396	5.99396	0	0	0	0	0	0	8.07122	0	0	0	5.99396	0	0	0	0	0	0	0	0	5.99396	0	0	0	0	0	0	0	0	0	0	0	0	0	0	0	0	7.09091	0	0	0	7.37838
1583	2511	7706	2561	Oligo3	6.07714	6.99206	7.46171	6.07714	0	0	0	0	0	6.99206	0	6.48184	0	0	0	0	5.38629	0	0	5.38629	0	0	0	0	5.38629	0	0	0	0	6.07714	0	0	0	0	5.38629	0	0	0	0	0	7.17422	5.38629	0	5.38629	7.17422
1584	2512	4846	2557	EXC11	0	7.36515	6.2678	6.2678	0	0	0	0	0	0	7.87572	0	0	0	6.2678	0	0	0	0	0	0	0	0	0	0	0	0	0	0	0	0	0	6.2678	0	0	0	0	6.96	0	6.2678	7.36515	0	0	0	6.2678
1585	2513	853	2554	EXC13	7.01401	7.70671	0	0	0	0	0	0	0	0	7.01401	0	0	0	0	0	0	0	0	0	0	0	0	0	0	7.01401	0	0	0	0	0	0	0	0	0	0	0	0	0	7.70671	0	7.01401	0	0	0
1586	2516	4257	2581	Oligo 1	7.6014	0	0	0	0	0	0	0	0	0	6.50379	0	0	0	0	5.81214	0	0	0	0	5.81214	0	7.88896	5.81214	0	5.81214	0	0	0	0	0	0	5.81214	7.19619	0	5.81214	0	0	5.81214	0	6.50379	0	0	0	5.81214
1587	2517	5330	2562	EXC11	6.96	7.36515	6.96	0	0	0	0	0	0	0	7.87572	0	0	0	0	0	0	0	0	6.2678	0	0	0	0	0	0	0	0	0	0	0	0	0	0	0	0	0	0	0	6.2678	6.2678	0	0	0	7.65267
1588	2518	8187	2569	EXC2	5.9172	7.16804	7.99428	0	0	0	0	0	0	0	0	5.22674	0	0	0	0	0	0	0	0	5.22674	0	0	0	0	5.22674	0	0	0	0	5.22674	0	0	0	0	5.22674	0	0	0	0	7.52448	0	0	7.30147	6.32177
1589	2519	1355	2568	Inhibitory 2	5.26428	0	0	0	6.86957	5.26428	5.26428	7.33919	0	0	7.05172	0	0	6.35944	5.95484	0	0	0	0	0	0	0	0	0	0	0	0	0	0	0	0	0	0	0	0	5.26428	7.05172	7.4569	5.26428	0	5.26428	6.35944	5.26428	0	0
1590	2520	2003	2562	EXC12	7.33919	7.74444	6.64669	0	0	0	0	0	0	0	7.74444	0	0	0	0	0	0	0	0	0	0	0	0	0	0	0	0	0	0	0	0	0	0	0	0	0	0	0	0	0	0	0	0	0	7.74444
1591	2521	5483	2569	endo/astro	7.82445	7.1317	0	0	0	6.43935	0	0	0	0	8.22978	0	0	0	0	0	0	6.43935	0	0	0	0	0	0	0	0	0	0	0	0	0	0	0	0	0	0	0	0	0	0	0	0	0	0	6.43935
1592	2522	722	2570	EXC11	7.04216	6.75477	6.75477	5.65849	0	0	0	0	0	0	7.6014	0	0	0	0	0	0	0	0	0	0	0	0	0	0	5.65849	0	0	5.65849	0	0	0	0	0	5.65849	0	0	0	0	6.75477	7.85261	0	0	0	6.34989
1593	2523	1432	2570	EXC7	7.26513	7.67036	0	0	0	0	0	0	0	0	7.48813	5.88093	0	0	0	0	0	0	0	0	0	0	0	0	0	0	0	0	0	0	0	0	0	0	0	0	0	5.88093	0	5.88093	7.82445	6.57268	0	0	5.88093
1594	2525	7894	2562	EXC2	6.57268	7.67036	7.95793	0	0	0	0	0	0	0	0	6.57268	0	0	0	0	0	0	0	0	0	0	0	0	0	6.57268	0	0	0	0	0	0	0	0	0	0	0	0	0	6.57268	7.67036	0	0	0	0
1595	2527	4964	2575	Oligo 2	6.57268	6.57268	0	0	0	0	0	0	0	0	6.57268	0	0	0	0	0	0	0	0	6.57268	0	0	6.57268	0	7.26513	6.57268	0	0	0	0	0	0	0	0	0	0	0	7.67036	0	0	6.57268	0	0	0	0
1596	2530	5345	2571	EXC11	7.33919	7.33919	6.64669	0	0	0	0	0	0	0	8.03201	0	0	0	0	0	0	0	0	6.64669	0	0	0	0	0	0	0	0	0	0	0	0	0	0	0	0	0	0	0	6.64669	6.64669	0	0	0	6.64669
1597	2531	7620	2562	EXC4	0	0	0	0	0	0	0	0	0	0	7.26513	0	0	0	0	0	0	0	0	0	0	0	0	0	0	0	0	0	0	0	0	0	0	0	0	7.26513	0	0	0	0	8.6509	0	0	0	0
1598	2533	7733	2576	EXC2	0	7.82445	7.82445	0	0	0	0	0	0	8.22978	0	0	0	0	0	0	0	0	0	0	0	0	0	0	0	0	0	0	0	0	0	0	0	0	0	0	0	0	0	0	0	7.1317	0	0	0
1599	2535	7625	2571	EXC2	0	7.70671	7.01401	0	0	0	0	0	0	0	8.11203	0	0	0	0	0	0	0	0	0	0	0	0	0	0	0	0	0	0	0	0	0	0	0	0	0	0	0	0	0	7.70671	0	0	0	0
1600	2536	911	2579	EXC8	5.9172	7.30147	0	5.9172	5.9172	0	0	0	0	0	7.52448	0	0	0	6.609	0	0	0	0	0	0	0	0	0	0	0	0	0	5.9172	0	0	0	0	0	0	0	0	0	0	7.52448	7.52448	5.9172	0	0	5.9172
1601	2537	5389	2579	EXC11	6.47105	7.16342	6.876	0	0	0	0	0	0	0	7.97392	0	0	0	0	0	0	5.77945	0	5.77945	0	0	0	0	0	0	0	0	5.77945	0	0	0	0	0	0	0	0	0	0	5.77945	7.85618	0	0	0	5.77945
1602	2538	7974	2573	EXC2	8.0067	7.6014	7.6014	6.90876	0	6.90876	0	0	0	0	0	0	0	0	0	0	0	0	0	0	0	0	0	0	0	0	0	0	0	0	0	0	0	0	0	0	0	0	0	0	6.90876	0	0	0	0
1603	2544	7138	2584	EXC12	5.19057	7.38284	7.58339	5.88093	0	0	0	0	0	0	7.58339	5.19057	0	0	0	0	0	0	0	0	0	0	0	0	0	0	0	0	0	0	0	0	5.19057	0	0	5.19057	0	0	0	0	7.58339	0	0	0	6.79555
1604	2546	4670	2589	EXC1	7.23698	7.92977	5.63042	0	0	0	6.32177	0	0	0	7.01401	6.72663	0	0	6.32177	0	0	0	0	0	0	0	0	6.32177	0	0	0	0	0	0	0	5.63042	0	0	0	0	6.32177	5.63042	0	0	6.32177	0	0	0	0
1605	2547	3583	2586	endo/astro	8.0067	0	0	0	0	0	0	0	0	0	8.2943	0	0	0	0	0	0	0	0	0	0	6.90876	0	0	6.90876	0	0	0	0	0	0	0	0	0	0	0	0	0	0	0	6.90876	0	0	0	0
1606	2548	5433	2582	EXC1	6.07714	7.17422	0	0	0	0	6.07714	0	0	0	7.46171	6.07714	0	0	6.76914	0	0	6.07714	0	0	0	0	0	0	0	0	0	6.07714	0	0	0	0	0	0	0	0	6.07714	0	0	0	7.46171	0	0	0	7.46171
1607	2550	5602	2586	Inhibitory 2	5.65849	0	0	0	6.34989	0	0	0	6.34989	0	7.44733	6.75477	0	0	0	0	0	0	0	0	0	0	0	0	0	0	0	0	0	0	0	0	0	0	0	0	0	0	0	0	6.75477	7.73487	6.75477	0	5.65849
1608	2552	5831	2589	EXC1	6.96	6.96	6.96	5.57655	0	0	5.57655	0	0	0	7.7704	5.57655	0	0	5.57655	0	0	0	0	0	0	0	0	0	0	0	0	0	0	0	0	0	0	0	0	0	5.57655	0	0	5.57655	7.36515	0	0	0	6.96
1609	2554	5509	2588	EXC4	0	0	0	0	0	0	0	0	0	0	8.39963	7.01401	0	0	0	0	0	0	0	0	0	0	0	0	0	0	0	7.01401	0	0	0	0	0	0	0	0	0	0	0	0	7.01401	0	0	0	7.70671
1610	2556	7499	2589	EXC12	6.90876	7.41918	7.41918	0	0	0	0	0	0	0	7.41918	0	0	5.81214	0	0	0	0	0	0	0	0	0	0	0	0	0	0	0	0	0	0	0	0	0	0	0	0	0	0	7.88896	0	0	0	6.90876
1611	2558	5258	2583	EXC8	7.01401	8.11203	0	0	0	0	0	0	0	0	7.70671	0	0	0	0	0	0	0	0	0	0	0	0	0	0	0	0	0	0	0	0	0	0	0	0	0	0	0	0	7.70671	0	0	0	0	7.01401
1612	2559	7837	2591	EXC2	0	6.37883	8.16917	0	0	6.37883	0	0	0	0	0	6.37883	0	0	0	0	0	0	0	0	0	0	0	0	0	0	0	0	6.37883	0	0	0	6.37883	0	0	0	0	0	0	0	8.16917	0	0	0	0
1613	2560	8336	2593	EXC2	7.1317	7.97854	8.22978	0	0	0	0	0	0	0	0	6.03468	0	0	0	0	0	0	0	0	0	0	0	0	0	0	0	0	0	0	0	0	0	0	0	0	0	0	0	0	7.41918	0	0	0	0
1614	2563	5272	2592	EXC8	7.01401	7.99428	0	0	0	6.609	0	0	0	0	6.609	5.9172	0	0	5.9172	0	0	0	0	0	0	0	5.9172	0	0	0	0	0	0	0	0	0	0	0	0	0	0	0	0	5.9172	7.01401	5.9172	0	0	6.609
1615	2564	4438	2598	EXC2	0	8.22978	6.43935	0	0	0	0	0	0	0	8.22978	0	0	0	0	0	0	0	0	0	0	0	0	0	0	7.1317	0	0	0	0	0	0	0	0	0	0	0	0	0	0	6.43935	0	0	0	0
1616	2565	5645	2593	EXC1	7.67036	6.57268	6.57268	6.57268	0	0	0	0	0	0	7.67036	6.57268	0	0	6.57268	0	0	0	0	0	0	0	0	0	0	6.57268	0	0	0	0	0	0	0	0	0	0	0	0	0	0	7.26513	0	0	0	0
1617	2566	6060	2588	EXC5	0	7.19619	6.50379	6.50379	0	7.19619	0	0	0	0	7.88896	6.50379	0	0	0	0	0	0	0	0	0	0	0	0	0	0	0	0	0	0	0	0	0	0	0	0	0	0	0	0	7.6014	0	0	0	6.50379
1618	2568	1751	2603	EXC13	7.01401	7.52448	0	0	0	0	0	0	0	0	7.70671	0	0	0	5.9172	0	0	5.9172	0	0	0	0	0	0	0	5.9172	0	0	0	0	0	0	0	0	0	0	0	0	0	7.30147	7.52448	0	0	0	0
1619	2569	6624	2599	EXC13	6.16792	6.16792	0	0	0	6.86001	0	0	0	0	7.26513	0	6.86001	0	0	0	0	0	0	0	0	6.16792	0	0	0	0	0	0	0	0	0	0	0	0	0	0	0	0	0	6.16792	6.16792	6.86001	6.16792	7.55264	0
1620	2571	3975	2600	EXC12	6.72663	7.57325	7.23698	0	0	0	0	0	0	0	7.92977	6.32177	0	0	0	0	0	0	0	0	0	0	6.32177	0	0	0	0	0	0	0	0	0	0	0	0	0	0	0	0	0	7.41918	0	0	0	0
1621	2572	8164	2618	EXC2	6.67263	7.65267	7.36515	0	0	0	0	0	0	0	0	5.57655	0	0	0	0	0	5.57655	0	5.57655	0	5.57655	0	0	5.57655	0	0	0	6.2678	0	0	0	0	0	0	0	0	0	0	0	7.971	5.57655	0	5.57655	5.57655
1622	2573	3047	2606	Unknown 1	6.88409	6.59675	5.50086	7.10703	0	5.50086	5.50086	0	0	0	7.28921	0	0	0	5.50086	0	0	5.50086	0	0	5.50086	0	0	0	0	5.50086	0	0	0	0	0	0	0	0	0	0	5.50086	0	0	7.10703	6.88409	5.50086	0	5.50086	6.59675
1623	2574	6823	2605	EXC1	6.07714	6.58705	7.92104	0	0	6.07714	0	0	0	0	7.46171	4.98311	0	4.98311	4.98311	0	0	5.67283	0	0	0	0	0	0	0	0	4.98311	0	0	0	0	0	0	0	0	4.98311	4.98311	4.98311	4.98311	0	7.17422	0	0	0	6.92313
1624	2575	7115	2606	EXC12	5.9172	7.52448	5.9172	0	0	0	0	0	0	0	7.70671	5.9172	0	0	0	0	0	0	0	0	0	0	0	0	0	0	0	0	0	0	0	0	0	0	0	5.9172	0	0	0	0	7.8608	0	0	0	7.30147
1625	2577	1921	2604	endo/astro	7.82445	7.31389	0	0	0	0	0	0	0	0	6.90876	0	0	0	0	0	0	7.31389	0	7.31389	0	0	0	0	0	0	0	0	6.21661	0	0	0	0	0	0	0	0	0	0	0	0	0	0	0	6.21661
1626	2578	4081	2601	EXC12	7.1317	7.82445	7.5369	0	0	0	0	0	0	0	7.82445	0	0	0	0	0	0	0	0	0	0	0	0	0	0	0	0	0	0	0	0	0	0	0	0	0	0	0	0	0	7.5369	0	0	0	0
1627	2582	3235	2608	EXC8	6.57268	7.48813	0	5.88093	0	0	0	0	0	0	7.48813	5.88093	0	0	0	0	0	0	0	0	0	0	0	0	0	5.88093	0	0	0	0	0	0	0	0	0	0	0	0	0	7.67036	7.48813	0	0	0	5.88093
1628	2584	735	2607	EXC11	6.50379	7.19619	6.50379	0	0	0	0	0	0	0	7.6014	0	0	0	0	0	0	6.50379	0	7.19619	0	0	0	0	0	0	0	0	0	0	0	0	0	0	0	0	0	0	0	6.50379	7.19619	0	0	0	6.50379
1629	2585	1550	2607	EXC12	7.5622	8.14976	5.95484	5.95484	0	5.95484	0	0	0	0	7.5622	0	0	0	0	0	0	0	0	0	0	0	0	0	0	0	0	0	0	0	0	0	0	0	0	5.95484	0	0	0	0	6.64669	0	0	0	0
1630	2586	2942	2604	EXC11	6.43935	7.1317	7.1317	0	0	6.43935	0	0	0	0	7.82445	0	0	0	0	0	0	0	0	0	0	0	0	0	0	0	0	0	0	0	0	0	0	0	0	0	0	0	0	7.1317	6.43935	0	0	0	7.5369
1631	2588	492	2600	EXC13	0	7.95793	0	0	0	0	0	0	0	0	7.26513	0	0	0	0	0	0	0	0	0	0	0	0	0	0	0	0	0	0	0	0	0	0	0	0	0	0	0	0	7.95793	7.95793	0	0	0	0
1632	2590	7245	2601	EXC1	0	7.6014	7.6014	0	0	6.90876	0	0	0	0	7.6014	0	0	0	6.90876	0	0	0	0	0	0	0	0	0	0	0	0	0	0	0	0	0	0	0	0	0	0	0	0	0	0	0	0	0	6.90876
1633	2592	6067	2608	EXC12	7.1317	7.82445	7.1317	0	0	0	0	0	0	0	7.1317	0	0	0	0	0	0	0	0	0	0	0	0	0	0	0	0	0	0	0	0	0	0	0	0	0	0	0	0	0	7.82445	0	0	0	7.1317
1634	2597	1216	2610	EXC13	6.50379	8.11203	0	0	0	7.19619	0	0	0	0	6.50379	0	0	6.50379	0	0	0	0	0	0	6.50379	0	0	0	0	0	0	0	0	0	0	0	0	0	0	0	0	0	0	6.50379	7.6014	0	0	0	0
1635	2598	1637	2618	EXC8	7.21864	6.1215	0	0	0	6.81354	0	0	0	0	7.72918	0	0	0	0	0	0	0	0	0	6.1215	0	0	0	0	0	0	0	0	0	0	0	0	0	0	0	0	0	0	6.1215	7.91142	0	0	0	7.21864
1636	2599	4417	2606	EXC4	0	7.1317	0	0	0	0	0	0	0	0	8.7405	0	0	0	0	0	0	0	0	0	0	0	0	0	0	7.1317	0	0	0	0	0	0	0	0	0	0	0	0	0	0	7.1317	0	0	0	0
1637	2601	5986	2614	EXC1	7.21864	6.1215	7.50614	0	0	0	6.1215	0	0	0	6.81354	7.21864	0	0	0	0	0	0	0	0	0	0	0	0	0	0	0	0	0	0	0	0	0	0	0	0	6.81354	0	0	0	6.1215	0	0	0	7.21864
1638	2602	7789	2619	EXC2	0	6.2678	7.7704	5.57655	0	6.67263	0	0	0	0	0	6.96	0	6.2678	0	0	0	0	0	0	0	5.57655	5.57655	0	0	0	0	0	0	0	0	0	0	0	0	5.57655	0	0	0	0	7.51921	0	0	7.51921	0
1639	2604	923	2618	Inhibitory 2	5.40817	0	0	0	7.19619	6.09907	0	6.7911	5.40817	0	7.48368	6.09907	0	0	0	0	0	0	5.40817	0	0	0	0	0	0	0	0	0	0	0	0	0	0	0	0	0	6.09907	0	0	0	6.7911	7.01402	6.50379	0	0
1640	2606	1870	2614	EXC8	0	8.16917	0	0	0	6.37883	0	0	0	0	7.76385	0	0	6.37883	0	0	0	0	0	0	0	0	0	0	6.37883	0	0	0	0	0	0	0	0	0	0	0	0	0	0	6.37883	6.37883	0	0	0	7.07112
1641	2607	3523	2611	EXC13	6.81354	8.19901	0	0	0	0	0	0	0	0	8.19901	0	0	0	0	0	0	0	0	0	0	0	0	0	0	0	0	0	0	0	0	0	0	0	0	0	0	0	0	6.81354	6.81354	0	0	0	0
1642	2608	5655	2622	EXC1	5.7478	7.35468	7.1317	0	0	0	0	0	0	0	7.1317	5.7478	0	0	6.84428	0	0	0	0	0	0	0	0	0	0	0	0	0	5.7478	0	0	0	0	0	0	0	5.7478	0	0	0	7.35468	0	0	0	7.35468
1643	2609	7256	2617	EXC12	6.37883	7.63038	7.88158	5.68737	0	5.68737	0	0	0	0	7.07112	5.68737	0	0	0	0	0	0	0	0	0	0	0	0	0	0	0	0	5.68737	0	0	0	0	0	0	0	0	0	0	0	6.78372	0	0	0	6.78372
1644	2611	1283	2622	microglia	7.1317	0	0	7.1317	0	0	0	0	0	0	7.1317	0	0	0	0	0	0	7.1317	0	0	0	0	0	0	0	7.1317	0	0	0	0	0	0	7.1317	0	0	0	0	0	0	0	0	7.82445	0	0	0
1645	2613	8691	2629	Inhibitory 3	0	0	7.1317	0	6.72663	7.82445	0	0	0	0	0	0	0	0	0	0	0	0	0	0	0	0	0	0	0	6.72663	0	0	0	0	0	0	0	0	0	6.72663	0	0	0	0	6.72663	7.6422	0	0	0
1646	2614	3507	2616	EXC4	0	8.11203	0	0	0	0	0	0	0	0	7.82445	0	0	0	6.72663	0	0	0	0	0	0	0	0	0	0	0	0	0	0	0	0	0	0	0	0	0	0	0	0	0	7.82445	0	0	0	6.72663
1647	2615	3884	2613	Inhibitory 2	0	0	0	0	6.50379	6.50379	6.50379	0	0	0	7.19619	6.50379	0	0	0	0	0	0	0	0	0	0	0	0	0	0	0	0	0	0	0	0	0	0	0	0	0	0	0	0	7.19619	7.19619	7.19619	0	0
1648	2616	3893	2622	Inhibitory 2	5.99396	5.99396	0	0	5.99396	5.99396	5.99396	0	5.99396	0	7.09091	5.99396	0	0	0	0	0	0	0	0	0	0	0	0	0	0	0	0	0	0	0	0	0	0	0	0	0	0	0	0	7.09091	7.09091	7.78364	0	0
1649	2617	5746	2622	EXC2	0	0	6.72663	0	0	6.72663	0	0	0	0	8.33511	6.72663	0	0	0	0	0	0	0	0	0	0	0	0	0	0	0	0	0	0	0	0	0	0	0	0	0	0	0	0	7.82445	0	0	0	6.72663
1650	2618	6143	2626	EXC1	5.84594	6.94262	7.78937	5.84594	0	0	0	0	0	0	7.45306	5.84594	0	0	5.84594	0	0	0	0	0	0	0	0	0	0	5.84594	0	0	0	0	0	0	0	0	0	0	0	0	0	0	7.23006	0	0	0	7.23006
1651	2620	8128	2628	EXC2	6.07714	8.15457	7.68474	0	0	0	0	0	0	0	0	0	0	0	0	0	0	0	0	0	0	0	0	0	0	0	0	0	0	0	0	0	0	0	0	6.07714	0	0	0	0	8.15457	0	0	0	0
1652	2622	2923	2618	EXC11	8.03201	6.64669	6.64669	6.64669	0	0	0	0	0	0	6.64669	0	0	0	0	0	0	0	0	0	0	0	0	0	0	0	0	0	0	0	0	0	0	0	0	0	0	0	0	6.64669	7.33919	0	0	0	7.33919
1653	2623	3978	2620	EXC2	0	7.82445	7.1317	0	0	0	0	0	0	0	0	0	0	0	0	0	0	0	0	0	0	0	7.1317	0	0	0	0	0	7.1317	0	0	0	0	0	0	0	0	0	0	0	8.22978	0	0	0	0
1654	2624	5210	2628	EXC1	5.88093	6.97768	7.48813	0	0	0	0	0	0	0	7.95793	5.88093	0	0	7.26513	0	0	0	0	0	0	0	0	0	0	0	0	0	0	0	0	0	0	0	0	0	0	0	0	0	7.26513	0	0	0	6.57268
1655	2625	1598	2627	Inhibitory 2	6.2678	0	0	0	6.2678	0	0	0	6.96	0	7.36515	6.2678	0	0	0	0	0	0	0	0	0	0	6.2678	0	0	0	0	0	0	0	0	0	0	0	0	6.2678	0	6.96	0	0	7.65267	6.96	0	0	0
1656	2627	7921	2629	EXC2	0	7.82445	7.1317	0	0	6.43935	0	0	0	0	0	6.43935	0	0	0	0	0	0	0	0	0	6.43935	0	0	0	0	0	0	6.43935	0	0	0	0	0	0	0	0	6.43935	0	0	8.04751	0	0	0	0
1657	2629	5934	2635	Oligo 5	8.26614	0	0	0	6.32177	0	0	0	0	0	0	0	0	0	0	0	0	0	0	0	0	0	8.39963	7.01401	0	0	0	0	0	0	0	0	0	0	0	0	0	0	0	0	0	0	0	0	0
1658	2630	8041	2632	EXC2	7.26513	0	7.26513	0	7.26513	0	0	0	0	0	0	0	0	0	0	0	0	0	0	0	0	0	0	0	0	0	0	0	0	0	0	0	0	0	0	0	0	0	0	0	7.95793	7.26513	0	0	7.26513
1659	2632	5277	2639	EXC11	5.68737	7.63038	6.37883	5.68737	0	0	0	0	0	0	7.63038	0	0	0	6.37883	0	0	0	0	0	0	0	0	0	0	0	0	0	0	0	0	0	0	0	0	0	0	0	0	6.37883	7.2941	0	0	0	7.47631
1660	2633	6284	2639	EXC1	5.47686	7.55264	7.08295	0	0	0	0	0	0	0	7.87095	7.08295	0	0	6.16792	0	0	0	0	0	0	0	0	0	0	0	0	0	5.47686	0	0	0	0	0	0	0	0	0	0	0	7.08295	0	0	0	5.47686
1661	2634	6566	2627	EXC12	6.64669	7.33919	7.33919	0	0	0	0	0	0	0	7.33919	6.64669	0	0	0	0	0	0	0	0	0	0	0	0	0	0	0	0	0	0	0	0	0	0	0	0	0	0	0	0	7.33919	0	0	0	7.33919
1662	2635	7284	2628	EXC3	0	7.33919	7.33919	0	0	0	0	0	0	0	7.33919	0	0	0	0	0	0	0	0	0	6.64669	0	0	0	0	0	0	0	0	0	0	0	0	0	0	0	0	0	0	0	7.33919	0	0	6.64669	7.33919
1663	2636	7349	2637	EXC12	7.19619	6.50379	7.19619	0	0	0	0	0	0	0	6.50379	0	0	0	0	0	0	6.50379	0	0	7.19619	0	0	0	0	6.50379	0	0	0	0	0	0	7.19619	0	0	7.19619	0	0	0	0	6.50379	0	0	0	0
1664	2637	2625	2640	EXC3	5.71713	7.10095	6.81354	0	0	0	0	0	0	0	7.50614	6.81354	0	0	0	0	0	6.40863	0	5.71713	0	0	0	0	0	0	0	0	0	0	0	0	0	0	0	5.71713	0	0	0	0	7.66021	0	0	6.40863	6.81354
1665	2638	7774	2645	EXC2	5.77945	6.876	7.72271	5.77945	0	6.47105	0	0	0	0	0	7.38641	0	5.77945	0	0	0	0	0	0	0	6.47105	5.77945	0	0	0	0	0	5.77945	0	0	0	0	0	0	0	0	0	0	0	7.16342	0	0	6.876	0
1666	2639	3726	2635	EXC11	5.9172	7.30147	7.52448	0	0	5.9172	0	0	0	0	7.01401	0	0	0	0	0	0	0	0	5.9172	0	0	0	0	0	5.9172	0	0	0	0	0	0	0	0	0	0	0	0	0	7.30147	7.52448	0	0	0	6.609
1667	2640	7382	2640	Oligo 4	8.44842	0	6.50379	0	0	0	0	0	0	0	7.6014	0	0	0	0	0	0	0	0	0	0	0	7.19619	0	0	0	0	0	0	0	0	6.50379	0	0	0	0	0	0	6.50379	0	0	0	0	0	0
1668	2641	1842	2644	EXC1	7.32393	7.85429	5.02726	5.02726	0	5.71713	5.02726	0	0	0	7.32393	5.02726	0	0	5.71713	0	0	0	0	0	0	0	0	0	0	0	0	0	5.02726	0	0	0	0	0	5.02726	6.1215	5.02726	0	0	6.40863	6.40863	0	0	0	6.96754
1669	2643	5026	2636	EXC4	0	0	0	0	0	7.26513	0	0	0	0	7.95793	0	0	0	0	0	0	0	0	7.95793	7.26513	0	0	0	0	0	0	0	0	0	0	0	0	0	0	0	0	0	0	0	7.26513	0	0	0	0
1670	2644	8396	2633	EXC2	0	8.0067	7.6014	0	0	0	0	0	0	0	0	0	0	0	0	0	0	0	0	0	0	0	0	0	0	0	0	0	0	0	0	0	0	0	6.90876	6.90876	0	0	0	0	6.21661	6.21661	6.21661	7.31389	0
1671	2646	6916	2645	Inhibitory 3	5.43054	5.43054	6.52623	6.52623	7.21864	0	0	0	0	0	6.81354	0	0	0	5.43054	0	0	5.43054	0	5.43054	0	0	0	0	0	5.43054	0	0	0	0	0	0	0	0	0	0	7.37269	0	0	0	6.52623	7.03647	0	0	0
1672	2647	8241	2646	EXC2	0	7.50614	7.91142	0	0	0	0	0	0	0	0	7.10095	0	0	0	0	5.71713	0	0	0	0	0	0	0	0	0	0	0	0	0	0	0	0	0	0	0	0	0	0	0	8.01675	0	0	5.71713	5.71713
1673	2648	2921	2642	EXC7	7.52912	7.05944	0	0	0	6.54918	0	0	0	0	5.45343	5.45343	0	0	0	0	0	5.45343	0	0	0	5.45343	6.83651	0	0	0	0	0	5.45343	0	0	0	0	0	0	6.14443	0	5.45343	0	6.83651	7.05944	5.45343	0	5.45343	6.54918
1674	2649	7454	2644	EXC12	6.43935	7.1317	7.5369	5.34393	0	0	0	0	0	0	7.6422	6.03468	0	0	0	0	0	6.03468	0	0	5.34393	0	0	0	0	0	0	0	0	0	0	0	0	0	0	5.34393	5.34393	0	0	0	7.41918	0	0	0	6.03468
1675	2650	1085	2641	EXC10	7.07112	7.76385	0	0	0	7.07112	0	0	0	0	7.47631	0	0	0	0	0	0	6.37883	0	0	0	6.37883	7.07112	0	0	0	0	0	0	0	0	0	0	0	0	0	0	0	0	0	6.37883	0	0	0	6.37883
1676	2651	8280	2649	EXC2	5.65849	7.6014	8.22021	0	0	0	0	0	0	0	0	0	0	0	0	0	0	0	0	0	0	0	5.65849	5.65849	0	0	0	5.65849	5.65849	0	0	0	0	0	0	0	0	0	0	0	7.6014	0	5.65849	0	5.65849
1677	2652	695	2646	EXC11	0	7.87572	7.36515	0	0	0	0	0	0	0	8.21208	0	0	0	0	0	0	0	0	0	0	0	0	0	0	0	0	0	0	0	0	0	0	0	0	0	0	0	0	6.2678	6.2678	0	0	0	6.2678
1678	2653	2955	2649	EXC3	6.2678	7.11401	7.5657	5.17297	0	5.86328	0	0	0	0	7.47044	5.17297	0	0	0	0	0	5.17297	0	0	0	0	0	0	0	0	0	5.17297	0	0	0	0	0	0	0	6.55501	0	5.86328	0	5.86328	6.96	0	0	6.2678	5.17297
1679	2654	4248	2647	endo/astro	7.36515	6.2678	0	0	0	0	0	0	0	0	6.96	6.2678	0	0	0	0	0	7.36515	0	0	0	0	0	0	0	6.96	0	0	0	0	0	0	0	0	0	0	0	0	0	0	7.36515	0	0	0	6.2678
1680	2655	6504	2641	EXC1	5.88093	7.48813	7.67036	0	0	0	0	0	0	0	7.26513	0	0	0	6.57268	0	0	0	0	0	5.88093	0	0	0	0	0	0	0	0	0	0	0	0	5.88093	5.88093	5.88093	0	0	0	0	6.97768	0	0	0	6.57268
1681	2656	6847	2643	EXC12	6.90876	7.31389	7.31389	0	0	0	0	0	0	0	7.82445	0	0	0	0	0	0	0	0	0	0	0	0	0	0	0	0	0	0	0	0	0	0	0	0	0	0	0	0	0	7.82445	0	0	0	6.90876
1682	2657	7265	2641	EXC12	7.36515	7.65267	7.65267	0	0	0	0	0	0	0	6.96	0	0	0	6.2678	0	0	0	0	0	0	0	0	0	0	0	0	0	0	0	0	0	0	0	6.2678	0	0	0	0	0	7.65267	0	0	0	0
1683	2658	9085	2651	endo/astro	0	0	7.1317	0	0	0	0	0	0	0	0	0	0	0	0	0	0	0	0	7.1317	0	0	0	0	0	0	0	0	0	0	0	0	7.1317	8.22978	0	0	0	0	0	0	0	0	7.1317	0	0
1684	2659	1858	2637	EXC10	7.01401	8.11203	0	0	0	0	0	0	0	0	7.70671	0	0	0	7.01401	0	0	0	0	0	0	0	0	0	0	0	0	0	0	0	0	0	0	0	0	0	0	0	0	0	7.01401	0	0	0	7.01401
1685	2660	4862	2649	Inhibitory 2	7.1497	0	0	6.81354	6.30345	6.81354	5.8989	5.20849	0	0	7.50614	5.20849	0	0	0	0	0	0	0	0	0	0	0	0	0	5.20849	0	0	0	0	0	0	0	0	0	0	0	0	0	5.20849	6.59068	7.28314	5.20849	0	0
1686	2661	6575	2641	EXC2	0	7.95793	7.26513	0	0	0	0	0	0	0	0	0	0	0	0	0	0	0	0	0	0	0	0	0	0	0	0	0	0	0	0	0	0	0	0	0	0	0	0	0	7.26513	0	0	0	8.36328
1687	2662	3703	2649	EXC11	6.72663	6.72663	6.72663	0	0	0	0	0	0	0	6.72663	0	0	0	0	0	0	0	0	0	0	0	0	0	0	0	0	0	0	0	0	0	0	0	6.72663	0	0	0	0	7.82445	7.82445	0	0	0	6.72663
1688	2664	7321	2641	EXC12	6.64669	7.74444	6.64669	0	0	6.64669	0	0	0	0	7.74444	0	0	0	0	0	0	0	0	0	0	0	0	0	0	0	0	0	0	0	0	0	0	0	0	0	0	0	0	0	7.74444	0	0	0	6.64669
1689	2666	2174	2651	Oligo 5	7.82445	0	0	0	0	0	0	0	0	0	6.43935	0	0	0	0	0	0	0	0	0	0	0	8.51739	7.1317	0	6.43935	0	0	0	0	0	0	0	0	0	0	0	0	0	0	0	0	0	0	0
1690	2668	6643	2649	EXC11	5.9172	7.30147	7.70671	0	0	0	0	0	0	0	7.52448	0	0	0	0	0	0	0	0	5.9172	0	0	0	0	0	0	0	0	5.9172	0	0	0	0	0	0	0	0	0	0	5.9172	7.52448	0	0	0	7.01401
1691	2669	7199	2645	EXC12	7.1317	7.1317	7.82445	0	0	7.1317	0	0	0	0	7.1317	0	0	0	0	0	0	0	0	0	0	0	0	0	0	0	0	0	0	0	0	0	0	0	0	0	0	0	0	0	0	0	0	0	7.1317
1692	2670	2459	2655	endo/astro	8.04751	0	0	0	0	0	0	0	0	0	6.43935	0	0	0	0	0	0	0	6.43935	0	0	0	0	6.43935	6.43935	0	0	0	6.43935	0	0	6.43935	6.43935	7.1317	0	0	0	0	0	0	0	0	0	0	0
1693	2671	6518	2649	EXC12	7.26513	7.26513	8.181	0	0	0	0	0	0	0	7.67036	0	0	0	0	0	0	0	0	0	0	0	0	0	0	0	0	0	0	0	0	0	0	0	0	0	0	0	0	0	6.57268	0	0	0	6.57268
1694	2672	3569	2659	EXC11	5.8989	6.59068	5.20849	7.50614	0	5.8989	0	0	0	0	7.40084	0	0	0	0	0	0	0	0	0	0	0	0	0	0	5.8989	0	0	5.20849	0	0	0	0	0	0	0	0	5.20849	0	7.28314	7.40084	0	0	0	6.59068
1695	2675	7753	2659	EXC2	7.07112	0	8.45678	0	0	6.37883	0	0	0	0	6.37883	6.37883	0	0	0	0	0	0	0	0	0	0	0	0	0	0	0	0	0	0	0	0	0	0	0	0	0	0	0	0	7.47631	0	0	0	6.37883
1696	2678	1644	2650	EXC8	0	7.50614	0	0	0	0	0	0	0	0	7.50614	0	0	0	0	0	0	0	0	0	0	0	0	0	0	0	0	0	0	0	0	0	0	0	6.81354	0	0	0	0	6.81354	7.91142	0	0	0	6.81354
1697	2679	4919	2662	EXC1	5.2836	7.76385	6.37883	5.97421	0	0	0	0	0	0	7.58161	5.97421	0	0	6.66608	0	0	0	0	0	0	0	0	0	0	5.2836	0	0	5.2836	0	0	0	0	0	0	0	0	0	0	6.66608	7.58161	0	0	0	5.2836
1698	2681	7818	2661	EXC2	0	8.02108	7.68474	0	0	0	0	0	0	0	0	6.07714	0	6.07714	0	0	0	0	0	0	0	0	0	0	0	0	0	0	6.07714	0	0	0	0	0	0	6.07714	0	0	0	0	7.46171	0	0	6.07714	6.07714
1699	2682	6054	2660	EXC5	0	6.50379	7.6014	0	0	0	0	0	0	0	7.6014	6.50379	0	0	0	0	0	6.50379	0	0	0	0	6.50379	0	0	0	0	0	0	0	0	0	0	0	0	0	0	0	0	0	7.6014	0	0	0	7.19619
1700	2683	6224	2655	EXC12	7.74444	7.33919	7.33919	0	0	0	0	0	0	0	7.33919	0	0	0	0	0	0	0	0	0	0	0	0	0	0	0	0	0	0	0	0	0	0	0	0	0	0	0	0	0	6.64669	0	0	0	7.74444
1701	2684	780	2663	Inhibitory 1	5.71713	0	5.71713	5.71713	0	5.71713	0	0	6.40863	0	7.32393	0	0	0	0	0	0	0	0	0	0	0	0	0	0	0	0	0	0	0	0	0	0	0	0	5.71713	0	0	0	7.10095	7.66021	5.71713	0	7.66021	5.71713
1702	2686	8436	2664	EXC2	5.7478	5.7478	8.38389	5.7478	0	0	0	0	0	0	0	6.84428	0	0	0	0	0	0	0	0	0	0	0	0	0	0	0	0	0	0	0	5.7478	5.7478	0	5.7478	0	0	0	0	0	7.69097	0	0	0	6.43935
1703	2687	5101	2656	EXC12	7.19619	7.19619	7.19619	0	0	0	0	0	0	0	7.88896	0	0	0	0	0	0	0	0	0	0	0	0	0	0	0	0	0	0	0	0	0	0	0	0	0	0	0	0	0	7.6014	0	0	0	7.19619
1704	2688	5451	2661	EXC1	6.68586	7.09091	6.68586	0	0	0	0	0	0	0	7.09091	6.68586	0	0	5.99396	0	0	0	0	0	0	0	0	5.99396	0	0	0	0	0	0	0	0	0	0	5.99396	0	0	0	0	0	6.68586	0	0	0	8.07122
1705	2689	5990	2659	Inhibitory 2	6.1215	0	0	0	6.1215	0	0	0	0	0	7.21864	0	0	0	0	0	0	0	0	0	0	0	0	0	0	0	0	0	0	0	0	0	0	0	0	0	0	0	0	0	7.21864	6.81354	7.21864	0	0
1706	2690	6340	2666	EXC1	6.43935	6.72663	7.28573	5.34393	0	0	0	0	0	0	7.5369	6.43935	0	0	6.94954	0	0	6.03468	0	0	0	0	0	0	0	0	0	0	0	0	0	0	0	0	0	0	0	0	0	0	7.5369	0	0	0	6.43935
1707	2691	7530	2656	EXC11	7.26513	5.88093	7.48813	0	0	5.88093	0	0	0	0	7.82445	0	0	0	5.88093	0	0	5.88093	0	0	0	0	5.88093	0	0	0	0	0	0	0	0	0	0	0	0	0	0	0	0	5.88093	6.97768	0	0	0	6.97768
1708	2692	7323	2659	EXC12	6.81354	6.81354	6.81354	0	0	0	0	0	0	0	8.19901	0	0	0	0	0	0	0	0	0	0	0	0	0	0	0	0	0	0	0	0	0	0	0	0	0	0	0	0	0	7.50614	0	0	0	7.50614
1709	2694	2436	2673	endo/astro	8.03201	0	0	0	0	0	0	0	0	0	6.64669	0	0	0	0	0	0	0	0	0	0	0	0	0	6.64669	0	0	0	0	0	0	0	7.33919	7.74444	0	0	0	0	0	0	0	0	0	0	6.64669
1710	2696	1325	2660	EXC11	0	7.05172	5.95484	5.95484	0	5.95484	0	0	0	0	7.89853	6.64669	0	0	5.95484	0	0	0	0	0	0	0	0	0	0	0	0	0	0	0	0	0	0	0	0	5.95484	0	0	0	5.95484	7.33919	0	0	0	6.64669
1711	2698	4593	2659	EXC11	0	8.04751	6.43935	0	0	0	0	0	0	0	7.5369	6.43935	0	0	0	0	0	0	0	0	0	0	0	0	0	0	0	0	6.43935	0	0	0	0	0	0	0	0	6.43935	0	6.43935	7.1317	0	0	0	6.43935
1712	2699	7521	2666	EXC11	7.6014	6.21661	7.31389	0	0	6.21661	0	0	0	0	7.31389	0	0	0	6.21661	0	0	0	0	0	0	0	0	0	0	0	0	0	0	0	0	0	0	0	0	0	0	0	0	6.21661	7.6014	0	0	0	6.90876
1713	2700	8303	2673	EXC2	0	6.68586	8.18897	0	0	0	0	0	0	0	0	5.99396	0	0	0	0	0	0	0	0	0	0	5.99396	5.99396	0	0	0	5.99396	0	0	0	0	0	0	0	0	0	0	0	0	8.07122	0	0	0	6.68586
1714	2701	3527	2669	EXC11	7.65267	5.57655	6.2678	0	0	5.57655	0	0	0	0	7.7704	0	0	0	0	0	0	5.57655	0	0	0	5.57655	5.57655	0	0	0	0	0	0	0	0	5.57655	0	0	0	0	0	5.57655	0	6.96	6.96	5.57655	0	0	5.57655
1715	2702	6174	2670	EXC1	0	6.876	6.876	0	0	0	0	0	0	0	7.56863	7.16342	0	0	6.47105	0	0	5.77945	0	0	0	0	0	0	0	0	0	0	6.47105	0	0	0	0	0	0	0	0	0	0	0	6.876	0	5.77945	0	7.38641
1716	2703	1783	2669	EXC10	7.1317	8.04751	0	0	0	0	0	0	0	0	7.82445	0	0	6.43935	6.43935	0	0	0	0	0	0	0	0	0	0	0	0	0	0	0	0	0	0	0	0	0	0	0	0	0	7.1317	0	0	0	0
1717	2704	1844	2677	EXC7	6.54918	7.75216	6.83651	0	5.45343	0	0	0	0	0	7.39566	6.14443	0	5.45343	0	0	0	0	0	0	0	0	0	0	0	0	0	0	5.45343	0	0	0	0	0	0	6.54918	0	0	0	5.45343	7.39566	0	0	0	0
1718	2705	3312	2669	Inhibitory 2	7.72271	0	0	0	5.77945	6.876	0	0	6.47105	0	7.38641	0	0	0	0	0	0	0	0	0	0	0	0	0	0	0	0	0	0	0	0	0	0	0	0	0	0	5.77945	0	5.77945	6.47105	6.876	0	0	0
1719	2707	7693	2677	OPC	5.68737	6.37883	7.07112	0	0	6.37883	0	0	0	0	7.2941	6.37883	0	0	0	0	5.68737	0	0	0	5.68737	5.68737	5.68737	0	0	5.68737	0	0	5.68737	0	0	5.68737	6.78372	0	0	5.68737	0	0	0	0	6.78372	0	5.68737	5.68737	6.37883
1720	2708	810	2665	EXC13	0	8.0067	0	0	0	7.6014	0	0	0	0	0	0	0	0	0	0	0	6.90876	0	0	0	0	0	0	0	0	0	0	0	0	0	0	0	0	0	0	0	0	0	6.90876	8.0067	0	0	0	0
1721	2709	1658	2666	EXC4	0	7.26513	0	7.26513	0	7.26513	0	0	0	0	0	0	0	0	0	0	0	7.26513	0	0	0	0	0	0	0	0	0	0	0	0	0	7.26513	0	0	0	0	0	0	0	0	7.95793	0	0	0	0
1722	2710	3368	2677	EXC6	7.20575	7.20575	0	5.26428	0	5.26428	0	0	0	0	7.65746	0	0	0	0	0	0	5.95484	0	0	0	5.26428	6.86957	6.64669	0	0	0	0	5.26428	0	0	0	0	0	5.26428	0	0	0	0	6.64669	6.35944	0	0	0	5.95484
1723	2711	5296	2674	Oligo 1	7.50614	0	6.1215	0	0	0	0	0	0	0	6.1215	0	0	0	0	0	0	0	0	0	0	0	8.06552	6.81354	0	0	6.1215	0	0	0	0	0	6.1215	0	0	0	0	6.1215	0	6.1215	6.1215	0	6.1215	0	6.1215
1724	2712	6957	2678	EXC3	6.71012	7.40266	7.58488	0	0	0	0	0	0	0	7.04625	5.10555	0	0	5.10555	0	0	5.10555	0	0	0	0	0	0	0	0	0	0	0	0	5.10555	0	0	0	0	0	0	0	0	0	7.40266	0	0	5.10555	7.17967
1725	2714	2905	2676	endo/astro	7.6014	0	0	0	0	0	0	0	0	0	7.6014	0	0	0	0	0	0	7.6014	0	7.6014	0	0	0	0	0	0	0	0	0	0	0	0	0	0	0	0	0	0	0	0	6.90876	0	0	0	6.90876
1726	2715	8577	2679	Inhibitory 2	5.77945	0	0	7.38641	5.77945	0	0	0	6.876	0	0	0	0	0	0	0	0	0	0	0	0	0	0	0	0	0	0	0	0	0	0	0	0	0	0	0	0	0	0	0	6.876	7.16342	6.876	0	0
1727	2718	6679	2676	EXC5	0	7.46171	7.46171	6.76914	0	0	0	0	0	0	7.68474	6.07714	0	0	0	0	0	0	0	0	0	0	0	0	0	0	0	0	0	0	0	0	0	0	0	0	0	0	0	0	7.46171	0	0	0	7.17422
1728	2719	631	2682	EXC8	6.81354	7.50614	0	6.1215	0	0	0	0	0	0	6.81354	0	0	0	0	0	0	0	0	0	0	0	0	0	0	0	0	0	0	0	0	0	0	0	0	0	0	0	0	6.81354	8.06552	0	0	0	7.21864
1729	2720	1000	2670	EXC4	0	7.82445	0	8.22978	0	7.1317	0	0	0	0	0	0	0	0	7.1317	0	0	0	0	0	0	0	0	0	0	0	0	0	0	0	0	0	0	0	0	0	0	0	0	0	0	0	0	0	7.1317
1730	2721	4272	2673	EXC8	6.81354	7.50614	0	0	0	6.81354	0	0	0	0	7.50614	0	0	0	0	0	0	0	0	0	0	0	0	0	0	0	0	0	0	0	0	0	0	0	0	0	0	0	0	6.81354	7.50614	0	0	0	6.81354
1731	2722	7930	2684	EXC2	7.16342	7.56863	7.85618	0	0	6.876	0	0	0	0	0	5.77945	0	0	0	0	0	0	0	0	0	0	0	0	0	0	0	0	0	0	0	0	0	0	0	0	0	0	0	0	7.72271	0	0	0	6.47105
1732	2723	7122	2676	EXC2	0	7.19619	8.11203	0	0	0	0	0	0	0	7.88896	0	0	0	0	0	0	0	0	0	0	0	0	0	0	0	0	0	0	0	0	0	0	0	0	0	0	0	0	0	7.19619	0	0	0	0
1733	2724	5367	2680	EXC11	0	7.5622	7.05172	5.95484	0	0	0	0	0	0	7.89853	5.95484	0	0	0	0	0	0	0	0	0	0	0	0	0	0	0	0	0	0	0	0	0	0	0	0	0	0	0	5.95484	7.33919	0	0	0	6.64669
1734	2726	4122	2682	Inhibitory 2	7.19619	0	0	0	6.50379	7.19619	0	6.50379	6.50379	0	6.90876	0	0	5.81214	0	0	0	0	0	0	0	0	0	0	5.81214	0	0	0	0	0	0	0	0	0	0	0	0	6.50379	0	0	7.41918	6.90876	0	0	0
1735	2731	1018	2682	EXC2	0	8.51739	0	0	0	0	0	0	0	0	0	0	0	0	0	0	0	0	0	0	0	0	0	0	0	0	0	0	0	0	0	0	0	0	0	0	0	0	0	0	7.1317	0	0	0	7.82445
1736	2734	3591	2684	EXC11	0	7.76385	0	6.37883	0	6.37883	0	0	0	0	7.47631	0	0	0	0	0	0	0	0	0	0	0	0	0	0	0	0	0	6.37883	0	0	0	0	0	0	0	0	0	0	6.37883	7.76385	0	0	0	6.37883
1737	2735	7876	2693	EXC2	0	8.11203	6.03468	0	0	7.41918	0	0	0	0	0	0	0	0	0	0	0	0	0	0	0	0	0	0	0	0	0	0	0	0	0	6.03468	0	0	0	0	0	0	0	0	7.41918	0	0	6.03468	7.1317
1738	2736	1778	2697	EXC1	6.48184	7.86699	5.38629	5.38629	5.38629	0	0	0	0	0	7.46171	5.38629	0	5.38629	5.38629	0	0	0	0	0	0	0	0	5.38629	0	5.38629	0	0	0	0	0	0	0	0	0	0	0	5.38629	0	5.38629	7.46171	0	0	0	6.48184
1739	2737	8399	2686	Inhibitory 3	0	0	0	0	7.16342	7.38641	0	0	5.77945	7.38641	0	0	0	0	0	0	0	0	0	0	0	0	0	0	0	0	0	0	0	0	0	0	5.77945	0	6.47105	0	6.876	0	0	5.77945	6.47105	0	0	0	0
1740	2738	936	2688	EXC10	7.26513	7.95793	0	0	0	0	0	0	0	0	7.26513	0	0	0	0	0	0	0	0	0	0	0	0	0	0	7.26513	0	0	0	0	0	0	0	0	0	0	0	0	0	0	7.26513	0	0	0	7.26513
1741	2739	7010	2686	EXC2	0	0	8.19901	0	0	6.81354	0	0	0	0	7.50614	0	0	0	0	0	0	0	0	0	0	0	0	0	0	0	0	0	0	0	0	0	0	0	0	0	0	0	0	0	0	0	0	0	7.91142
1742	2743	5822	2697	Unknown 1	5.7478	6.43935	6.43935	5.7478	0	0	6.43935	0	0	0	7.35468	0	0	0	6.84428	0	0	0	0	0	0	0	0	0	0	0	0	0	0	0	0	0	0	0	0	0	6.43935	0	0	5.7478	7.5369	0	5.7478	0	7.5369
1743	2744	6444	2699	Inhibitory 2	6.28547	0	0	0	6.79555	0	0	6.57268	6.57268	0	6.97768	5.19057	0	0	0	0	0	0	0	0	0	0	5.19057	0	0	0	0	0	0	0	0	5.19057	0	0	0	0	0	5.19057	5.19057	0	7.26513	6.97768	7.38284	0	0
1744	2745	6797	2690	Oligo 2	0	0	7.1317	0	0	0	0	0	0	0	0	0	0	0	0	0	0	0	0	0	0	0	8.51739	0	7.1317	0	0	0	0	0	0	0	0	0	0	0	0	0	0	0	7.82445	0	0	0	0
1745	2747	5874	2703	EXC1	7.1317	7.46794	7.1317	5.52545	0	0	5.52545	0	0	0	7.31389	0	0	0	6.21661	0	0	5.52545	0	0	0	0	0	0	0	0	0	0	0	0	0	0	0	0	0	0	6.62141	6.62141	0	0	6.90876	0	0	0	5.52545
1746	2748	8031	2700	endo/astro	7.6014	8.2943	0	0	0	0	0	0	0	0	0	0	0	0	0	0	0	6.90876	0	0	0	0	0	0	0	0	0	0	0	0	0	0	8.0067	0	0	0	0	0	0	0	0	0	0	0	0
1747	2749	5490	2704	EXC3	0	7.72271	6.876	0	0	0	0	0	0	0	7.38641	5.77945	0	5.77945	0	0	0	0	0	5.77945	5.77945	0	0	0	5.77945	0	0	0	0	0	0	0	0	0	0	0	0	5.77945	0	6.47105	7.38641	0	0	5.77945	5.77945
1748	2750	6374	2711	EXC1	7.62386	6.81354	7.21864	5.43054	0	0	0	0	0	0	7.21864	5.43054	0	0	6.1215	0	0	6.81354	0	0	0	0	6.81354	5.43054	0	0	0	0	0	0	0	0	0	0	0	0	0	0	0	0	7.03647	0	0	0	5.43054
1749	2751	6576	2703	Unknown 2	7.05172	5.95484	0	0	0	0	0	0	0	0	0	5.95484	0	0	5.95484	0	0	5.95484	0	0	5.95484	0	8.14976	5.95484	0	5.95484	0	0	0	0	5.95484	0	0	0	0	5.95484	0	0	0	5.95484	6.64669	5.95484	0	0	0
1750	2754	6316	2705	EXC10	7.33919	6.64669	0	0	6.64669	0	0	0	0	0	6.64669	0	0	0	7.33919	0	0	0	0	0	6.64669	0	0	0	0	0	0	0	0	0	0	0	7.33919	0	0	6.64669	0	0	0	0	6.64669	0	0	0	6.64669
1751	2755	2269	2707	Oligo3	8.51739	6.57268	0	0	6.57268	0	0	0	0	0	0	0	0	0	0	0	0	6.57268	0	0	0	0	7.26513	6.57268	0	0	6.57268	0	0	0	0	0	0	0	0	0	0	0	0	0	0	0	0	0	0
1752	2757	8165	2710	EXC11	6.59675	7.28921	7.98202	0	0	5.50086	0	0	0	0	0	6.88409	0	0	0	0	0	0	0	0	0	0	0	0	0	0	0	0	0	5.50086	0	0	0	0	5.50086	0	0	0	0	5.50086	7.44326	5.50086	0	0	6.19196
1753	2758	1721	2706	EXC11	7.82445	7.1317	7.1317	0	0	0	0	0	0	0	7.1317	0	0	0	0	0	0	0	0	0	0	0	0	0	0	0	0	0	0	0	0	0	0	0	0	0	0	0	0	7.1317	7.1317	0	0	7.1317	0
1754	2761	8064	2710	EXC2	7.1317	7.82445	7.1317	0	0	0	5.7478	5.7478	0	0	0	0	0	0	5.7478	0	0	5.7478	0	0	5.7478	5.7478	5.7478	0	0	0	0	0	0	0	0	0	5.7478	0	0	0	0	0	0	0	6.84428	0	5.7478	5.7478	6.43935
1755	2762	5364	2709	EXC1	5.52545	7.31389	6.62141	5.52545	0	0	0	0	0	0	7.6014	5.52545	0	0	5.52545	0	0	0	0	0	0	0	0	0	0	5.52545	5.52545	0	5.52545	5.52545	0	0	0	5.52545	0	0	0	0	0	5.52545	7.1317	0	0	0	7.1317
1756	2764	3832	2704	EXC11	0	8.11203	6.50379	0	0	0	0	0	0	0	7.6014	0	0	0	0	0	0	0	0	0	0	0	0	0	6.50379	0	0	0	0	0	0	0	0	0	0	0	0	6.50379	0	6.50379	7.19619	0	0	0	0
1757	2765	5709	2709	Oligo 4	6.64669	0	0	0	0	0	0	0	0	0	7.33919	6.64669	0	0	6.64669	0	0	6.64669	0	6.64669	6.64669	6.64669	6.64669	0	0	0	0	6.64669	0	0	0	0	0	0	0	0	0	0	0	0	6.64669	6.64669	0	0	0
1758	2766	6721	2713	EXC1	5.13869	7.21298	7.21298	6.23338	0	0	5.13869	0	0	0	7.53123	5.13869	0	0	6.52057	0	0	0	0	0	0	0	5.13869	0	0	0	0	0	5.13869	0	0	0	0	0	0	0	5.13869	0	0	0	7.33068	0	0	0	7.21298
1759	2769	1858	2712	EXC12	5.52545	6.62141	7.71913	5.52545	0	0	0	0	0	0	7.82445	6.21661	0	0	0	0	5.52545	0	0	0	0	0	0	0	0	5.52545	0	0	0	0	0	0	0	0	0	6.62141	0	0	0	0	7.6014	0	0	0	5.52545
1760	2771	7620	2702	EXC2	0	0	7.50614	0	0	0	0	0	0	0	7.91142	0	0	0	0	0	0	0	0	0	0	0	0	0	0	0	0	0	0	0	0	0	0	0	0	0	0	0	0	0	7.91142	0	0	0	7.50614
1761	2772	4639	2707	microglia	7.1317	0	0	0	7.82445	0	0	0	0	0	8.22978	0	0	0	0	0	0	0	0	0	7.1317	0	0	0	0	7.1317	0	0	0	0	0	0	0	0	0	0	0	0	0	0	0	0	0	0	0
1762	2773	6766	2712	EXC1	5.84594	6.53764	7.63529	0	0	0	5.84594	0	0	0	6.94262	5.84594	0	0	7.23006	0	0	0	0	0	0	0	0	0	0	0	0	0	0	0	0	5.84594	0	0	0	0	5.84594	0	0	0	7.45306	0	0	5.84594	6.53764
1763	2774	7154	2710	microglia	8.11203	0	7.41918	0	0	0	0	0	0	0	7.41918	0	0	0	0	0	0	0	0	0	0	0	0	0	0	7.41918	0	0	0	0	0	0	7.41918	0	0	0	0	0	0	0	0	0	0	0	0
1764	2775	4499	2705	EXC11	6.32177	7.70671	6.32177	0	0	6.32177	0	0	0	0	7.01401	0	0	0	0	0	0	0	0	0	0	0	0	0	0	0	0	0	0	0	0	0	0	0	0	0	0	0	0	6.32177	7.70671	0	0	0	7.41918
1765	2776	7633	2715	Oligo3	6.34989	7.04216	7.44733	5.65849	0	0	0	0	0	0	7.26513	5.65849	0	0	0	0	0	0	0	5.65849	0	0	0	0	5.65849	0	0	0	0	5.65849	0	0	0	0	5.65849	0	0	0	0	0	7.26513	0	0	5.65849	7.26513
1766	2778	4997	2710	EXC11	6.37883	6.37883	6.37883	6.37883	0	0	0	0	0	0	7.07112	0	0	0	6.37883	0	0	0	0	0	0	0	0	0	0	0	0	0	0	0	0	0	0	0	0	0	0	0	6.37883	7.07112	7.07112	0	0	0	6.37883
1767	2782	4778	2708	EXC8	0	8.46334	0	0	0	0	0	0	0	0	7.65267	0	0	0	6.96	0	0	0	0	0	0	0	0	0	0	0	0	0	0	0	0	0	0	0	0	0	0	0	0	6.2678	6.96	0	0	0	6.2678
1768	2784	3374	2720	EXC8	7.51921	6.67263	0	0	5.57655	5.57655	0	0	0	0	7.18295	0	0	0	0	0	0	5.57655	0	6.2678	0	0	5.57655	0	0	0	0	0	0	0	0	0	0	0	0	0	0	5.57655	0	6.67263	7.51921	0	0	0	6.96
1769	2785	3107	2715	EXC5	0	7.01401	8.11203	0	0	7.01401	0	0	0	0	7.01401	0	0	0	0	0	0	0	0	0	0	0	0	0	0	0	0	0	0	0	0	0	0	0	0	0	0	0	0	0	7.70671	0	0	0	7.01401
1770	2786	6409	2720	EXC1	6.55501	7.65267	7.36515	5.86328	0	5.17297	5.17297	0	0	0	7.24744	0	0	0	5.17297	0	0	0	0	0	0	0	0	0	0	0	0	0	5.17297	0	0	5.17297	0	0	0	0	5.17297	0	0	0	6.55501	5.17297	5.86328	0	6.2678
1771	2787	7564	2712	endo/astro	7.6014	0	0	0	0	0	0	0	0	0	8.0067	0	0	0	0	0	0	6.90876	0	0	0	0	0	0	0	0	0	0	0	0	0	0	0	0	0	0	0	0	0	0	7.6014	0	0	0	7.6014
1772	2789	1155	2728	Inhibitory 1	5.36488	6.74766	6.05569	0	7.15273	6.05569	0	0	5.36488	0	7.44022	0	0	0	0	0	0	0	0	0	0	0	0	0	0	0	0	0	0	0	0	0	0	0	0	0	0	5.36488	0	6.46037	7.30677	6.97057	0	0	5.36488
1773	2790	4760	2717	EXC8	6.50379	7.88896	0	0	0	0	0	0	0	0	7.6014	0	0	0	6.50379	0	0	0	0	0	0	0	0	0	0	0	0	0	0	0	0	0	0	0	0	0	0	0	0	7.19619	7.6014	0	0	0	6.50379
1774	2792	8476	2725	EXC2	5.95484	7.5622	7.5622	0	0	0	0	0	0	0	0	7.05172	0	0	0	0	0	0	0	0	0	0	0	0	0	0	0	0	0	0	0	0	0	0	0	0	0	5.95484	0	0	7.5622	0	0	7.33919	5.95484
1775	2794	1445	2725	endo/astro	6.50379	7.19619	6.50379	0	6.50379	0	0	0	0	0	7.6014	0	0	0	0	0	0	6.50379	0	6.50379	0	0	0	0	0	0	0	0	0	0	0	0	0	0	0	0	0	0	0	0	7.19619	0	0	0	0
1776	2795	4417	2732	EXC11	6.83187	7.70671	6.83187	5.22674	0	0	0	0	0	5.22674	7.41918	0	0	0	5.9172	0	0	0	0	0	0	0	0	0	0	0	0	5.22674	0	0	0	0	0	0	0	0	0	0	0	5.9172	7.52448	0	0	0	5.9172
1777	2798	3440	2727	EXC11	6.40863	7.91142	7.32393	5.71713	0	0	0	0	0	0	7.50614	0	0	0	5.71713	0	0	0	0	0	0	0	0	0	0	0	0	0	0	0	0	0	0	0	0	0	0	0	5.71713	7.10095	6.40863	0	0	0	6.40863
1778	2799	5751	2724	Oligo 4	8.43737	0	0	0	0	0	0	0	0	0	6.64669	0	0	0	0	0	0	0	0	0	0	0	8.03201	0	0	0	6.64669	0	0	0	0	0	0	0	0	0	0	0	0	0	0	0	0	0	0
1779	2800	7550	2719	EXC2	0	7.01401	7.70671	0	0	0	0	0	0	0	8.39963	0	0	0	0	0	0	7.01401	0	0	0	0	0	0	0	0	0	0	0	0	0	0	0	0	0	0	0	0	0	0	0	0	7.01401	0	0
1780	2801	7744	2727	EXC3	5.60312	6.69927	7.2096	0	0	5.60312	0	0	0	0	8.16466	5.60312	0	5.60312	0	0	0	0	0	0	0	5.60312	5.60312	0	0	0	0	0	5.60312	0	0	0	5.60312	0	0	0	0	0	0	0	7.2096	0	0	6.29442	0
1781	2804	599	2722	EXC10	7.1317	7.82445	0	0	0	7.82445	0	0	0	0	7.82445	0	0	0	0	0	0	0	0	0	0	0	0	0	0	0	0	0	0	0	0	0	0	0	0	0	0	0	0	0	7.1317	0	0	0	0
1782	2805	1236	2720	EXC10	7.33919	7.74444	0	0	0	7.74444	0	0	0	0	7.33919	0	0	0	0	0	0	0	0	0	0	0	0	0	0	0	0	0	0	0	0	0	0	0	0	0	0	0	0	0	7.74444	0	0	0	0
1783	2806	8421	2731	Inhibitory 2	0	0	0	0	6.90876	0	0	6.21661	0	0	0	0	0	0	0	0	0	0	0	6.21661	6.21661	0	0	0	0	0	0	0	0	0	0	0	0	0	0	0	7.31389	0	0	0	7.6014	6.90876	0	0	6.90876
1784	2808	2966	2732	endo/astro	0	6.57268	0	0	0	0	0	0	0	0	7.26513	0	0	0	0	0	0	0	0	6.57268	0	0	0	0	0	7.26513	0	0	0	6.57268	0	0	0	8.181	0	0	0	0	0	6.57268	0	0	0	0	0
1785	2809	3092	2726	EXC11	0	7.41918	7.82445	0	0	0	0	0	0	0	6.72663	0	0	0	0	0	0	0	0	0	0	0	0	0	0	0	0	0	0	0	0	0	0	0	0	0	0	0	0	7.41918	7.41918	0	0	0	7.41918
1786	2812	6194	2734	EXC5	0	7.07112	7.76385	0	0	6.37883	0	0	0	0	7.98691	0	0	0	0	0	0	0	0	0	0	0	0	0	0	0	0	0	0	0	0	0	0	0	0	0	0	0	0	0	7.47631	0	0	0	6.78372
1787	2814	5473	2730	EXC10	6.90876	6.90876	0	0	0	0	0	0	0	0	8.0067	0	0	0	0	0	0	0	0	6.90876	0	0	0	0	0	0	0	0	0	0	0	0	0	0	6.90876	0	0	6.90876	0	0	7.6014	0	0	0	0
1788	2815	7949	2724	EXC2	6.72663	7.82445	7.41918	0	0	0	0	0	0	0	0	7.41918	0	0	0	0	0	0	0	0	0	0	0	0	0	0	0	0	0	0	0	0	0	0	0	0	0	0	0	0	7.82445	0	0	0	6.72663
1789	2817	7153	2751	EXC12	7.09664	7.34777	7.23006	5.15568	0	5.15568	0	0	0	0	7.45306	0	0	0	0	0	0	0	0	0	0	0	6.53764	5.15568	0	5.15568	0	0	0	0	0	0	0	0	0	0	0	0	0	0	7.45306	0	0	0	6.94262
1790	2819	5906	2738	Oligo 1	7.07112	0	0	0	0	0	0	0	0	0	7.07112	0	0	0	0	0	0	0	0	0	0	0	7.98691	7.07112	0	0	0	0	0	0	0	6.37883	0	0	0	0	0	6.37883	0	0	7.07112	0	0	6.37883	0
1791	2820	7261	2729	EXC3	7.07112	7.47631	7.76385	0	0	0	0	0	0	0	7.47631	0	0	0	0	0	0	0	0	0	0	0	0	0	0	0	0	0	0	0	0	0	0	0	0	0	6.37883	0	0	0	6.37883	0	0	6.37883	6.37883
1792	2821	3744	2733	Inhibitory 3	7.26513	6.57268	0	6.57268	6.57268	0	6.57268	0	0	6.57268	7.67036	0	0	0	0	0	0	0	0	0	0	0	0	0	0	0	0	0	0	0	0	0	0	0	0	0	0	0	0	0	6.57268	6.57268	0	0	0
1793	2822	7815	2739	EXC2	0	0	7.50614	0	0	6.81354	0	0	0	0	6.81354	0	0	0	0	0	0	6.81354	0	0	0	0	0	0	0	6.81354	0	0	0	0	0	0	7.50614	0	0	0	0	0	0	0	6.81354	0	0	6.81354	6.81354
1794	2823	8829	2742	EXC2	5.99396	7.37838	7.93773	0	0	0	0	0	0	0	0	5.99396	0	0	0	0	0	0	0	0	0	0	0	0	0	0	0	0	5.99396	0	0	0	0	0	0	0	0	0	0	0	7.37838	0	0	7.78364	5.99396
1795	2829	3679	2744	EXC8	6.53764	7.23006	0	5.84594	0	0	0	0	0	0	7.78937	0	0	0	0	0	0	0	0	0	0	0	0	0	0	5.84594	0	0	5.84594	0	0	0	0	0	0	0	0	0	0	7.45306	7.45306	0	0	0	5.84594
1796	2830	6947	2746	EXC1	4.98311	7.05654	7.54171	4.98311	0	4.98311	0	0	0	0	7.80985	4.98311	0	0	5.67283	0	0	5.67283	0	0	0	0	0	0	4.98311	0	0	0	4.98311	0	0	0	4.98311	0	0	0	0	4.98311	0	0	7.05654	0	0	0	7.05654
1797	2831	2113	2735	EXC10	8.11203	7.70671	0	0	0	0	0	0	0	0	7.01401	0	0	0	0	0	0	0	0	0	0	0	0	0	0	0	0	0	7.01401	0	0	0	0	7.01401	0	0	0	0	0	0	7.01401	0	0	0	0
1798	2832	5365	2746	EXC11	6.59675	7.79976	6.59675	5.50086	0	0	0	0	0	0	7.69445	6.19196	0	0	5.50086	0	0	0	0	0	0	0	0	0	0	0	0	0	5.50086	0	0	0	0	0	0	0	0	0	0	6.59675	7.10703	0	0	0	0
1799	2833	5606	2748	Inhibitory 2	5.52545	0	5.52545	0	7.1317	0	0	5.52545	5.52545	0	7.31389	0	0	0	0	0	0	0	5.52545	5.52545	0	0	0	0	5.52545	5.52545	0	0	0	0	0	0	0	0	0	0	5.52545	7.91972	0	0	6.90876	0	0	0	5.52545
1800	2834	7945	2738	EXC2	6.90876	8.0067	7.6014	0	0	0	0	0	0	0	0	6.90876	0	0	0	0	0	0	0	0	0	0	0	0	0	0	0	0	0	0	0	0	0	0	0	0	0	0	0	0	7.6014	0	0	0	6.90876
1801	2836	1224	2737	EXC10	6.81354	6.81354	0	0	0	0	0	0	0	0	8.19901	0	0	0	0	0	0	0	0	0	0	0	0	0	0	0	0	0	6.81354	0	0	0	0	0	6.81354	0	0	0	0	0	7.50614	0	0	0	0
1802	2837	3977	2745	Oligo 2	8.25509	0	0	0	0	0	0	0	0	0	0	0	0	0	0	0	0	0	0	0	0	0	8.25509	0	0	0	5.95484	0	0	0	0	0	0	0	0	0	0	0	5.95484	0	6.64669	5.95484	0	0	5.95484
1803	2839	587	2739	EXC4	0	8.39963	0	0	0	7.01401	0	0	0	0	8.11203	0	0	0	0	0	0	0	0	0	0	0	0	0	0	0	0	0	0	0	0	0	0	0	0	0	0	0	0	0	0	0	0	0	7.01401
1804	2840	1243	2738	EXC4	0	7.1317	0	0	0	8.22978	0	0	0	0	0	0	0	0	0	0	0	0	0	0	0	0	0	0	0	0	0	0	0	0	0	0	0	0	0	0	0	0	0	0	8.22978	0	0	0	7.1317
1805	2842	603	2743	EXC10	7.50614	8.4221	0	0	0	7.50614	0	0	0	0	6.81354	0	0	0	0	0	0	0	0	0	0	0	0	0	0	0	0	0	0	0	0	0	0	0	0	0	0	0	0	0	6.81354	0	0	0	0
1806	2843	1128	2757	Inhibitory 3	7.52448	7.01401	6.609	0	5.9172	5.9172	0	0	5.9172	0	7.01401	0	0	0	0	0	0	0	0	0	0	0	7.01401	0	0	0	0	0	0	0	0	0	0	0	0	0	0	0	0	6.609	7.30147	5.9172	0	0	0
1807	2844	1285	2749	Inhibitory 2	7.1317	0	0	0	6.43935	0	0	0	0	0	7.5369	0	6.43935	0	0	0	0	6.43935	0	6.43935	0	0	0	0	0	0	0	0	0	0	0	0	7.1317	0	0	0	0	6.43935	0	0	6.43935	7.1317	0	0	0
1808	2845	4068	2743	EXC13	6.81354	7.72918	0	0	0	6.81354	0	0	0	0	7.72918	0	0	0	0	0	0	6.1215	0	0	0	0	0	0	0	0	0	0	0	0	0	0	0	0	0	0	0	0	0	7.50614	7.21864	0	0	0	0
1809	2847	3350	2756	EXC13	7.01401	7.01401	0	7.99428	0	0	0	0	0	0	7.30147	0	0	0	0	0	0	5.9172	0	0	0	0	0	0	0	0	0	0	0	0	0	0	0	0	0	0	0	0	0	7.01401	7.30147	0	0	0	0
1810	2848	2254	2752	endo/astro	7.1317	0	0	0	0	0	0	0	0	0	7.82445	0	0	0	0	0	0	7.1317	0	0	0	0	0	0	0	0	0	0	0	0	0	0	7.82445	0	0	0	0	0	0	0	7.82445	0	0	0	0
1811	2849	7845	2752	EXC12	7.33919	6.64669	8.25509	0	0	6.64669	0	0	0	0	6.64669	6.64669	0	0	0	0	0	0	0	0	0	0	0	0	0	0	0	0	0	0	0	0	0	0	0	0	0	0	0	0	6.64669	0	0	0	6.64669
1812	2850	1024	2747	EXC10	7.1317	8.22978	0	0	0	0	0	0	0	0	7.82445	0	0	0	0	0	0	0	0	0	0	0	0	0	0	0	0	0	0	0	0	0	0	0	0	0	0	0	0	0	7.1317	0	0	7.1317	0
1813	2851	2384	2762	EXC11	5.34393	8.04751	6.72663	0	0	0	0	0	0	0	7.28573	0	0	0	0	0	0	0	0	0	0	0	5.34393	0	0	5.34393	0	0	0	0	0	0	0	0	0	0	0	0	0	7.1317	7.5369	5.34393	5.34393	0	6.03468
1814	2852	6503	2760	EXC4	0	7.6014	0	0	0	0	0	0	0	0	7.6014	6.21661	0	0	6.90876	0	0	0	0	0	0	0	0	0	0	0	0	0	0	0	0	0	0	0	0	6.21661	0	0	0	0	8.0067	0	0	0	6.21661
1815	2853	313	2756	EXC10	7.50614	6.81354	0	0	6.81354	0	0	0	0	0	7.50614	0	0	0	0	0	0	0	0	0	0	0	0	0	0	0	0	0	0	0	0	0	0	0	0	0	0	0	0	0	7.50614	7.50614	0	6.81354	0
1816	2855	8353	2764	EXC2	5.34393	8.04751	7.6422	6.03468	5.34393	5.34393	0	0	0	0	0	0	0	0	0	0	0	0	0	0	0	0	0	0	0	0	0	0	0	0	0	0	0	0	0	0	0	0	0	0	7.73747	0	0	0	6.94954
1817	2856	4185	2754	EXC13	7.17422	7.46171	0	0	0	6.07714	0	6.07714	0	0	7.68474	0	0	0	0	0	0	0	0	0	0	0	0	0	0	0	0	0	0	0	0	0	0	0	0	0	0	0	0	6.07714	7.68474	0	0	0	0
1818	2857	5463	2760	EXC11	0	8.181	7.26513	0	0	0	0	0	0	0	7.26513	0	0	0	0	0	0	0	0	0	6.57268	0	0	0	0	6.57268	0	0	0	0	0	0	0	0	0	0	0	0	0	6.57268	7.26513	0	0	0	0
1819	2860	5668	2760	EXC8	6.03468	7.6422	0	0	0	0	0	0	0	0	6.72663	6.03468	0	6.03468	6.72663	0	0	0	0	0	0	0	0	0	0	6.03468	0	0	0	0	0	6.03468	6.72663	0	0	0	0	0	0	6.03468	7.1317	0	0	0	6.72663
1820	2861	1408	2762	EXC12	7.56863	7.72271	5.77945	5.77945	0	6.47105	0	0	0	0	8.07925	0	0	0	0	0	0	0	0	0	0	0	0	0	0	0	0	0	5.77945	0	0	0	0	0	0	0	0	0	0	0	6.876	0	0	0	0
1821	2862	6470	2764	EXC1	6.29442	6.69927	7.2096	0	0	0	0	0	0	0	7.79706	5.60312	0	0	6.29442	0	0	0	0	0	0	0	0	0	0	0	0	0	0	0	0	5.60312	0	5.60312	0	0	0	0	0	0	7.3918	0	0	0	7.2096
1822	2863	1303	2781	Inhibitory 2	6.21661	0	0	0	6.21661	5.81214	0	0	5.81214	0	7.41918	5.12198	6.21661	0	0	0	0	6.90876	0	5.81214	0	0	0	0	0	0	0	0	0	0	0	0	5.12198	0	0	5.12198	0	7.19619	0	0	7.06276	6.21661	0	5.12198	0
1823	2864	1620	2761	Inhibitory 2	0	6.21661	0	0	7.31389	6.21661	0	0	6.21661	0	6.90876	0	0	0	0	0	0	0	0	0	0	0	0	0	0	0	0	0	0	0	0	0	0	0	0	6.21661	0	8.2943	0	0	6.21661	6.21661	0	0	0
1824	2865	2867	2757	EXC8	0	8.2943	0	0	0	0	0	0	0	0	7.6014	0	0	0	0	0	0	0	0	0	0	0	0	0	0	0	0	0	0	0	0	0	0	0	0	0	0	0	0	6.90876	7.6014	0	0	0	6.90876
1825	2868	5221	2769	EXC11	5.77945	8.07925	5.77945	0	0	0	0	0	0	0	7.56863	0	0	0	0	0	0	0	0	0	5.77945	0	0	0	0	0	0	0	0	0	0	0	0	0	0	0	0	0	0	7.38641	7.38641	0	0	0	6.47105
1826	2870	3500	2769	microglia	8.45678	0	0	0	0	0	0	0	0	6.37883	6.37883	0	0	0	0	0	0	6.37883	0	0	0	0	0	0	6.37883	7.47631	0	0	0	0	0	0	0	0	0	0	0	0	0	0	6.37883	0	0	0	0
1827	2871	3592	2766	Inhibitory 2	6.2678	5.57655	0	0	6.96	5.57655	0	0	5.57655	0	6.96	6.96	0	0	0	0	0	0	0	0	0	0	0	0	0	0	0	0	5.57655	0	0	0	0	0	0	0	0	0	0	5.57655	6.67263	7.51921	7.18295	0	5.57655
1828	2872	5107	2758	Calb2+ cells	0	0	0	0	0	0	0	0	0	0	7.70671	0	0	0	0	0	0	0	0	0	0	0	0	0	0	0	0	0	0	0	0	0	0	0	0	0	0	0	0	7.01401	8.39963	0	0	0	7.01401
1829	2873	3005	2775	EXC1	6.40863	7.41918	5.02726	0	0	0	0	0	0	0	7.41918	5.02726	0	0	5.02726	0	0	5.02726	0	0	0	0	0	0	0	0	0	0	5.02726	0	0	0	0	0	0	5.02726	0	5.02726	0	7.58614	7.66021	0	0	0	6.81354
1830	2875	7276	2773	Inhibitory 2	0	0	0	0	6.64669	0	0	7.33919	6.35944	0	7.05172	0	0	0	0	0	0	0	0	0	0	0	0	0	0	0	0	0	5.26428	0	0	0	0	0	0	5.95484	7.05172	7.33919	0	0	6.35944	6.64669	0	0	0
1831	2877	5989	2770	Inhibitory 2	0	0	0	0	5.99396	0	0	0	0	0	6.68586	7.37838	0	0	0	0	0	0	0	0	0	0	5.99396	0	0	0	0	0	0	0	0	0	0	0	5.99396	0	0	0	0	0	6.68586	7.6014	7.37838	0	0
1832	2878	6432	2772	Unknown 2	6.2678	6.96	6.2678	5.57655	0	0	5.57655	0	0	0	7.65267	6.67263	0	0	6.2678	0	0	0	0	0	5.57655	0	0	0	0	6.2678	0	0	0	0	5.57655	0	0	0	0	5.57655	5.57655	0	0	0	7.36515	5.57655	0	0	5.57655
1833	2880	8136	2771	EXC2	7.26513	0	7.95793	0	0	0	0	0	0	0	0	0	0	0	0	0	0	7.26513	0	0	0	0	0	0	0	0	0	0	0	0	0	0	0	0	0	0	0	0	0	0	7.95793	0	0	0	0
1834	2882	4909	2763	endo/astro	8.51739	0	0	0	0	0	0	0	0	0	0	0	0	0	0	0	0	0	0	7.1317	7.1317	0	0	0	0	0	0	0	0	0	0	7.1317	0	0	0	0	0	0	0	0	0	0	0	0	0
1835	2885	3829	2773	Inhibitory 2	0	0	0	5.26428	6.35944	5.26428	0	7.5622	0	0	6.86957	0	0	0	0	0	0	0	0	0	0	0	0	0	5.26428	0	0	0	0	0	0	0	0	0	0	5.95484	6.64669	7.4569	0	5.26428	7.20575	5.26428	0	0	0
1836	2886	8296	2780	EXC2	6.7911	7.35023	7.6014	0	0	6.09907	0	0	0	0	0	6.50379	0	0	0	0	0	0	0	0	0	0	0	0	0	0	0	0	0	0	0	0	0	0	0	0	0	0	0	0	7.80198	0	0	0	7.19619
1837	2887	6218	2778	EXC5	0	7.86699	6.07714	0	0	6.76914	0	0	0	0	7.68474	6.07714	0	0	0	0	0	0	0	0	0	0	6.07714	0	0	0	0	0	0	0	0	6.07714	0	0	0	0	0	6.76914	0	0	6.76914	0	0	0	6.76914
1838	2889	637	2785	endo/astro	0	7.1317	0	0	0	0	0	0	0	0	0	0	0	0	0	0	0	7.1317	0	7.82445	0	0	0	0	7.1317	0	0	0	0	0	0	0	7.82445	7.1317	0	0	0	0	0	0	0	0	0	0	0
1839	2890	5049	2771	EXC11	7.07112	7.47631	7.07112	0	0	0	0	0	0	0	7.07112	0	0	0	0	0	0	0	0	0	0	0	0	0	0	0	0	0	0	0	0	0	0	0	0	0	0	0	0	6.37883	7.47631	0	0	0	7.07112
1840	2891	6058	2788	EXC1	6.52623	7.37269	5.43054	6.1215	0	6.52623	0	0	0	0	7.62386	5.43054	0	0	6.1215	0	0	0	0	0	0	0	0	0	0	5.43054	0	0	0	0	0	0	5.43054	0	0	0	0	0	0	6.1215	7.03647	0	5.43054	0	7.21864
1841	2892	8716	2778	EXC2	0	7.78364	7.78364	0	0	6.68586	0	0	0	0	0	0	0	0	0	0	0	0	0	0	0	0	0	0	0	0	0	0	5.99396	0	0	0	0	0	0	0	0	0	0	0	8.07122	0	0	0	5.99396
1842	2893	2180	2772	EXC8	6.64669	6.64669	0	0	0	0	0	0	0	0	7.33919	0	0	6.64669	6.64669	0	0	0	0	6.64669	0	0	6.64669	0	0	0	0	0	0	0	0	0	0	0	0	0	0	0	0	6.64669	7.74444	0	0	0	6.64669
1843	2894	3296	2773	EXC11	0	7.41918	6.72663	0	0	6.72663	0	0	0	0	7.82445	0	0	0	0	0	0	0	0	0	0	0	0	0	0	0	0	0	0	0	0	0	0	0	0	0	0	0	0	6.72663	7.82445	0	0	0	0
1844	2896	5109	2775	EXC10	7.33919	7.33919	0	0	0	0	0	0	0	0	0	6.64669	0	0	0	0	0	0	0	0	0	0	6.64669	0	0	0	0	0	0	0	0	0	0	0	0	0	0	0	0	0	8.03201	0	0	0	6.64669
1845	2898	5032	2779	EXC3	7.10703	7.44326	7.10703	0	0	0	0	0	0	0	7.10703	5.50086	0	5.50086	0	0	5.50086	6.19196	0	0	0	0	0	0	0	0	0	0	0	0	0	0	0	0	0	0	0	0	0	6.19196	7.10703	0	0	5.50086	6.59675
1846	2899	3113	2781	endo/astro	7.19619	7.19619	0	0	0	0	0	0	0	0	8.11203	0	0	0	0	0	0	6.50379	0	0	6.50379	0	0	0	0	0	0	0	0	0	0	6.50379	0	0	0	0	0	0	0	0	6.50379	0	0	0	6.50379
1847	2900	8034	2773	EXC2	0	7.26513	8.36328	0	0	0	0	0	0	0	0	7.26513	0	0	0	0	0	0	0	0	0	0	0	0	0	0	0	0	0	0	0	0	0	0	0	0	0	0	0	0	7.26513	0	0	7.26513	0
1848	2903	4881	2777	Inhibitory 2	6.24187	0	0	0	5.55067	0	0	0	6.93405	0	7.33919	5.55067	0	0	0	0	0	6.24187	0	0	0	0	0	0	0	5.55067	0	0	0	0	0	0	0	0	5.55067	0	0	0	0	6.24187	6.64669	7.49325	7.157	0	0
1849	2904	4903	2778	Calb2+ cells	7.82445	0	0	0	0	0	0	0	0	0	7.82445	0	0	0	0	0	0	0	0	0	7.1317	0	0	0	0	0	0	0	0	0	0	0	0	0	0	0	0	0	0	0	7.82445	0	7.1317	0	0
1850	2906	8557	2781	EXC2	6.03468	7.97854	7.1317	0	0	6.03468	0	0	0	0	0	6.72663	0	0	0	0	0	0	0	0	0	0	0	0	0	0	0	0	0	0	0	0	0	0	0	0	0	0	0	0	7.97854	0	0	0	0
1851	2907	3853	2785	Inhibitory 2	0	0	0	0	0	0	0	7.76385	6.37883	0	6.37883	0	0	0	0	0	0	0	0	0	0	0	0	0	0	6.37883	0	0	0	0	0	0	0	0	0	6.37883	0	7.98691	0	0	0	0	0	0	0
1852	2909	914	2793	EXC8	5.77945	7.85618	0	0	0	0	0	0	0	0	7.72271	0	0	0	0	0	0	0	0	0	5.77945	0	0	0	0	0	0	0	0	0	0	0	0	0	0	0	0	0	0	7.16342	7.56863	0	0	0	6.47105
1853	2911	6129	2794	EXC11	6.2678	7.51921	5.57655	0	0	5.57655	0	0	0	0	7.65267	0	0	0	5.57655	0	0	5.57655	0	0	5.57655	0	0	0	0	0	0	0	0	0	0	0	0	0	0	0	0	0	0	5.57655	7.7704	0	0	0	6.67263
1854	2912	1550	2794	EXC8	6.64669	7.74444	0	0	0	0	0	0	0	0	7.33919	0	0	0	0	0	0	0	0	0	0	0	0	0	0	0	0	0	5.95484	0	0	0	0	0	0	0	0	0	0	7.5622	7.5622	0	0	0	5.95484
1855	2913	5092	2785	EXC10	6.64669	7.74444	0	0	0	0	0	0	0	0	7.74444	0	0	0	0	0	0	0	0	0	0	0	0	0	0	0	0	0	0	0	0	0	0	0	0	0	0	0	0	0	8.03201	0	0	0	7.33919
1856	2914	5745	2793	Unknown 1	0	6.67263	0	5.57655	0	0	5.57655	0	0	0	7.971	5.57655	0	0	6.96	0	0	0	0	0	5.57655	0	0	0	0	0	0	0	0	0	0	0	0	0	0	0	5.57655	0	0	5.57655	7.51921	0	5.57655	5.57655	6.96
1857	2916	875	2795	EXC10	6.75477	7.6014	0	7.6014	0	6.75477	0	0	0	0	7.73487	0	0	5.65849	0	0	0	0	0	0	0	0	0	0	0	0	0	0	0	0	0	0	0	0	0	0	0	0	0	5.65849	7.26513	0	0	0	0
1858	2917	2165	2791	Calb2+ cells	6.2678	0	0	0	6.2678	0	0	0	0	0	7.36515	0	0	0	0	0	0	0	0	0	0	0	6.96	0	0	0	0	6.2678	0	0	6.2678	0	0	6.2678	0	0	0	0	0	7.36515	7.87572	0	0	0	6.2678
1859	2918	4296	2807	EXC11	7.09091	0	7.37838	0	5.99396	5.99396	0	0	0	0	7.93773	0	0	0	0	0	0	0	0	5.99396	0	5.99396	0	0	0	0	0	0	5.99396	0	0	0	0	0	0	0	0	5.99396	0	6.68586	7.09091	0	0	0	0
1860	2919	5664	2799	EXC1	6.09171	7.2941	4.99761	4.99761	0	4.99761	4.99761	0	0	0	7.76385	6.60163	0	0	6.37883	0	0	4.99761	0	0	0	0	0	0	0	0	0	0	4.99761	0	0	0	0	0	0	0	5.68737	0	0	4.99761	7.18881	0	4.99761	0	7.2941
1861	2920	5278	2799	Inhibitory 2	5.9172	0	0	0	7.01401	0	0	0	0	0	7.52448	6.609	0	0	0	0	0	0	0	0	0	0	0	0	0	0	0	0	0	0	0	0	0	0	0	0	0	0	0	0	6.609	7.30147	7.30147	0	0
1862	2921	7480	2788	EXC12	5.99396	0	7.6014	0	0	5.99396	0	0	0	0	8.07122	0	0	5.99396	5.99396	0	0	0	0	0	0	0	0	0	0	0	0	0	0	0	0	0	0	0	0	0	0	0	0	0	7.09091	0	0	0	7.09091
1863	2922	1821	2802	EXC8	5.40817	7.80198	0	0	0	5.40817	0	0	0	0	7.70671	6.09907	0	0	5.40817	0	0	0	0	0	0	0	0	0	0	0	0	0	6.50379	0	0	0	0	0	0	0	0	0	0	6.09907	7.88896	0	0	0	6.09907
1864	2923	2269	2798	EXC11	0	7.30147	5.9172	0	0	0	0	0	0	0	6.609	5.9172	0	0	0	0	0	6.609	0	6.609	0	0	0	0	0	0	0	0	5.9172	0	0	0	0	0	0	5.9172	0	0	0	7.52448	7.30147	0	0	0	7.01401
1865	2924	1880	2792	EXC10	7.5369	8.38389	0	0	0	0	0	0	0	0	6.43935	0	0	0	0	0	0	0	0	0	0	0	0	0	0	0	0	0	0	0	0	0	0	0	0	0	0	0	0	0	7.5369	0	0	6.43935	6.43935
1866	2925	7033	2796	OPC	6.72663	7.1317	7.41918	0	0	6.03468	0	0	0	0	7.6422	0	0	0	0	0	0	0	0	0	0	0	6.03468	0	0	0	0	0	0	0	0	6.03468	0	0	0	0	0	6.03468	0	0	6.03468	0	6.03468	0	6.03468
1867	2926	6845	2797	OPC	7.41918	6.03468	0	0	0	0	0	0	0	0	6.03468	0	0	0	0	6.03468	0	6.03468	0	0	6.03468	6.03468	6.03468	6.72663	6.03468	6.03468	0	0	0	0	0	6.03468	6.03468	0	0	6.03468	0	6.72663	0	0	6.03468	0	6.72663	0	0
1868	2928	515	2797	EXC13	6.81354	7.91142	0	0	0	7.91142	0	0	0	0	7.50614	0	0	0	0	0	0	0	0	0	0	0	0	0	0	0	0	0	0	0	0	0	0	0	0	0	0	0	0	6.81354	0	0	0	0	0
1869	2930	1594	2804	EXC8	6.64669	6.64669	0	0	6.64669	0	0	0	0	0	8.25509	0	0	0	0	0	0	6.64669	0	0	0	0	0	0	0	0	0	0	0	0	0	0	0	0	0	0	0	0	0	6.64669	7.33919	0	0	0	6.64669
1870	2931	5884	2804	EXC1	6.40863	7.50614	6.81354	6.40863	0	0	5.71713	0	0	0	7.66021	6.40863	0	0	5.71713	0	0	0	0	0	0	0	0	0	5.71713	0	0	0	0	0	0	0	0	0	0	0	5.71713	0	0	0	7.10095	0	0	0	6.81354
1871	2932	3775	2815	EXC8	6.52623	6.1215	0	0	0	5.43054	0	0	0	0	7.50614	0	0	0	0	0	0	0	0	6.1215	0	0	0	0	0	0	0	0	0	0	0	0	5.43054	7.37269	0	0	0	5.43054	0	7.03647	7.50614	0	0	0	7.03647
1872	2933	2678	2809	EXC10	7.2096	7.90238	0	6.29442	0	6.69927	0	0	0	0	6.98664	0	0	0	0	0	0	0	0	0	0	0	0	0	0	0	0	0	6.29442	0	0	0	0	0	0	0	0	0	0	0	7.79706	0	0	0	6.29442
1873	2934	5224	2799	EXC13	0	7.70671	0	0	0	0	0	0	0	0	7.70671	0	0	0	0	0	0	0	0	0	0	7.01401	0	0	0	0	0	0	0	0	0	0	0	0	0	0	0	0	0	7.01401	7.70671	0	0	0	0
1874	2935	7019	2799	EXC2	6.81354	7.50614	8.19901	0	0	7.50614	0	0	0	0	7.50614	0	0	0	0	0	0	0	0	0	0	0	0	0	0	0	0	0	0	0	0	0	0	0	0	0	0	0	0	0	0	0	0	0	0
1875	2937	1343	2799	EXC10	6.43935	7.82445	0	6.43935	0	7.1317	0	0	0	0	7.5369	0	0	0	6.43935	0	0	0	0	0	0	0	0	0	0	0	0	0	0	0	0	0	0	0	0	0	0	0	0	0	7.1317	0	0	0	0
1876	2938	2227	2808	EXC13	7.46171	7.46171	0	6.07714	0	0	0	0	0	0	7.17422	0	0	0	6.07714	0	0	6.07714	0	0	0	0	0	0	0	6.07714	0	0	0	0	0	0	0	0	0	0	0	0	0	7.17422	7.46171	0	0	0	0
1877	2939	7626	2801	EXC12	6.90876	7.6014	6.90876	0	0	0	0	0	0	0	8.0067	6.90876	0	0	0	0	0	0	0	0	0	0	0	0	0	0	0	0	0	0	0	0	0	0	0	0	0	0	0	0	7.6014	0	0	0	0
1878	2940	4426	2812	EXC13	6.81354	6.81354	0	8.06552	0	0	0	0	0	0	6.1215	0	0	0	6.1215	0	0	0	0	0	0	0	0	0	0	0	0	0	0	0	0	0	0	0	0	0	0	0	0	7.21864	7.91142	0	0	0	0
1879	2941	2347	2810	Calb2+ cells	7.1317	0	7.82445	0	0	0	0	0	0	0	7.82445	0	0	0	0	0	0	0	0	0	0	0	0	7.1317	0	0	0	0	0	0	0	0	0	0	0	0	0	0	0	7.1317	7.1317	0	0	0	0
1880	2942	6269	2811	EXC1	7.16342	7.38641	6.47105	0	0	0	5.77945	0	0	0	7.38641	6.876	0	0	6.47105	0	0	0	0	0	0	0	0	0	0	0	0	0	0	0	0	0	0	0	0	0	5.77945	0	0	0	7.38641	0	0	0	6.876
1881	2943	3798	2803	EXC4	0	7.70671	0	0	0	7.01401	0	0	0	0	8.39963	0	0	0	0	0	0	0	0	0	0	0	0	0	0	0	0	0	0	0	0	0	0	0	0	0	0	0	0	0	7.70671	0	0	0	0
1882	2944	7118	2803	EXC5	0	7.6014	8.0067	0	0	0	0	0	0	0	7.6014	0	0	0	0	0	0	0	0	0	0	0	0	0	0	6.90876	0	0	0	0	0	0	0	0	0	0	0	0	0	0	6.90876	0	0	0	6.90876
1883	2945	7816	2803	EXC12	6.90876	0	6.90876	0	0	0	0	0	0	0	8.2943	0	0	0	0	0	0	6.90876	0	0	0	0	0	0	0	0	0	0	0	0	0	0	0	0	0	0	0	0	0	0	7.6014	0	0	0	6.90876
1884	2946	1274	2806	Oligo 4	8.22978	7.82445	0	0	0	7.1317	0	0	0	0	7.1317	0	0	0	0	0	0	0	0	0	0	0	7.1317	0	0	0	0	0	0	0	0	0	0	0	0	0	0	0	0	0	0	0	0	0	0
1885	2947	3221	2816	EXC8	5.60312	6.29442	0	7.3918	0	0	0	0	0	0	7.67933	0	0	0	5.60312	0	0	0	0	0	0	0	0	0	0	0	0	0	0	0	0	0	0	0	0	0	0	0	0	7.3918	6.69927	6.98664	6.98664	0	5.60312
1886	2950	8443	2817	EXC2	6.05569	7.55794	7.84549	5.36488	0	0	0	0	0	0	0	5.36488	0	0	0	0	0	5.36488	0	0	0	0	0	0	0	0	0	0	0	0	0	0	0	0	0	6.05569	0	0	0	5.36488	7.99959	0	0	0	6.46037
1887	2953	6481	2818	EXC1	6.21661	7.31389	6.50379	5.81214	0	5.12198	0	0	5.12198	0	7.6014	5.81214	0	0	6.21661	0	0	0	5.12198	0	0	0	5.81214	0	0	5.12198	0	0	0	0	0	0	0	0	0	0	0	0	0	0	7.06276	0	5.12198	0	7.41918
1888	2954	6588	2828	EXC1	6.62767	6.85055	7.18672	5.24533	0	0	0	0	0	0	7.43786	5.93584	0	0	6.62767	0	0	0	0	0	0	0	0	0	0	5.24533	0	0	5.24533	0	0	0	0	0	0	0	0	0	0	5.24533	7.03269	0	0	0	7.63843
1889	2956	747	2814	EXC7	7.6014	7.88896	0	0	0	7.19619	0	0	0	0	7.6014	6.50379	0	0	0	0	0	0	0	0	0	0	0	0	0	0	0	0	0	0	0	0	0	0	0	0	0	0	0	6.50379	6.50379	0	0	0	0
1890	2959	7614	2811	EXC12	6.64669	8.03201	7.33919	0	0	0	0	0	0	0	7.33919	7.33919	0	0	0	0	0	0	0	0	0	0	0	0	0	0	0	0	0	0	0	0	0	0	0	0	0	0	0	0	6.64669	0	0	0	6.64669
1891	2961	1351	2813	Calb2+ cells	6.72663	6.72663	0	6.72663	0	7.41918	0	0	0	0	0	0	0	0	6.72663	0	0	0	0	0	0	0	0	0	0	0	0	0	0	0	0	0	0	0	0	0	0	0	0	0	8.11203	0	0	0	6.72663
1892	2962	7834	2814	EXC2	7.41918	7.41918	8.11203	0	0	0	0	0	0	0	8.11203	0	0	0	0	0	0	0	0	0	0	0	0	0	0	0	0	0	0	0	0	0	0	0	0	0	0	0	0	0	0	0	0	0	0
1893	2963	8145	2825	Unknown 2	5.63042	7.70671	7.70671	0	0	6.72663	0	0	0	0	0	0	0	5.63042	0	0	0	0	0	0	5.63042	0	0	0	5.63042	5.63042	0	0	0	0	5.63042	0	0	0	0	5.63042	0	0	0	0	7.01401	5.63042	0	0	6.72663
1894	2964	8339	2826	EXC2	0	7.50614	7.82445	0	0	5.43054	0	0	0	0	0	6.1215	0	0	5.43054	0	0	0	0	0	0	0	0	0	0	0	0	0	0	0	0	0	0	0	0	0	0	0	0	0	7.82445	0	0	6.81354	6.52623
1895	2965	4739	2819	Inhibitory 2	6.32177	0	7.01401	0	0	6.32177	0	0	0	0	7.01401	0	0	0	0	0	0	6.32177	0	0	0	0	0	0	0	6.32177	0	0	0	0	0	0	0	0	0	6.32177	0	7.92977	0	0	7.01401	6.32177	0	0	0
1896	2966	6788	2827	Inhibitory 2	0	0	0	0	6.53078	0	0	7.00023	6.86683	0	6.71286	0	0	0	0	0	0	0	4.92715	0	4.92715	0	0	0	0	0	0	0	5.61667	0	0	0	0	0	0	6.308	6.308	7.2232	0	0	6.86683	5.61667	6.308	0	0
1897	2969	7129	2816	endo/astro	7.01401	7.01401	0	0	0	0	0	0	0	0	7.01401	0	0	0	7.01401	0	0	0	0	0	0	0	0	0	0	7.01401	0	0	0	0	0	0	0	0	0	0	7.01401	0	0	0	0	7.01401	0	0	0
1898	2971	968	2821	EXC12	6.1215	7.72918	6.1215	0	0	7.21864	0	0	0	0	8.06552	0	0	0	0	0	0	0	0	0	0	0	0	0	0	0	0	0	0	0	0	0	0	0	0	0	0	0	0	0	7.50614	0	0	0	6.1215
1899	2973	5960	2825	EXC2	0	0	7.01401	0	0	0	0	0	0	0	7.70671	7.01401	0	0	0	0	0	7.01401	0	0	0	0	0	0	0	0	0	0	0	0	0	0	0	0	0	0	0	0	0	0	7.70671	0	0	0	7.70671
1900	2974	6039	2824	EXC11	6.50379	7.19619	7.19619	6.50379	0	0	0	0	0	0	7.19619	6.50379	0	0	0	0	0	0	0	0	0	0	0	0	0	0	0	0	0	0	0	0	6.50379	0	0	0	0	0	0	7.19619	6.50379	0	6.50379	0	6.50379
1901	2975	1259	2819	EXC2	7.82445	7.82445	0	0	0	7.1317	0	0	0	0	0	0	0	0	0	0	0	0	0	0	0	0	7.1317	0	0	0	0	0	0	0	0	0	0	0	0	0	0	0	0	0	7.1317	0	0	0	7.1317
1902	2976	5513	2821	Oligo 2	8.11203	0	0	0	0	0	0	0	0	0	6.50379	0	0	0	0	0	0	0	0	0	0	0	8.11203	0	0	6.50379	0	0	0	0	0	0	0	0	6.50379	0	0	0	0	0	6.50379	0	0	6.50379	0
1903	2977	9255	2830	Inhibitory 3	6.2678	0	0	0	6.96	7.36515	0	0	0	0	0	0	0	0	0	0	0	0	0	0	0	0	0	0	0	0	0	0	0	0	0	0	0	0	0	0	0	0	0	6.2678	7.36515	7.87572	0	0	0
1904	2979	1537	2828	EXC8	6.1215	7.72918	0	0	0	6.52623	0	0	0	0	7.37269	6.1215	0	5.43054	6.1215	0	0	0	0	0	0	0	0	0	0	0	0	0	0	0	0	0	0	0	0	0	0	0	0	6.81354	7.37269	0	0	0	7.03647
1905	2980	4686	2829	EXC12	5.7478	7.35468	8.04751	0	0	0	0	0	0	0	7.69097	6.43935	0	0	0	0	0	0	0	0	0	0	0	0	0	0	0	0	0	0	0	0	0	0	0	6.43935	0	5.7478	0	0	7.1317	0	0	0	0
1906	2981	6022	2820	EXC11	0	0	7.26513	0	0	0	0	0	0	0	7.26513	0	0	0	0	0	0	6.57268	0	0	6.57268	0	0	0	0	0	0	0	0	0	0	0	0	0	0	6.57268	0	0	0	7.67036	6.57268	0	0	0	7.26513
1907	2982	8270	2828	Unknown 2	0	0	7.6014	0	0	0	0	0	0	0	0	0	0	0	0	0	0	0	0	6.90876	6.90876	0	0	0	0	6.90876	0	0	0	0	6.90876	0	0	0	0	6.90876	0	6.90876	0	0	6.90876	0	0	0	6.90876
1908	2983	1159	2838	EXC8	6.53764	8.55129	0	0	0	0	0	0	0	0	7.45306	0	0	0	0	0	0	0	5.84594	0	0	0	0	0	0	0	0	0	5.84594	0	0	0	0	0	0	0	0	0	0	6.94262	5.84594	0	0	0	5.84594
1909	2984	3820	2822	EXC11	6.21661	7.82445	6.21661	0	0	6.21661	0	0	0	0	6.90876	0	0	0	0	0	0	0	0	0	0	0	0	0	0	0	0	0	0	0	0	0	0	0	0	0	0	0	0	7.82445	7.31389	0	0	0	6.90876
1910	2985	5489	2826	EXC6	7.1317	6.43935	0	0	0	0	0	0	0	0	6.43935	0	0	6.43935	0	0	0	6.43935	0	0	0	0	8.22978	0	0	6.43935	0	0	0	0	0	0	0	0	0	0	0	0	0	0	6.43935	0	0	6.43935	0
1911	2987	5796	2832	Inhibitory 2	5.55067	0	0	0	5.55067	5.55067	5.55067	0	6.24187	0	7.157	5.55067	0	0	0	0	0	5.55067	0	0	0	0	0	0	0	5.55067	0	0	0	0	0	0	0	0	0	0	0	0	0	5.55067	7.33919	7.33919	7.33919	0	0
1912	2988	7953	2832	Inhibitory 3	0	5.02726	6.63144	6.1215	7.58614	5.02726	5.02726	0	5.02726	0	5.02726	0	0	0	0	0	0	5.02726	0	0	0	0	0	0	0	0	0	0	0	0	0	0	0	0	0	0	7.79369	0	0	0	5.71713	7.21864	0	0	0
1913	2989	5159	2824	EXC11	7.41918	6.72663	6.72663	6.72663	0	0	0	0	0	0	8.11203	0	0	0	0	0	0	0	0	0	0	0	0	0	0	0	0	0	0	0	0	0	0	0	0	0	0	0	0	6.72663	6.72663	0	0	0	0
1914	2991	3280	2839	EXC6	7.89639	6.61642	5.70214	0	0	0	0	0	0	0	7.20362	5.01233	0	0	0	0	0	5.01233	0	0	0	0	6.39362	5.01233	0	5.01233	0	0	5.01233	0	0	0	0	0	0	0	0	5.01233	0	7.3089	7.20362	0	0	0	6.10649
1915	2992	5377	2834	EXC6	6.40863	7.10095	6.81354	0	0	0	5.71713	0	0	0	7.79369	0	0	0	6.40863	0	0	0	0	0	0	0	5.71713	5.71713	0	5.71713	0	0	0	0	0	0	0	0	0	0	5.71713	0	0	6.40863	7.10095	0	0	0	5.71713
1916	2993	559	2823	EXC10	7.26513	0	0	0	0	7.26513	0	0	0	0	7.95793	0	0	0	0	0	0	0	0	0	0	0	0	0	0	0	0	0	7.26513	0	0	0	0	0	0	0	0	0	0	0	7.26513	0	0	0	7.26513
1917	2994	988	2837	EXC10	6.57268	8.07567	0	0	0	7.67036	0	0	0	0	6.57268	0	0	0	0	0	0	0	0	0	0	0	5.88093	0	0	6.97768	0	0	0	0	0	0	0	0	0	0	0	0	0	0	6.97768	0	0	0	5.88093
1918	2995	3501	2822	EXC10	7.50614	6.81354	0	0	6.81354	7.91142	0	0	0	0	8.19901	0	0	0	0	0	0	0	0	0	0	0	0	0	0	0	0	0	0	0	0	0	0	0	0	0	0	0	0	0	0	0	0	0	0
1919	2996	4829	2831	EXC7	0	7.6014	0	0	0	0	0	0	0	0	6.90876	6.90876	0	0	0	0	0	0	0	0	0	0	0	6.90876	0	0	0	0	0	0	0	0	0	0	0	0	0	0	0	6.90876	6.90876	0	0	0	0
1920	2997	6329	2829	EXC5	0	6.72663	7.41918	0	0	0	0	0	0	0	7.41918	6.72663	0	0	0	0	0	0	0	0	0	0	0	0	0	0	0	0	0	0	0	0	0	0	0	0	0	0	0	0	8.11203	0	0	0	7.41918
1921	2998	4243	2839	endo/astro	0	0	0	0	0	0	0	0	0	0	6.81354	0	0	0	0	0	0	0	0	7.50614	6.81354	0	0	0	6.81354	0	0	0	0	0	0	0	0	7.91142	0	0	0	0	0	0	7.50614	0	0	0	6.81354
1922	2999	4731	2831	EXC2	7.26513	0	7.26513	0	0	7.26513	0	0	0	0	0	0	0	0	0	0	0	7.26513	0	0	0	0	0	0	0	0	0	0	0	0	0	0	0	0	0	0	0	7.26513	0	0	7.26513	0	0	0	7.26513
1923	3000	8509	2838	EXC2	7.09091	7.78364	7.37838	5.99396	0	0	0	0	0	0	0	5.99396	0	0	0	0	0	5.99396	0	0	0	0	0	0	0	0	0	0	0	0	0	0	0	0	0	0	0	0	0	0	7.78364	0	0	7.09091	0
1924	3001	551	2832	EXC11	6.37883	6.37883	6.37883	0	0	7.07112	0	0	0	0	8.32328	0	0	0	0	0	0	0	0	0	0	0	0	0	0	0	0	0	0	0	0	0	0	0	0	0	0	0	0	6.37883	7.76385	0	0	0	0
1925	3003	8752	2840	EXC2	6.40863	7.50614	7.66021	6.40863	0	5.71713	0	0	0	0	0	0	0	0	0	0	0	0	0	5.71713	0	0	0	0	0	0	0	0	0	0	0	0	0	0	0	0	0	0	0	0	7.66021	0	5.71713	0	7.50614
1926	3004	5174	2834	EXC11	7.47631	7.07112	6.37883	0	0	0	0	0	0	0	8.16917	0	0	0	0	0	0	0	0	0	0	0	0	0	0	0	0	0	0	0	0	0	0	0	0	0	0	0	0	6.37883	7.47631	0	0	0	6.37883
1927	3007	8827	2844	EXC2	6.57268	7.55264	7.95793	5.47686	5.47686	0	0	0	0	0	0	0	0	0	0	0	0	0	0	0	0	0	0	0	0	0	0	0	5.47686	0	0	0	0	0	0	0	0	0	0	0	7.26513	0	0	0	7.55264
1928	3008	3837	2841	Inhibitory 1	0	0	0	0	6.37883	0	0	0	0	0	6.37883	7.07112	0	6.37883	0	0	0	0	0	0	6.37883	0	0	0	0	6.37883	0	0	0	0	6.37883	0	0	0	0	6.37883	0	0	0	7.07112	0	7.07112	0	6.37883	6.37883
1929	3009	3510	2835	EXC10	7.1317	7.1317	0	0	0	7.1317	0	0	0	0	8.22978	0	0	0	0	0	0	0	0	0	0	0	0	0	0	0	0	0	0	0	0	0	0	0	0	0	0	0	0	0	7.1317	0	0	0	7.1317
1930	3010	8630	2851	EXC2	6.67263	7.51921	7.971	0	0	0	0	0	0	0	0	6.2678	0	0	0	0	0	5.57655	0	0	6.2678	0	6.96	0	0	5.57655	0	0	0	0	0	0	0	0	0	0	0	0	0	0	6.67263	0	0	5.57655	6.67263
1931	3011	3494	2846	EXC11	6.29442	7.79706	5.60312	6.69927	0	6.69927	0	5.60312	0	0	7.54586	0	0	0	0	0	0	0	0	0	0	0	0	0	0	0	0	0	0	0	0	0	0	0	0	0	0	0	0	6.29442	6.69927	0	0	0	7.3918
1932	3012	6004	2842	EXC1	6.57268	6.57268	6.57268	0	0	5.88093	5.88093	0	0	0	7.26513	7.26513	0	0	5.88093	0	0	0	0	0	5.88093	0	0	0	0	5.88093	5.88093	0	5.88093	0	0	0	0	0	0	5.88093	5.88093	0	0	0	6.57268	0	0	0	6.57268
1933	3013	6296	2837	EXC10	6.90876	0	0	0	0	6.90876	0	0	0	0	7.6014	0	0	0	0	0	0	0	0	0	0	0	0	0	0	0	0	0	0	0	0	0	0	0	0	0	0	0	0	0	8.0067	0	0	0	8.0067
1934	3015	7917	2847	Unknown 1	0	6.72663	7.6422	0	0	0	6.03468	0	0	0	7.28573	0	0	0	6.94954	0	0	5.34393	0	5.34393	0	0	0	0	0	0	0	0	0	0	0	5.34393	0	0	0	0	6.03468	0	0	0	7.6422	5.34393	0	0	6.03468
1935	3016	2123	2845	Oligo 4	8.51739	0	0	0	0	0	0	0	0	0	7.82445	0	0	0	0	0	0	0	0	6.72663	0	0	7.41918	0	0	0	0	0	0	0	0	0	0	0	0	0	0	0	0	0	0	0	0	0	0
1936	3018	3236	2839	Inhibitory 2	0	0	0	0	0	0	0	0	0	0	7.01401	7.01401	0	0	0	0	0	0	0	0	0	0	0	0	0	0	0	0	0	0	0	0	0	0	0	0	0	0	0	0	0	8.11203	8.39963	0	0
1937	3019	564	2842	EXC11	6.57268	6.57268	7.26513	0	0	6.57268	0	0	0	0	7.26513	6.57268	0	0	0	0	0	0	0	0	0	0	0	0	0	0	0	0	0	0	0	0	0	0	0	0	0	0	0	6.57268	7.67036	0	0	0	7.26513
1938	3020	6622	2854	EXC1	6.37883	7.07112	6.88897	0	0	5.2836	5.2836	0	0	0	7.58161	5.2836	0	0	6.37883	0	5.2836	5.2836	0	0	0	0	0	0	0	0	0	0	0	0	0	0	0	0	0	0	5.2836	0	0	5.97421	7.35859	0	0	0	6.88897
1939	3021	8591	2839	EXC2	6.81354	6.81354	6.81354	0	0	0	0	0	0	0	0	0	0	0	0	0	6.81354	0	0	0	0	0	0	0	0	0	0	0	0	0	0	0	0	0	0	6.81354	0	0	0	0	8.19901	0	0	0	6.81354
1940	3022	2795	2863	Oligo 1	7.68837	6.30345	0	0	0	0	0	0	0	0	7.1497	5.20849	0	5.20849	0	0	0	5.20849	0	6.30345	0	0	7.28314	5.20849	5.20849	5.20849	0	0	0	0	0	5.20849	6.30345	6.59068	0	0	0	0	5.20849	5.20849	6.59068	0	0	0	5.8989
1941	3023	6669	2845	endo/astro	7.41918	6.32177	6.32177	0	0	0	0	0	0	0	7.70671	0	0	0	0	0	0	7.41918	0	6.32177	0	0	0	6.32177	0	0	0	0	0	0	0	0	0	0	0	0	0	6.32177	0	0	6.32177	0	0	0	0
1942	3025	4415	2843	EXC7	6.57268	7.67036	0	0	0	0	0	0	0	0	7.67036	5.88093	0	0	0	0	0	0	0	0	0	0	0	0	0	5.88093	0	0	0	0	0	0	0	0	0	0	0	5.88093	0	6.57268	7.82445	0	5.88093	0	0
1943	3026	6237	2842	EXC13	0	7.82445	0	0	0	7.1317	0	0	0	0	8.22978	0	0	0	0	0	0	0	0	0	0	0	0	0	0	0	0	0	0	0	0	0	0	0	0	0	0	0	0	7.1317	7.1317	0	0	0	0
1944	3027	770	2851	EXC13	7.5369	8.22978	0	0	0	0	0	0	0	0	6.43935	0	0	0	0	0	0	0	0	0	0	0	0	0	0	0	0	0	0	0	0	0	0	0	0	0	0	6.43935	0	7.82445	6.43935	0	0	0	0
1945	3029	2761	2853	EXC8	7.21864	7.72918	0	0	0	0	0	0	0	0	7.37269	6.52623	0	6.1215	5.43054	0	0	0	0	0	0	0	0	0	0	0	0	0	0	0	0	0	0	5.43054	0	0	0	0	0	7.37269	7.03647	0	0	0	6.1215
1946	3030	5849	2851	endo/astro	8.6509	0	0	0	0	0	0	0	0	0	7.26513	0	0	0	0	0	0	0	7.26513	0	0	0	0	0	7.26513	0	0	0	0	0	0	0	0	0	0	0	0	0	0	0	0	0	0	0	0
1947	3031	3792	2855	EXC10	6.81354	7.50614	0	0	0	0	0	0	0	0	6.81354	0	0	0	0	0	0	0	0	0	0	0	0	0	0	7.91142	0	0	0	0	0	0	0	0	0	0	0	0	0	0	6.81354	0	0	0	7.50614
1948	3032	8073	2855	Inhibitory 3	0	0	0	0	0	7.51629	0	0	6.01411	7.51629	6.01411	0	6.01411	0	0	0	0	6.01411	0	0	5.32341	0	0	0	0	0	0	0	0	0	0	0	5.32341	0	0	6.01411	0	0	5.32341	7.1111	0	6.92894	0	0	0
1949	3033	3175	2849	EXC8	0	7.67036	0	0	0	0	0	0	0	0	6.57268	0	0	0	0	0	0	0	0	0	0	0	0	0	0	0	0	0	6.57268	0	0	0	0	0	0	6.57268	0	7.26513	0	6.57268	7.95793	0	0	0	6.57268
1950	3034	3308	2847	EXC11	7.88896	6.50379	6.50379	0	0	0	0	0	0	6.50379	7.88896	0	0	0	0	0	0	6.50379	0	0	0	0	0	0	0	0	0	0	0	0	0	0	0	0	0	0	0	0	0	7.19619	6.50379	0	0	0	0
1951	3035	1782	2856	EXC13	6.97768	7.67036	0	0	0	0	0	0	0	0	8.07567	0	0	0	0	0	0	6.57268	0	0	0	0	0	0	0	5.88093	0	0	0	0	0	0	0	0	0	0	0	0	0	6.97768	7.26513	0	0	0	0
1952	3036	4971	2846	EXC11	6.57268	8.181	6.57268	0	0	0	0	0	0	0	6.57268	0	0	0	0	0	0	0	0	0	0	0	0	0	0	0	0	0	0	0	0	0	0	0	0	0	0	0	0	7.26513	7.67036	0	0	0	6.57268
1953	3037	5289	2860	EXC1	5.36488	7.66325	6.46037	0	0	6.05569	0	0	0	0	7.30677	6.05569	0	0	5.36488	0	0	5.36488	0	0	0	0	0	0	0	0	0	0	0	0	0	5.36488	0	0	0	0	0	0	0	7.44022	6.46037	0	0	0	6.97057
1954	3038	7730	2852	EXC2	0	7.17422	7.86699	0	0	0	0	6.07714	0	0	8.15457	6.07714	6.07714	0	0	0	0	0	0	0	0	0	0	0	0	0	0	0	6.07714	0	0	0	0	0	0	0	0	0	0	0	6.76914	0	0	0	0
1955	3039	4189	2861	EXC2	0	0	7.26513	0	0	0	0	0	0	0	7.95793	7.26513	0	0	0	0	0	0	0	0	0	0	0	0	0	0	0	7.26513	0	0	0	0	7.95793	0	0	0	0	0	0	0	0	0	0	0	0
1956	3040	8264	2856	EXC2	5.60312	7.3918	7.67933	0	0	0	0	0	0	0	0	6.29442	0	0	0	0	0	0	0	0	0	0	0	0	0	0	0	0	0	0	0	0	0	0	0	0	0	0	0	0	7.67933	0	0	7.3918	6.98664
1957	3041	7570	2852	EXC3	6.72663	6.03468	7.1317	0	0	0	0	0	0	0	8.11203	6.72663	0	0	0	0	0	0	0	6.03468	0	0	0	0	0	0	0	0	0	0	0	0	0	0	0	0	0	0	0	0	7.41918	0	0	6.03468	6.72663
1958	3042	8369	2859	EXC2	7.35468	5.7478	7.69097	0	5.7478	5.7478	0	0	0	0	0	5.7478	0	0	0	0	0	0	0	0	0	0	7.5369	5.7478	0	0	0	0	0	0	0	0	0	0	0	0	0	0	0	0	7.82445	0	0	5.7478	0
1959	3044	8293	2855	EXC2	0	7.6014	8.2943	0	0	0	0	0	0	0	0	0	0	0	0	0	0	0	0	0	0	0	0	0	0	0	0	0	0	0	0	0	0	0	0	0	0	0	0	0	7.6014	0	0	0	7.6014
1960	3046	7553	2856	EXC5	0	7.19619	7.6014	0	0	0	0	0	0	0	8.2943	6.50379	0	0	0	0	0	6.50379	0	0	0	0	0	0	0	0	0	0	0	0	0	0	0	0	0	0	0	6.50379	0	0	0	0	0	0	6.50379
1961	3048	2947	2863	endo/astro	8.22978	0	0	0	0	7.1317	0	0	0	0	7.1317	0	0	0	0	0	0	7.1317	0	0	0	0	0	0	0	0	0	0	0	0	0	0	0	0	0	0	0	0	0	0	7.1317	7.1317	0	0	0
1962	3049	1714	2869	endo/astro	8.11203	0	0	0	0	0	0	0	0	0	8.11203	0	0	0	0	0	0	0	0	0	0	0	0	6.72663	0	6.72663	0	0	0	0	0	0	0	0	0	0	0	0	0	0	6.72663	0	0	0	0
1963	3050	5698	2860	EXC11	6.37883	7.47631	7.07112	0	0	0	0	0	0	0	7.76385	6.37883	0	0	0	0	0	0	0	0	0	0	0	0	0	0	0	0	0	0	0	0	0	0	0	0	0	0	0	6.37883	7.76385	0	0	0	6.37883
1964	3051	7210	2856	EXC12	7.07112	6.37883	7.76385	0	0	0	0	0	0	0	7.98691	0	0	0	0	0	0	0	0	0	0	0	0	0	0	0	0	0	0	0	0	0	0	0	0	6.37883	0	0	0	0	6.37883	0	0	0	7.07112
1965	3052	6361	2888	Inhibitory 2	7.38795	5.73234	0	0	5.44574	0	0	0	5.95484	0	7.28793	5.73234	0	0	0	0	0	5.44574	0	0	0	0	6.98279	5.04243	0	0	4.35572	0	0	0	0	4.35572	4.35572	0	0	0	0	0	0	0	6.29057	6.98279	7.05172	0	5.04243
1966	3053	6974	2866	endo/astro	7.01401	0	0	0	0	0	0	0	0	0	8.11203	0	0	0	0	0	0	7.70671	0	0	0	0	0	0	0	0	0	0	0	0	0	0	8.11203	0	0	0	0	0	0	0	0	0	0	0	0
1967	3054	3961	2859	Inhibitory 2	7.1317	6.43935	0	0	0	0	0	0	6.43935	0	7.1317	7.1317	0	0	0	0	0	0	0	0	0	0	0	0	0	0	0	0	0	0	0	0	0	0	0	0	0	0	0	0	7.1317	7.1317	7.1317	0	0
1968	3055	8770	2864	OPC	0	0	6.64669	0	0	0	0	0	0	0	0	0	0	0	0	0	0	0	0	0	0	6.64669	6.64669	0	0	6.64669	0	0	0	0	0	6.64669	6.64669	0	0	0	0	6.64669	0	0	7.33919	0	6.64669	0	6.64669
1969	3056	5756	2863	EXC11	6.64669	6.64669	6.64669	0	0	0	0	0	0	0	7.74444	0	0	0	0	0	0	0	0	0	0	0	0	0	0	0	0	0	0	0	0	0	0	0	0	0	6.64669	0	0	6.64669	7.33919	0	0	0	7.74444
1970	3057	8403	2872	EXC2	6.57268	7.82445	7.67036	0	5.88093	5.88093	0	0	0	0	0	0	0	0	0	0	0	0	0	0	0	0	5.88093	0	0	0	0	0	5.88093	0	0	0	0	0	0	0	0	0	0	0	7.48813	0	0	0	5.88093
1971	3058	6113	2871	EXC1	6.1215	7.50614	6.81354	5.43054	0	6.1215	0	0	0	0	7.37269	5.43054	0	0	6.52623	0	0	0	5.43054	0	0	0	0	0	0	0	0	0	0	0	0	0	0	0	0	0	5.43054	5.43054	0	0	7.62386	0	0	0	6.52623
1972	3059	1682	2864	EXC10	6.72663	0	0	0	0	6.72663	0	0	0	0	7.82445	0	0	0	0	0	0	0	0	0	6.72663	0	0	0	0	6.72663	0	0	0	0	0	0	0	0	0	0	0	0	6.72663	0	7.41918	0	0	0	6.72663
1973	3061	7935	2873	EXC5	0	6.86001	7.55264	0	0	6.16792	0	0	0	0	7.55264	0	0	0	0	0	0	0	0	7.26513	0	0	0	0	0	0	0	0	0	0	0	0	0	0	0	0	0	0	0	0	6.86001	0	0	0	6.16792
1974	3063	1990	2873	endo/astro	7.1317	7.1317	0	0	0	0	0	0	0	0	7.1317	0	0	0	0	0	0	0	0	0	0	0	0	0	0	0	0	0	0	0	0	0	0	8.7405	0	0	0	0	0	0	0	0	0	0	0
1975	3065	834	2875	endo/astro	7.01401	0	0	0	0	7.01401	0	0	0	0	7.70671	0	0	0	0	0	0	7.01401	0	0	0	0	0	0	0	0	0	0	0	0	0	0	7.01401	7.70671	0	0	0	0	0	0	7.01401	0	0	0	0
1976	3068	7429	2871	Unknown 1	6.90876	0	0	0	0	0	0	0	0	0	7.6014	0	0	6.90876	6.90876	0	0	0	0	0	0	0	0	6.90876	0	0	0	0	6.90876	0	0	0	0	6.90876	0	0	0	0	6.90876	0	0	0	0	0	0
1977	3069	3179	2871	EXC2	0	8.39963	0	7.70671	0	0	0	0	0	0	0	0	0	0	0	0	0	0	0	0	0	0	0	0	0	0	0	0	0	0	0	0	0	0	0	0	0	7.01401	0	0	0	0	0	7.01401	7.01401
1978	3070	7347	2868	EXC10	6.57268	8.36328	0	0	0	0	0	0	0	0	7.67036	0	0	0	0	0	0	0	0	0	0	0	0	0	0	0	0	0	0	0	0	0	0	0	0	0	0	0	0	0	7.26513	0	0	0	6.57268
1979	3072	9382	2883	endo/astro	6.57268	0	0	0	0	0	0	0	0	0	0	0	0	0	0	7.26513	6.57268	7.26513	0	7.26513	0	0	0	0	0	0	0	0	0	0	0	0	6.57268	7.95793	0	0	0	0	0	0	0	0	0	0	6.57268
1980	3073	2153	2884	EXC6	7.84743	6.54918	0	0	0	0	0	0	0	0	7.24162	0	0	0	0	0	0	0	0	0	0	5.45343	7.75216	0	0	0	0	0	0	0	0	6.14443	0	0	0	0	0	5.45343	0	6.14443	7.05944	0	0	0	5.45343
1981	3075	5652	2878	EXC11	6.72663	7.01401	5.63042	5.63042	0	5.63042	0	0	0	0	7.92977	0	0	0	6.32177	0	0	0	0	0	5.63042	0	5.63042	0	0	5.63042	0	0	0	0	0	0	0	0	0	0	0	0	0	6.32177	7.41918	0	0	0	6.72663
1982	3077	8168	2884	EXC2	6.34043	8.07357	7.7254	0	5.24533	6.34043	0	0	0	0	0	0	0	5.93584	5.24533	0	0	0	0	0	0	0	0	0	0	0	0	0	0	0	0	0	0	0	0	5.24533	0	0	0	0	6.34043	0	0	5.93584	7.18672
1983	3079	8354	2886	EXC2	6.2678	7.51921	7.7704	0	0	6.2678	0	0	0	0	0	5.57655	0	0	0	0	0	0	0	5.57655	0	0	5.57655	5.57655	0	0	0	0	0	0	0	0	0	0	0	0	0	0	5.57655	0	7.7704	0	0	5.57655	6.2678
1984	3080	425	2871	EXC4	0	7.95793	0	7.26513	0	7.26513	0	0	0	0	0	0	0	0	0	0	0	0	0	0	0	0	0	0	0	0	0	0	0	0	0	0	0	0	0	0	0	0	0	0	7.95793	0	0	0	7.26513
1985	3081	2584	2873	EXC3	7.31389	6.90876	6.21661	0	0	0	0	0	0	0	6.21661	6.21661	0	0	0	0	0	6.21661	0	0	0	0	0	0	0	0	0	0	0	0	0	0	0	0	6.21661	0	6.90876	0	0	0	7.6014	6.90876	6.21661	6.21661	0
1986	3082	5449	2886	Inhibitory 2	5.3033	0	0	0	5.99396	0	0	0	5.3033	0	7.4961	6.3986	0	0	0	0	0	0	0	0	0	0	0	0	0	5.3033	0	0	0	0	0	0	0	0	0	0	0	5.3033	0	0	6.3986	7.37838	7.4961	0	5.3033
1987	3083	7053	2884	EXC1	6.67263	7.18295	7.7704	5.57655	0	0	0	0	0	0	7.65267	0	0	0	6.2678	0	0	0	0	0	0	0	0	0	0	0	0	0	0	0	0	0	0	0	0	0	0	0	0	0	7.36515	5.57655	0	0	6.67263
1988	3084	2565	2876	endo/astro	7.09091	5.99396	0	0	0	0	0	0	0	0	7.37838	6.68586	0	0	0	0	0	5.99396	0	0	0	0	0	0	0	0	0	0	0	0	0	0	0	0	0	0	6.68586	0	0	0	6.68586	0	7.6014	0	0
1989	3085	4882	2883	EXC1	0	7.10703	7.10703	6.19196	0	0	5.50086	0	0	0	7.79976	5.50086	0	0	5.50086	0	0	0	0	0	0	0	0	0	0	0	0	0	0	0	0	0	0	0	0	0	5.50086	6.59675	0	5.50086	7.69445	0	0	0	5.50086
1990	3088	930	2881	EXC12	7.19619	6.50379	5.81214	0	0	6.50379	0	0	0	0	8.11203	0	0	0	0	0	0	0	0	0	0	0	7.19619	0	0	0	0	0	0	0	0	0	0	0	0	0	0	0	0	0	6.90876	0	0	0	5.81214
1991	3089	4511	2876	EXC8	5.84594	7.92285	0	0	0	6.53764	0	0	0	0	7.45306	0	0	0	5.84594	0	0	0	0	0	0	0	0	0	0	5.84594	0	0	5.84594	0	0	0	0	0	0	0	0	0	0	6.53764	7.45306	0	0	5.84594	6.53764
1992	3090	4831	2885	Inhibitory 2	6.13673	5.04243	0	0	6.13673	5.04243	0	6.64669	5.73234	0	7.11621	0	0	0	0	0	0	0	5.04243	0	0	0	5.04243	0	0	5.04243	0	0	0	0	0	0	0	0	0	6.13673	6.64669	7.43444	0	0	7.2339	5.73234	5.04243	0	0
1993	3091	6705	2892	EXC1	7.47044	6.77787	6.2678	0	0	5.17297	5.17297	0	5.17297	0	6.77787	5.86328	5.17297	0	5.17297	0	0	5.17297	0	0	0	5.17297	7.5657	5.86328	0	0	0	0	0	5.17297	0	0	0	0	5.17297	0	5.17297	0	0	5.17297	6.2678	0	0	0	6.2678
1994	3093	5960	2887	EXC1	7.37838	7.37838	6.68586	0	5.99396	0	0	0	5.99396	0	7.09091	5.99396	0	0	7.09091	0	0	0	0	0	0	0	0	0	0	0	0	0	0	0	0	0	0	0	0	0	0	0	0	0	7.37838	0	0	0	6.68586
1995	3094	6474	2882	EXC2	0	6.72663	7.6422	0	0	6.03468	0	0	0	0	7.82445	0	0	0	6.03468	0	0	0	0	0	0	0	0	0	0	0	0	0	0	0	0	0	0	0	0	0	0	0	0	0	7.97854	0	0	0	0
1996	3095	7095	2888	EXC1	5.13869	6.92554	7.43598	5.13869	0	5.8289	0	0	0	5.13869	7.69821	5.8289	0	5.13869	6.23338	0	0	0	0	0	0	0	0	0	0	0	0	0	0	0	0	0	0	0	0	0	5.13869	0	0	0	7.33068	0	0	0	7.21298
1997	3096	8060	2889	Inhibitory 3	0	0	0	0	0	7.01401	0	0	0	7.70671	0	0	0	0	0	0	0	7.01401	0	0	0	0	0	0	0	0	0	0	0	0	0	0	7.01401	0	0	0	0	0	0	7.01401	0	7.01401	0	0	6.32177
1998	3097	1269	2887	Oligo 6	8.39963	0	0	0	0	0	0	0	0	0	7.41918	0	0	0	0	0	0	0	0	0	0	0	8.11203	6.32177	0	0	0	0	0	0	0	0	0	0	0	0	0	0	0	0	0	0	0	0	0
[truncated: 24,853 more rows]
[truncated: 4 more columns]
