# Supplementary material for: Direct RNA targeted in situ sequencing for transcriptomic profiling in tissue
Source: Sci Rep. 2022 May 13;12:7976. doi: 10.1038/s41598-022-11534-9 (PMC9106737; doi:10.1038/s41598-022-11534-9)
Supplement: Supplementary file 7 — Supplementary Table 6. [file 41598_2022_11534_MOESM7_ESM.xlsx]

## Sheet: SupTable_6_Main_cluster_express
	Mbp	Slc17a7	Lamp5	Cd24a	Gad2	Cnr1	Pthlh	Crhbp	Slc32a1	Vip	Tbr1	Kcnip2	Crh	Cpne5	Rorb	Serpinf1	Gfap	Aldoc	Syt6	Mfge8	Cemip2	Pdgfra	Plp1	Sox10	Itpr2	Hexb	Anln	Bmp4	Ctps	Mrc1	Acta2	Apln	Flt1	Vtn	Ttr	Synpr	Npy	Sst	Foxj1	Pcp4	Calm2	Gad1	Pvalb	Penk	Rgs4	Nrn1	Tac2	Calb2	Slc6a1
Calb2+ cells	5.79195	0.0294753	0.21962	0.921354	0.361058	0.850585	0.183856	0.0495243	0.182522	0.043179	6.62599	0.508284	0.0266688	0.193955	1.77895	0.12933	0.0656489	1.79455	0.372859	0.239662	0.507035	0.108677	0.996322	0.162536	0.274702	0.855868	0.0509484	0.137555	0.526229	0.104846	0.070083	0.266225	0.298458	0.184224	0.480012	0.41375	0.273424	0.481615	0.171238	6.55939	6.63622	0.326525	0.557055	0.238931	2.60744	1.36415	0.197865	1.7858	0.931013
EXC1	5.31893	6.71558	6.49016	2.02585	0.292501	1.33389	1.94904	0.0948438	0.160102	0.0770463	7.49682	5.08966	0.148509	0.313127	6.31917	0.0494409	0.141014	1.63819	0.0660192	0.59883	0.530105	0.147255	0.797862	0.254784	0.271	0.656046	0.0489066	0.134718	1.51735	0.160783	0.050406	0.359165	0.306036	0.177927	0.255586	0.419963	2.59769	0.755045	0.113337	0.768761	7.02439	0.60468	0.59438	0.40927	6.38898	3.00657	0.118225	0.0839455	1.07582
EXC2	3.1021	5.24366	7.22576	0.94125	0.250921	1.7968	0.0304194	0.0482112	0.0461041	0.11028	4.07658	2.37936	0.0460976	0.427635	0.492435	0.0382117	0.101745	0.871051	0.0894556	0.407916	0.282179	0.143284	0.468049	0.178665	0.230225	0.519757	0.0796917	0.0629467	0.767857	0.073765	0.0481005	0.173768	0.266022	0.103891	0.125948	0.72133	0.0906356	0.425215	0.0724143	0.185363	6.67495	0.437754	0.421585	1.37171	3.12426	1.78618	0.0838695	0.108447	0.506485
EXC3	4.67672	7.06864	5.56368	1.54302	0.287745	2.54017	0.0713783	0.140531	0.162459	0.145446	7.62748	4.05631	0.149089	0.991417	0.169678	0.0496865	0.244318	1.69896	0.114771	0.489432	0.467086	0.129585	0.651549	0.232017	0.256843	0.922668	0.300068	0.0980029	1.30293	0.0686889	0.0625895	0.193898	0.30617	0.171003	0.216364	0.691054	0.233559	0.716668	0.244618	0.194173	7.16923	0.527555	0.271682	6.41396	3.4358	2.47674	0.140285	0.159219	0.881445
EXC4	0.0423671	6.89535	0.00905751	1.11486	0.145495	2.14061	0.046719	0.0882246	0.113809	0.0797964	7.56473	3.15962	0.0300331	0.304121	0.365172	0.0859123	0.194964	0.537068	0.16914	0.312664	0.311324	0.087515	0.211161	0.0641811	0.117177	0.632464	0.17832	0.10906	0.673382	0.0606648	0.0594935	0.19366	0.293652	0.109606	0.175783	0.96769	0.197248	0.58222	0.095292	0.0193256	6.80946	0.385361	0.251468	0.672938	2.13225	1.68062	0.111197	0.0674221	0.489081
EXC5	0	7.30103	7.22487	0.804779	0.141507	1.772	0.0176076	0.0189274	0.081837	0.0915227	7.63608	2.4496	0.0558934	0.678413	0.0905048	0.0734571	0.107684	0.713218	0.0183278	0.371648	0.501696	0.0366814	0.278976	0.0716995	0.132087	0.37548	0.0201396	0.0505037	0.783188	0.0741163	0.0141302	0.296872	0.255505	0.177128	0.0705661	0.440706	0.100897	0.442398	0.0550089	0	6.76642	0.297696	0.274282	0.0597277	6.92422	2.01457	0.0741329	0.0662326	0.60702
EXC6	7.32227	6.80476	0.694978	0.444485	0.204207	0.884701	0.251825	0.0903497	0.0994604	0.149551	7.21484	0.919159	0.0887211	0.294676	0.950158	0.11194	0.228805	1.79951	1.91017	0.594873	0.536581	0.579498	5.71677	2.60046	0.43793	1.17669	0.824336	0.0786018	1.1193	0.084064	0.0531	0.842212	0.426253	0.232537	0.467139	0.393179	0.473415	0.878986	0.436585	6.62525	6.74813	0.451508	0.61211	0.540455	2.91957	1.84518	0.144728	0.331807	1.71312
EXC7	5.47456	7.20033	0.877152	1.08747	0.383288	0.951703	0.122111	0.128062	0.103995	0.00770392	7.787	6.04838	0.0883871	0.236328	0.216281	0.131574	0.272672	1.0821	0.17882	0.553299	0.739667	0.182221	0.933017	0.315604	0.222021	1.03251	0.0729814	0.213133	1.14059	0.116329	0.25625	0.340353	0.380707	0.213553	0.499263	3.31219	0.325692	0.854365	0.227025	6.38845	6.95218	2.92093	0.3207	1.83173	1.26976	3.43933	0.169367	0.278507	1.32467
EXC8	5.33401	7.1202	0.0448381	1.12255	0.173199	1.18181	0.0719279	0.0895063	0.0829614	0.0871989	7.24834	0.969474	0.0308947	0.338893	1.69525	0.068658	0.107896	1.5717	0.855189	0.370683	0.444084	0.117919	0.650074	0.170828	0.2498	0.744644	0.0630922	0.056928	0.91563	0.132075	0.05948	0.227044	0.295315	0.172795	0.290794	0.202164	0.366854	1.04928	0.13946	7.23762	6.83124	0.276807	0.946483	0.316217	6.52627	2.10937	0.159164	0.389022	0.659332
EXC10	7.03606	6.97172	0.0364461	1.11045	0.210279	2.1756	0.0122552	0.0685124	0.121051	0.0625046	7.37973	2.22936	0.00624764	0.326963	0.393124	0.0621053	0.14709	1.019	0.178045	0.353524	0.390826	0.0989	0.567996	0.149806	0.177989	0.910837	0.108598	0.0478724	0.646391	0.123443	0.0291481	0.140673	0.232787	0.235539	0.25636	0.64425	0.176376	0.623724	0.133009	0.00543563	6.7959	0.410266	0.296062	0.628414	2.55433	1.83372	0.152527	0.175338	0.47163
EXC11	5.78427	7.08459	6.54168	1.25645	0.177427	2.00255	0.0475793	0.072336	0.0578185	0.164729	7.46045	1.40914	0.0487482	0.545962	0.559373	0.0695152	0.129733	1.06599	1.6239	0.473737	0.438294	0.16196	1.00977	0.253646	0.27542	0.895529	0.0868415	0.0714399	1.1638	0.114631	0.0626044	0.236754	0.256392	0.133464	0.266616	0.321473	0.135086	0.876212	0.169536	6.73627	7.12256	0.415335	0.503624	0.368313	4.17035	2.28386	0.12144	0.0825634	0.777705
EXC12	6.63218	7.02314	6.97553	1.34804	0.220167	2.04683	0.0461973	0.0898539	0.0808592	0.0990554	7.63481	2.6074	0.0350521	0.804002	0.19541	0.0939297	0.100358	1.70537	0.0911441	0.479412	0.686199	0.117089	0.840556	0.245753	0.21496	0.964029	0.0936358	0.0988398	1.19022	0.0647413	0.0378252	0.158673	0.285219	0.13599	0.168956	1.11656	0.221761	0.72265	0.114742	0.0763643	7.05595	0.555356	0.534884	0.0465934	4.19798	2.38149	0.0813223	0.106427	0.842499
EXC13	5.00222	7.25873	0.0171316	0.775807	0.140403	1.32443	0.0408233	0.0513146	0.0647159	0.0889677	7.28343	0.0426028	0.0581047	0.146056	0.750169	0.048868	0.115624	1.04572	0.0818754	0.234743	0.430528	0.102997	0.13048	0.195433	0.192308	0.760294	0.0566912	0.0179888	0.590855	0.0507678	0.0492006	0.132988	0.122349	0.147348	0.249799	0.318681	0.215163	0.625028	0.0821367	7.29759	6.31084	0.316409	0.401172	0.392209	0.0421247	1.47019	0.158079	0.441448	0.641076
Epen/C.plexus	4.26166	0.339746	0.172561	5.76259	0.127441	0.408061	0.0223295	0.065861	0.110146	0.0639812	5.92363	0.468178	0.0266924	0.0534243	0.170208	0.740427	0.826282	1.3076	0.234582	2.39303	1.20323	0.327072	0.78277	0.166376	0.30513	1.24982	0.0907703	0.309022	0.171548	0.381552	0.526151	0.282084	1.70811	0.460855	4.59661	0.505703	0.197257	0.492882	5.77575	1.12476	3.9636	0.574099	0.34787	0.283856	0.687479	0.78642	0.369033	0.225135	0.948137
Inhibitory 1	5.61095	0.399401	3.76583	1.73468	4.6035	3.69741	0.108193	0.0575277	3.05317	0.0449063	7.09975	4.86944	0.0422834	1.73697	0.191799	0.104724	0.0679603	0.850139	3.14592	0.624057	0.494466	0.196685	1.67304	0.588547	0.278569	0.763684	0.271455	0.104775	0.667538	0.102093	0.158475	0.257732	0.307292	0.177103	0.700266	1.7774	0.172762	0.742337	0.178688	6.61111	6.55763	4.31384	0.274378	4.70119	4.22567	0.183701	0.160808	0.103411	3.53728
Inhibitory 2	4.70753	1.11933	0.630076	1.61341	5.55195	2.09948	0.397889	2.35575	4.25447	0.06121	6.76354	2.20762	0.312481	0.279506	0.421129	0.426413	0.108775	1.82459	0.338781	0.482378	0.371625	0.17555	1.02851	0.326935	0.280695	0.780209	0.0865984	0.0865578	0.738249	0.0665659	0.0818396	0.265332	0.401402	0.210672	0.221639	1.16948	2.71611	3.32376	0.318919	1.05277	5.99204	6.45096	4.83502	0.479109	1.56672	0.299946	0.124124	0.230991	5.09747
Inhibitory 3	3.54122	1.84182	3.89071	1.81899	6.04119	4.94762	0.343457	0.151458	3.58189	1.85453	6.00361	1.00381	0.96626	0.252958	0.27427	0.146469	0.15078	1.63418	0.544231	0.583697	0.399197	0.158269	0.967633	0.414672	0.258804	0.805917	0.144128	0.0655357	1.05621	0.110796	0.109219	0.198426	0.314105	0.223359	0.220513	1.58867	3.80256	0.73456	0.217376	1.27366	5.96303	6.44947	0.399044	1.74441	1.27254	0.428126	1.27219	0.714163	6.36449
OPC	6.15769	2.54964	1.29962	0.683378	0.330007	1.06091	0.155709	0.894769	0.178361	0.138161	5.38955	0.84511	0.968476	0.148242	0.558479	0.347071	0.437264	3.3104	0.234127	1.44568	0.663531	4.49282	5.64277	1.35868	0.637503	1.63146	0.605193	0.138104	0.497629	0.20327	0.277632	5.53034	4.83684	0.948533	0.582849	0.614633	0.277645	5.39812	0.491547	1.47358	3.49567	0.644501	5.96469	0.60493	1.75313	1.01708	0.278502	5.71442	1.74424
Oligo3	7.52478	1.22862	0.469989	0.462954	0.414622	0.350233	0.0875631	0.0382632	0.0992792	0.563653	5.23929	0.460905	0.0376336	0.0487874	0.313652	0.173025	0.221794	1.05957	0.320695	2.42412	0.293095	0.266115	5.55944	4.08556	2.04158	0.711442	3.7653	0.141668	0.261762	2.83676	0.104806	0.590835	0.861633	0.403293	2.62199	0.214878	0.135346	0.439138	0.21781	2.68394	1.09615	0.3397	0.449277	0.58637	3.0769	0.320279	2.7986	0.345337	0.866105
Oligo 1	8.08043	0.861632	0.383291	0.354618	0.425973	0.465608	0.0960627	0.105477	0.206718	0.113277	6.82447	0.329799	0.0501749	0.0910589	0.440107	0.130433	0.335249	1.97289	0.202995	0.95792	0.542423	0.927794	7.5906	4.87211	0.594381	1.25454	2.55925	0.123112	0.563344	0.125723	0.0810431	0.995958	0.699072	0.37672	0.852491	0.343571	0.234822	0.729685	0.671368	1.49859	5.4541	0.684199	0.667248	0.515477	0.964337	0.356779	0.220187	0.226551	2.59627
Oligo 2	8.11319	0.665097	0.375735	0.369127	0.290835	0.361722	0.0381552	0.0477508	0.111807	0.025015	2.41786	0.32106	0	0.0516701	0.251785	0.176614	0.141693	0.630908	0.188718	0.632569	0.359482	0.392435	7.61482	1.98133	0.357728	1.03811	0.750887	0.0743212	0.324886	0.0768784	0.0243273	0.802535	0.236239	0.212493	0.256262	0.245323	0.123145	0.514361	0.717926	1.31056	6.39925	0.596445	0.453733	0.404136	0.660539	0.227979	0.180017	0.228374	1.03479
Oligo 4	8.19556	0.733072	0.245881	0.17482	0.297726	0.368722	0.0705523	0.0858394	0.157768	0.0833461	5.82843	0.451289	0.0435387	0.0369063	0.318803	0.0750948	0.297054	1.79886	0.153659	0.749921	0.372273	0.614217	7.51624	0.096437	0.417631	0.968881	1.09663	0.255441	0.374409	0.0689827	0.0555358	0.764584	0.633659	0.291355	0.70116	0.147583	0.145499	0.515265	0.521337	1.1787	0.0908745	0.70644	0.483356	0.346376	0.60892	0.242484	0.103693	0.151329	1.97522
Oligo 5	8.23605	0.711566	0.252934	0.219453	0.360285	0.309532	0.0259585	0.0804611	0.109451	0.0440671	5.67503	0.166687	0.0370403	0.0362897	0.212557	0.113501	0.260909	1.47512	0.132262	0.622019	0.484325	0.710212	7.50659	6.5254	0.550383	0.922287	0.163479	0.0491528	0.669106	0.114242	0.0299692	0.809188	0.44408	0.33415	0.817764	0.228905	0.0909868	0.589507	0.869678	1.11819	0.0328617	0.576226	0.518109	0.342519	0.498966	0.159499	0.142446	0.117923	2.22152
Oligo 6	8.46828	0	0	0	0	0	0	0.0384375	0	0.0397199	6.92924	0	0	0	0	0	0	0	0	0	0.0384375	0	7.89769	6.77728	0	0	0	0	0	0.0420873	0	0	0	0	0	0	0.0439649	0	0	0	0	0	0	0	0	0	0.0420873	0.0420873	0
Tac2+ cells	5.92307	6.35559	0.0394632	1.79742	0.122517	2.82468	0.0798352	0.0105217	0.0204109	0.0433702	5.32742	0.204716	0.0319621	0.0534444	0.289265	0.157266	0.583125	1.51412	6.21759	0.641941	1.18429	0.35743	1.80694	0.694543	0.323269	1.14753	0.258449	0.051881	0.584735	0.131233	0.1461	0.264355	0.27736	0.136308	2.3358	3.63402	0.123801	0.659847	0.61613	6.72389	5.0517	0.490449	0.261377	0.084776	1.48042	3.706	6.55946	2.82615	0.949064
Unknown 1	5.1234	3.17132	0.659981	0.973206	0.0805886	0.616669	5.44477	0.0963571	0.0725805	0.0449235	6.7912	0.679548	0.0467158	0.306362	6.02017	0.25191	0.24999	2.31604	0.732266	0.937404	0.592522	0.216445	1.70279	1.27603	0.26008	1.11333	1.55692	0.114373	2.06015	0.188244	0.0998403	0.433529	0.551407	1.15007	0.381439	0.232005	5.65322	0.661208	1.44382	4.091	5.02876	0.413768	0.98848	1.59844	3.00877	1.00729	0.199357	0.421404	2.57068
Unknown 2	6.16129	1.89516	1.33653	0.830474	0.351683	1.9339	0.263239	0.119465	0.174899	0.136189	5.6369	2.33791	0.0939768	0.214099	0.733559	2.10598	0.540571	2.20043	0.198489	1.79691	5.38329	0.493256	3.12857	1.59323	0.725816	5.26966	0.579862	1.33713	0.61827	0.474733	5.49057	0.633011	1.67947	1.41376	0.677097	5.68226	0.333988	0.875361	0.557429	1.34528	5.9691	3.23183	0.761513	0.710824	1.79785	4.60584	0.357873	0.403175	1.93168
endo/astro	6.37361	1.22531	0.467594	0.468712	0.339257	0.458065	0.0790576	0.109206	0.171584	0.0823861	6.53281	0.423221	0.044747	0.0615226	0.678642	0.535093	0.633935	3.91999	0.171883	2.72959	0.589132	0.392206	0.521277	0.568576	0.841779	0.871235	0.0639059	0.149166	0.280382	0.344546	0.208243	0.580629	2.71646	2.46523	0.440301	0.234573	0.202954	0.764333	0.145283	0.968037	2.63796	0.571415	0.471662	0.456893	1.25931	0.431987	0.187625	0.227935	3.57465
microglia	7.71554	0.890134	0.332875	0.282938	0.328558	0.484396	0.0923231	0.0688187	0.135967	0.310876	6.10265	0.279835	0.0225865	0.0680526	0.588621	0.509708	0.236623	2.43699	0.0669278	0.751591	0.850208	0.0904026	0.212088	0.351448	0.670153	7.03778	0.183592	0.0486107	0.0919328	0.27374	0.141652	0.398285	1.20429	0.0955398	0.543425	0.113137	0.182871	1.00854	0.0947016	1.18682	2.64699	0.535738	0.34553	0.400577	0.517074	0.234285	0.286272	0.175935	0.190233
